# Supplementary material for: Super-enhancer-associated INSM2 regulates lipid metabolism by modulating mTOR signaling pathway in neuroblastoma
Source: Cell Biosci. 2022 Sep 16;12:158. doi: 10.1186/s13578-022-00895-3 (PMC9482322; doi:10.1186/s13578-022-00895-3)
Supplement: Supplementary file 2 — Additional file 2: Differentially expressed genes in INSM2-knockdown SK-N-BE(2) cells with abs(log2(foldchange))>0.5 and adjusted p value<0.05. [file 13578_2022_895_MOESM2_ESM.xls]

## Sheet: Table S1 BE2-INSM2_KD
Additional File 2:Differentially expressed genes in INSM2-knockdown SK-N-BE(2) cells with abs(log2(foldchange))>0.5 and adjusted p value<0.05
	ensembl_gene_id	BE2_INSM2_1.R21011819_combined.hisat	BE2_INSM2_2.R21011820_combined.hisat	BE2_NC4_1.R21011817_combined.hisat	BE2_NC4_2.R21011818_combined.hisat	BE2_INSM2_1	BE2_INSM2_2	BE2_NC4_1	BE2_NC4_2	baseMean	log2FoldChange	lfcSE	stat	pvalue	padj	external_gene_name	change	entrezgene_id	gene_biotype	description	chromosome_name	start_position	end_position	Versteeg_88_r_value	Corr_Versteeg_88	Westermann_105_r_value	Corr_Westermann_105
6616	ENSG00000068697	163.107	155.051	457.274	451.914	4707.63	4635.36	14104.7	14116.9	9391.13	-1.59473	0.0442983	-35.9999	8.4e-284	1.31e-279	LAPTM4A	DOWN	9741	protein_coding	lysosomal protein transmembrane 4 alpha [Source:HGNC Symbol;Acc:HGNC:6924]	2	20032650	20051628			0.303154	YES
13555	ENSG00000108828	58.6674	57.0899	169.659	169.072	2606.36	2629.6	8108.6	8172.51	5379.27	-1.63676	0.0548685	-29.8306	1.57e-195	1.23e-191	VAT1	DOWN	10493	protein_coding	vesicle amine transport 1 [Source:HGNC Symbol;Acc:HGNC:16919]	17	43014607	43025123	0.295351	YES	0.537462	YES
8170	ENSG00000100285	14.1502	14.8102	58.8328	59.2975	884.15	953.306	3895.94	3981.51	2428.73	-2.10082	0.0813893	-25.812	6.51e-147	3.4e-143	NEFH	DOWN	4744	protein_coding	neurofilament heavy [Source:HGNC Symbol;Acc:HGNC:7737]	22	29480218	29491390
10593	ENSG00000162244	486.306	471.725	1002.77	989.422	5816.58	5811.76	12703.2	12715	9261.63	-1.12821	0.0437974	-25.7598	2.5e-146	9.79e-143	RPL29	DOWN	6159	protein_coding	ribosomal protein L29 [Source:HGNC Symbol;Acc:HGNC:10331]	3	51993522	51995895
8446	ENSG00000118257	66.9071	59.7931	129.775	127.946	6344.25	5978.05	13732	13637.2	9922.88	-1.15097	0.0461448	-24.9426	2.57e-137	8.04e-134	NRP2	DOWN	8828	protein_coding	neuropilin 2 [Source:HGNC Symbol;Acc:HGNC:8005]	2	205681990	205798133	0.543255	YES	0.585135	YES
1394	ENSG00000182718	466.646	484.625	797.684	801.971	11340.6	11776.4	21514.6	22099.5	16682.8	-0.91602	0.0387383	-23.6464	1.29e-123	3.35e-120	ANXA2	DOWN	302	protein_coding	annexin A2 [Source:HGNC Symbol;Acc:HGNC:537]	15	60347134	60402883			0.354722	YES
7909	ENSG00000134323	2282.92	2145.14	3287.83	3205.63	98059.8	94928.9	149729	148024	122685	-0.625562	0.0277593	-22.5352	1.88e-112	4.19e-109	MYCN	DOWN	4613	protein_coding	MYCN proto-oncogene, bHLH transcription factor [Source:HGNC Symbol;Acc:HGNC:7559]	2	15940550	15947007			-0.322338	NO
7559	ENSG00000108960	44.9272	42.2266	106.666	107.983	1783.35	1718.64	4906.15	5035.87	3361	-1.50512	0.0678172	-22.1938	3.94e-109	7.71e-106	MMD	DOWN	23531	protein_coding	monocyte to macrophage differentiation associated [Source:HGNC Symbol;Acc:HGNC:7153]	17	55392622	55421924			0.378309	YES
10904	ENSG00000099194	472.07	452.313	673.553	679.341	41785.5	41248.3	63210.7	64643.9	52722.1	-0.622725	0.0291476	-21.3646	2.85e-101	4.96e-98	SCD	DOWN	6319	protein_coding	stearoyl-CoA desaturase [Source:HGNC Symbol;Acc:HGNC:10571]	10	100347233	100364826
10989	ENSG00000138674	94.8037	91.3507	166.383	170.953	5891.83	5673.36	11095.8	11444.3	8526.3	-0.96256	0.0473531	-20.3273	7.38e-92	1.15e-88	SEC31A	DOWN	22872	protein_coding	SEC31 homolog A, COPII coat complex component [Source:HGNC Symbol;Acc:HGNC:17052]	4	82818509	82901166
1927	ENSG00000186318	50.1555	47.4257	87.5169	87.6925	4738.67	4556.87	9159.18	9266.03	6930.19	-0.986871	0.0501184	-19.6908	2.59e-86	3.68e-83	BACE1	DOWN	23621	protein_coding	beta-secretase 1 [Source:HGNC Symbol;Acc:HGNC:933]	11	117285207	117316259			0.522227	YES
6373	ENSG00000112078	73.1266	68.0347	119.134	121.566	6534.25	6377.75	11465.3	11804.5	9045.45	-0.849678	0.0454965	-18.6757	7.81e-78	1.02e-74	KCTD20	DOWN	222658	protein_coding	potassium channel tetramerization domain containing 20 [Source:HGNC Symbol;Acc:HGNC:21052]	6	36442767	36491143			0.244988	YES
6118	ENSG00000168348	122.648	118.56	205.049	202.987	6100.64	6076.17	10813.2	10853.9	8460.98	-0.831358	0.0450604	-18.4499	5.23e-76	6.29e-73	INSM2	DOWN	84684	protein_coding	INSM transcriptional repressor 2 [Source:HGNC Symbol;Acc:HGNC:17539]	14	35534164	35537054	1	YES	1	YES
4382	ENSG00000136960	179.39	180.872	282.958	274.509	7939.48	8049.91	13557.1	13507.9	10763.6	-0.759377	0.0415307	-18.2847	1.1e-74	1.22e-71	ENPP2	DOWN	5168	protein_coding	ectonucleotide pyrophosphatase/phosphodiesterase 2 [Source:HGNC Symbol;Acc:HGNC:3357]	8	119557086	119673453			0.388224	YES
8102	ENSG00000104419	142.543	146.046	66.5992	67.9002	7051.57	7444.67	3504.69	3626.14	5406.77	1.02325	0.0571969	17.89	1.41e-71	1.47e-68	NDRG1	UP	10397	protein_coding	N-myc downstream regulated 1 [Source:HGNC Symbol;Acc:HGNC:7679]	8	133237175	133302022			0.37126	NO
3979	ENSG00000125170	52.2521	52.5871	110.058	107.084	2345.82	2466.41	5324.31	5264.95	3850.37	-1.13814	0.0637759	-17.8459	3.11e-71	3.04e-68	DOK4	DOWN	55715	protein_coding	docking protein 4 [Source:HGNC Symbol;Acc:HGNC:19868]	16	57471922	57487327			0.520731	YES
7143	ENSG00000189221	28.522	27.2916	62.8367	57.3552	1963	1970.65	4563.55	4456.31	3238.38	-1.19721	0.0674892	-17.7393	2.08e-70	1.92e-67	MAOA	DOWN	4128	protein_coding	monoamine oxidase A [Source:HGNC Symbol;Acc:HGNC:6833]	X	43654907	43746824	0.31058	YES	0.321107	YES
7228	ENSG00000277443	149.188	141.463	222.582	222.206	10522.3	10279.8	16648.8	16853.1	13576	-0.687435	0.0390959	-17.5833	3.31e-69	2.88e-66	MARCKS	DOWN	4082	protein_coding	myristoylated alanine rich protein kinase C substrate [Source:HGNC Symbol;Acc:HGNC:6759]	6	113857345	113863475			0.578839	YES
11056	ENSG00000184640	152.856	145.759	250.631	224.313	9512.14	9192.23	15445.1	15323	12368.1	-0.717895	0.0408378	-17.5792	3.56e-69	2.93e-66	SEPTIN9	DOWN	10801	protein_coding	septin 9 [Source:HGNC Symbol;Acc:HGNC:7323]	17	77280569	77500596
8060	ENSG00000010292	136.332	132.538	200.275	200.7	12273.7	12369.2	19127.8	19527.7	15824.6	-0.649563	0.0371551	-17.4825	1.95e-68	1.52e-65	NCAPD2	DOWN	9918	protein_coding	non-SMC condensin I complex subunit D2 [Source:HGNC Symbol;Acc:HGNC:24305]	12	6493356	6531955	0.342448	YES
3465	ENSG00000175215	54.2018	57.1974	104.974	105.687	4195.01	4569.26	8584.73	8583.68	6483.17	-0.970472	0.0555915	-17.4572	3.03e-68	2.26e-65	CTDSP2	DOWN	10106	protein_coding	CTD small phosphatase 2 [Source:HGNC Symbol;Acc:HGNC:17077]	12	57819927	57846729	0.324793	YES
3656	ENSG00000132912	64.6328	60.4018	117.002	114.448	4369.96	3936.13	8205.9	8102.03	6153.5	-0.972829	0.0590544	-16.4734	5.69e-61	4.05e-58	DCTN4	DOWN	51164	protein_coding	dynactin subunit 4 [Source:HGNC Symbol;Acc:HGNC:15518]	5	150708440	150759095			0.410097	YES
12355	ENSG00000196628	107.81	101.955	149.039	149.781	11650.1	11209.4	17788.4	18359.8	14751.9	-0.661038	0.040317	-16.396	2.04e-60	1.39e-57	TCF4	DOWN	6925	protein_coding	transcription factor 4 [Source:HGNC Symbol;Acc:HGNC:11634]	18	55222185	55664787			0.479128	YES
5814	ENSG00000197451	237.473	215.492	369.291	369.605	6675.33	6365.36	11002.6	11137.8	8795.29	-0.763461	0.0467089	-16.3451	4.71e-60	3.07e-57	HNRNPAB	DOWN	3182	protein_coding	heterogeneous nuclear ribonucleoprotein A/B [Source:HGNC Symbol;Acc:HGNC:5034]	5	178204533	178211163	0.313461	YES
3377	ENSG00000182158	30.4982	28.6488	52.0168	53.6187	3677.69	3537.46	6697.83	6995.78	5227.19	-0.924268	0.057154	-16.1715	8.01e-59	5.01e-56	CREB3L2	DOWN	64764	protein_coding	cAMP responsive element binding protein 3 like 2 [Source:HGNC Symbol;Acc:HGNC:23720]	7	137874979	138002086
1580	ENSG00000141522	167.217	164.458	283.833	277.539	4691.64	4741.74	8582.66	8218.53	6558.64	-0.832687	0.0515203	-16.1623	9.3e-59	5.6e-56	ARHGDIA	DOWN	396	protein_coding	Rho GDP dissociation inhibitor alpha [Source:HGNC Symbol;Acc:HGNC:678]	17	81867721	81871378			0.225518	YES
5976	ENSG00000182054	89.3696	88.6336	154.149	145.754	3800.91	3830.78	6924.5	6876.35	5358.13	-0.854714	0.0538688	-15.8666	1.08e-56	6.26e-54	IDH2	DOWN	3418	protein_coding	isocitrate dehydrogenase (NADP(+)) 2 [Source:HGNC Symbol;Acc:HGNC:5383]	15	90083045	90102477
3179	ENSG00000117519	190.166	187.106	293.471	289.736	6752.46	6865.25	10965.3	11074.2	8914.32	-0.694713	0.0444957	-15.613	5.94e-55	3.32e-52	CNN3	DOWN	1266	protein_coding	calponin 3 [Source:HGNC Symbol;Acc:HGNC:2157]	1	94896949	94927223			0.292705	YES
11731	ENSG00000137642	27.3334	26.8645	44.17	43.7035	4701.05	4695.27	7873.65	8010.98	6320.24	-0.757495	0.0505612	-14.9817	9.67e-51	5.22e-48	SORL1	DOWN	6653	protein_coding	sortilin related receptor 1 [Source:HGNC Symbol;Acc:HGNC:11185]	11	121452314	121633763			0.268634	YES
4100	ENSG00000125971	273.456	249.941	106.864	99.074	3077.6	2905.36	1280.36	1216.87	2120.05	1.26096	0.0844282	14.9353	1.94e-50	1.01e-47	DYNLRB1	UP	83658	protein_coding	dynein light chain roadblock-type 1 [Source:HGNC Symbol;Acc:HGNC:15468]	20	34516409	34540958			0.526558	NO
10697	ENSG00000071242	54.9245	50.1423	25.9224	25.244	5217.43	4954.51	2640.42	2599.19	3852.89	0.957302	0.0641043	14.9335	2e-50	1.01e-47	RPS6KA2	UP	6196	protein_coding	ribosomal protein S6 kinase A2 [Source:HGNC Symbol;Acc:HGNC:10431]	6	166409364	166906451
8660	ENSG00000070882	44.9121	45.0033	71.5855	71.0311	4601.34	4641.56	7850.88	7755.47	6212.31	-0.755737	0.0508164	-14.8719	5.02e-50	2.45e-47	OSBPL3	DOWN	26031	protein_coding	oxysterol binding protein like 3 [Source:HGNC Symbol;Acc:HGNC:16370]	7	24796540	24981634	0.295913	YES	0.529042	YES
11052	ENSG00000122545	81.0905	116.738	118.276	120.083	7598.99	7172	11847.2	11845.6	9615.96	-0.681437	0.0462501	-14.7337	3.91e-49	1.86e-46	SEPTIN7	DOWN	989	protein_coding	septin 7 [Source:HGNC Symbol;Acc:HGNC:1717]	7	35800932	35907105
1397	ENSG00000164111	68.6429	68.1106	131.631	131.101	1841.67	1970.65	3948.73	3974.65	2933.92	-1.05591	0.0723645	-14.5915	3.18e-48	1.46e-45	ANXA5	DOWN	308	protein_coding	annexin A5 [Source:HGNC Symbol;Acc:HGNC:543]	4	121667946	121696995	-0.363778	NO
8898	ENSG00000166803	40.3089	31.8999	94.0883	95.5613	1218.06	1067.95	2811.2	2960.43	2014.41	-1.33536	0.0918985	-14.5308	7.73e-48	3.46e-45	PCLAF	DOWN	9768	protein_coding	PCNA clamp associated factor [Source:HGNC Symbol;Acc:HGNC:28961]	15	64364304	64387687
8395	ENSG00000181163	2464.09	2557.41	3318.18	3356.07	60579.3	63626.7	84425.1	86567.2	73799.6	-0.461261	0.0318223	-14.4949	1.31e-47	5.67e-45	NPM1	NOT	4869	protein_coding	nucleophosmin 1 [Source:HGNC Symbol;Acc:HGNC:7910]	5	171387116	171411137	-0.347587	NO	-0.23208	NO
9509	ENSG00000196262	959.48	915.733	1378.07	1197.26	25863.3	26301.1	35493	35981.4	30909.7	-0.454421	0.031483	-14.4339	3.17e-47	1.34e-44	PPIA	NOT	5478	protein_coding	peptidylprolyl isomerase A [Source:HGNC Symbol;Acc:HGNC:9253]	7	44796680	44824564			0.378553	YES
7229	ENSG00000175130	167.273	153.219	260.832	259.608	4691.64	4427.76	7756.69	7827.91	6176	-0.772831	0.053555	-14.4306	3.32e-47	1.37e-44	MARCKSL1	DOWN	65108	protein_coding	MARCKS like 1 [Source:HGNC Symbol;Acc:HGNC:7142]	1	32333839	32336233	0.399452	YES	0.528951	YES
3099	ENSG00000080822	68.0003	66.045	122.231	118.654	2305.37	2206.13	4368.96	4481.76	3340.56	-0.971958	0.0674569	-14.4086	4.57e-47	1.83e-44	CLDND1	DOWN	56650	protein_coding	claudin domain containing 1 [Source:HGNC Symbol;Acc:HGNC:1322]	3	98497912	98523066			0.371778	YES
7263	ENSG00000139793	42.5158	35.1074	70.0121	67.5276	2689.13	2592.42	5006.55	4921.33	3802.36	-0.910256	0.0632521	-14.3909	5.9e-47	2.31e-44	MBNL2	DOWN	10150	protein_coding	muscleblind like splicing regulator 2 [Source:HGNC Symbol;Acc:HGNC:16746]	13	97221434	97394120			0.463559	YES
12456	ENSG00000120708	22.2986	22.2837	4.7871	3.87689	1037.47	1056.59	237.027	192.859	630.985	2.2856	0.159038	14.3714	7.82e-47	2.99e-44	TGFBI	UP	7045	protein_coding	transforming growth factor beta induced [Source:HGNC Symbol;Acc:HGNC:11771]	5	136028988	136063818
12290	ENSG00000167202	15.0327	16.0947	32.6605	33.0505	1438.16	1531.69	3249.03	3263.91	2370.7	-1.13338	0.0789424	-14.357	9.63e-47	3.59e-44	TBC1D2B	DOWN	23102	protein_coding	TBC1 domain family member 2B [Source:HGNC Symbol;Acc:HGNC:29183]	15	77984036	78077724			0.30131	YES
5269	ENSG00000148672	70.7686	70.6937	116.817	115.999	3525.31	3594.26	6150.28	6229.24	4874.78	-0.798235	0.0562799	-14.1833	1.16e-45	4.23e-43	GLUD1	DOWN	2746	protein_coding	glutamate dehydrogenase 1 [Source:HGNC Symbol;Acc:HGNC:4335]	10	87050202	87094843			0.345759	YES
6699	ENSG00000169756	28.6161	25.5448	51.3198	51.4411	2057.06	1902.48	3987.02	4022.62	2992.3	-1.01593	0.0725815	-13.9971	1.62e-44	5.78e-42	LIMS1	DOWN	3987	protein_coding	LIM zinc finger domain containing 1 [Source:HGNC Symbol;Acc:HGNC:6616]	2	108534355	108687246			0.33052	YES
4302	ENSG00000196361	148.302	141.475	91.0566	90.7447	11113	10943.9	7217.42	7220.95	9123.83	0.611374	0.0439814	13.9007	6.27e-44	2.18e-41	ELAVL3	UP	1995	protein_coding	ELAV like RNA binding protein 3 [Source:HGNC Symbol;Acc:HGNC:3314]	19	11451326	11481046			0.581472	NO
11861	ENSG00000198911	100.46	99.9057	141.05	142.336	8530.17	8581.82	12654.6	12868.7	10658.8	-0.576863	0.0417484	-13.8176	2e-43	6.79e-41	SREBF2	DOWN	6721	protein_coding	sterol regulatory element binding transcription factor 2 [Source:HGNC Symbol;Acc:HGNC:11290]	22	41833079	41907307	0.314788	YES	0.246864	YES
11123	ENSG00000104332	149.547	144.822	201.427	202.386	11089.5	11064.8	15836.3	16134.5	13531.3	-0.529197	0.0386947	-13.6762	1.41e-42	4.69e-40	SFRP1	DOWN	6422	protein_coding	secreted frizzled related protein 1 [Source:HGNC Symbol;Acc:HGNC:10776]	8	41261962	41309473			0.245072	YES
5905	ENSG00000080824	1673.86	1637.72	1190.62	1214.04	93358.7	94139.8	70436.4	72810.6	82686.4	0.388344	0.028565	13.5951	4.28e-42	1.4e-39	HSP90AA1	NOT	3320	protein_coding	heat shock protein 90 alpha family class A member 1 [Source:HGNC Symbol;Acc:HGNC:5253]	14	102080742	102139699	-0.310025	YES	0.226618	NO
7691	ENSG00000198015	13.9359	12.9323	24.0465	29.5691	2304.43	2150.36	4234.4	4527.78	3304.24	-0.975661	0.0719032	-13.5691	6.11e-42	1.95e-39	MRPL42	DOWN	28977	protein_coding	mitochondrial ribosomal protein L42 [Source:HGNC Symbol;Acc:HGNC:14493]	12	93467488	93516214			0.261343	YES
3828	ENSG00000131504	50.4544	52.437	80.3509	77.4228	4758.42	4979.3	8014.41	7850.43	6400.64	-0.704367	0.0521374	-13.5098	1.37e-41	4.28e-39	DIAPH1	DOWN	1729	protein_coding	diaphanous related formin 1 [Source:HGNC Symbol;Acc:HGNC:2876]	5	141515016	141619055
11641	ENSG00000163597	172.386	163.908	245.037	254.837	6645.24	6713.43	10139.4	10660.1	8539.53	-0.638909	0.0475251	-13.4436	3.36e-41	1.03e-38	SNHG16	DOWN	100507246	lncRNA	small nucleolar RNA host gene 16 [Source:HGNC Symbol;Acc:HGNC:44352]	17	76557764	76565348
6256	ENSG00000166086	54.6602	57.1445	89.0169	90.3371	3306.16	3463.09	5872.89	5817.09	4614.81	-0.788449	0.0587672	-13.4165	4.84e-41	1.46e-38	JAM3	DOWN	83700	protein_coding	junctional adhesion molecule 3 [Source:HGNC Symbol;Acc:HGNC:15532]	11	134069071	134152001	-0.319466	NO
5163	ENSG00000131979	26.589	27.2467	55.3248	54.9166	1262.27	1330.29	2795.68	2821.42	2052.41	-1.11585	0.0835091	-13.362	1.01e-40	2.98e-38	GCH1	DOWN	2643	protein_coding	GTP cyclohydrolase 1 [Source:HGNC Symbol;Acc:HGNC:4193]	14	54842008	54902826	0.339893	YES	0.640604	YES
6258	ENSG00000153814	23.3724	22.3082	52.7266	46.7653	1205.83	1185.69	2871.24	2591.36	1963.53	-1.19133	0.0898514	-13.2589	4.01e-40	1.16e-37	JAZF1	DOWN	221895	protein_coding	JAZF zinc finger 1 [Source:HGNC Symbol;Acc:HGNC:28917]	7	27830573	28180795			0.53246	YES
3613	ENSG00000123454	321.881	325.187	213.892	210.511	14639.3	15238.4	10313.3	10308.6	12624.9	0.534781	0.0411117	13.008	1.1e-38	3.14e-36	DBH	UP	1621	protein_coding	dopamine beta-hydroxylase [Source:HGNC Symbol;Acc:HGNC:2689]	9	133636363	133659329	0.662989	NO	0.439387	NO
13640	ENSG00000165633	4.00124	3.63345	11.845	11.6828	391.284	366.656	1216.19	1274.63	812.189	-1.71595	0.131932	-13.0063	1.13e-38	3.15e-36	VSTM4	DOWN	196740	protein_coding	V-set and transmembrane domain containing 4 [Source:HGNC Symbol;Acc:HGNC:26470]	10	49014236	49115522			0.351905	YES
7925	ENSG00000065534	4.49429	4.06102	11.2432	10.8611	554.945	518.483	1525.67	1526.23	1031.33	-1.50689	0.116343	-12.9521	2.29e-38	6.28e-36	MYLK	DOWN	4638	protein_coding	myosin light chain kinase [Source:HGNC Symbol;Acc:HGNC:7590]	3	123610049	123884332			0.262882	YES
2714	ENSG00000026508	43.9838	37.5749	71.5523	66.6863	2956.26	2676.07	5133.86	5116.14	3970.58	-0.86329	0.0671909	-12.8483	8.79e-38	2.37e-35	CD44	DOWN	960	protein_coding	CD44 molecule (Indian blood group) [Source:HGNC Symbol;Acc:HGNC:1681]	11	35138882	35232402			0.352812	YES
11884	ENSG00000096063	113.013	111.407	153.926	158.791	8455.86	8446.52	12206.4	12770.8	10469.9	-0.563458	0.0439757	-12.8129	1.39e-37	3.68e-35	SRPK1	DOWN	6732	protein_coding	SRSF protein kinase 1 [Source:HGNC Symbol;Acc:HGNC:11305]	6	35832966	35921342
7553	ENSG00000175727	34.0089	31.968	50.7474	47.8991	4175.26	4076.6	6733.02	6619.85	5401.18	-0.694189	0.0541998	-12.808	1.48e-37	3.86e-35	MLXIP	DOWN	22877	protein_coding	MLX interacting protein [Source:HGNC Symbol;Acc:HGNC:17055]	12	122078756	122147344	0.520557	YES	0.503614	YES
4072	ENSG00000120875	77.8541	73.8323	45.8965	43.7417	7099.54	6936.52	4443.48	4284.99	5691.13	0.685535	0.0539375	12.7098	5.22e-37	1.34e-34	DUSP4	UP	1846	protein_coding	dual specificity phosphatase 4 [Source:HGNC Symbol;Acc:HGNC:3070]	8	29333064	29350684	-0.603824	YES	-0.367493	YES
5616	ENSG00000138796	51.0885	54.0452	97.7297	96.8988	1601.82	1701.08	3241.79	3290.35	2458.76	-0.984256	0.0774627	-12.7062	5.46e-37	1.38e-34	HADH	DOWN	3033	protein_coding	hydroxyacyl-CoA dehydrogenase [Source:HGNC Symbol;Acc:HGNC:4799]	4	107989714	108035174			0.207317	YES
6583	ENSG00000198910	120.6	119.136	165.171	159.213	8627.05	8781.16	12780.8	12401.7	10647.7	-0.532675	0.0427876	-12.4493	1.41e-35	3.51e-33	L1CAM	DOWN	3897	protein_coding	L1 cell adhesion molecule [Source:HGNC Symbol;Acc:HGNC:6470]	X	153861514	153886173	0.379477	YES	0.582179	YES
5575	ENSG00000130600	2555.66	2339.42	1846.42	1789.33	84017.8	78735.1	60623	61139.2	71128.8	0.41866	0.0336446	12.4436	1.51e-35	3.7e-33	H19	NOT	283120	lncRNA	H19 imprinted maternally expressed transcript [Source:HGNC Symbol;Acc:HGNC:4713]	11	1995176	2001470
11828	ENSG00000198369	50.1841	49.0195	86.0445	77.0869	3201.75	3028.27	5840.8	5293.34	4341.04	-0.837249	0.0675547	-12.3937	2.83e-35	6.81e-33	SPRED2	DOWN	200734	protein_coding	sprouty related EVH1 domain containing 2 [Source:HGNC Symbol;Acc:HGNC:17722]	2	65310851	65432637
9618	ENSG00000198901	147.256	140.121	205.677	210.763	7480.48	7125.53	10769.7	11001.8	9094.37	-0.575709	0.0465762	-12.3606	4.27e-35	1.01e-32	PRC1	DOWN	9055	protein_coding	protein regulator of cytokinesis 1 [Source:HGNC Symbol;Acc:HGNC:9341]	15	90966040	90995629	0.337479	YES
10341	ENSG00000143248	2383.61	2201.94	2814.29	3003.95	212023	200821	264452	271048	237086	-0.375273	0.0307756	-12.1939	3.35e-34	7.83e-32	RGS5	NOT	8490	protein_coding	regulator of G protein signaling 5 [Source:HGNC Symbol;Acc:HGNC:10001]	1	163111121	163321791	0.395762	YES	0.459888	YES
10445	ENSG00000113269	27.7725	22.7553	63.4181	60.9925	1531.27	1324.09	3217.98	2955.54	2257.22	-1.11147	0.0916406	-12.1286	7.45e-34	1.72e-31	RNF130	DOWN	55819	protein_coding	ring finger protein 130 [Source:HGNC Symbol;Acc:HGNC:18280]	5	179911651	180072113	-0.312014	NO	0.233805	YES
2916	ENSG00000100422	128.103	117.713	78.3684	75.2389	9134.03	8737.78	5992.96	5757.37	7405.53	0.605232	0.0505848	11.9647	5.44e-33	1.23e-30	CERK	UP	64781	protein_coding	ceramide kinase [Source:HGNC Symbol;Acc:HGNC:19256]	22	46684410	46738252
1023	ENSG00000117020	66.8199	65.663	42.5206	42.0278	7475.77	7370.31	4799.54	4901.75	6136.84	0.613819	0.0513557	11.9523	6.32e-33	1.41e-30	AKT3	UP	10000	protein_coding	AKT serine/threonine kinase 3 [Source:HGNC Symbol;Acc:HGNC:393]	1	243488233	243851079			0.415218	NO
3670	ENSG00000167986	147.277	143.306	188.485	188.278	10461.2	10584.5	14549.7	14513.4	12527.2	-0.465708	0.0393317	-11.8405	2.41e-32	5.31e-30	DDB1	NOT	1642	protein_coding	damage specific DNA binding protein 1 [Source:HGNC Symbol;Acc:HGNC:2717]	11	61299451	61342596	0.311354	YES	0.437072	YES
8762	ENSG00000120137	105.497	95.3736	131.732	134.929	18179.6	16920.9	24168.5	25081.4	21087.6	-0.488501	0.0414373	-11.7889	4.45e-32	9.68e-30	PANK3	NOT	79646	protein_coding	pantothenate kinase 3 [Source:HGNC Symbol;Acc:HGNC:19365]	5	168548495	168579368			0.354485	YES
10015	ENSG00000105649	101.36	101.093	47.903	48.0504	2527.35	2599.64	1268.97	1290.29	1921.57	1.0022	0.0851384	11.7714	5.48e-32	1.16e-29	RAB3A	UP	5864	protein_coding	RAB3A, member RAS oncogene family [Source:HGNC Symbol;Acc:HGNC:9777]	19	18196784	18204042			0.568622	NO
11261	ENSG00000145604	70.8452	82.9837	128.204	113.368	4059.57	3896.89	6324.17	6212.6	5123.31	-0.655711	0.0561925	-11.669	1.84e-31	3.83e-29	SKP2	DOWN	6502	protein_coding	S-phase kinase associated protein 2 [Source:HGNC Symbol;Acc:HGNC:10901]	5	36151989	36184319
10257	ENSG00000137710	85.9618	84.1168	118.452	116.182	6223.85	6310.62	9082.59	9200.44	7704.38	-0.5447	0.0468292	-11.6316	2.85e-31	5.86e-29	RDX	DOWN	5962	protein_coding	radixin [Source:HGNC Symbol;Acc:HGNC:9944]	11	109864295	110296712			0.372227	YES
800	ENSG00000138071	179.713	170.328	228.257	226.409	11408.4	11181.5	15403.7	15498.2	13372.9	-0.451952	0.0388974	-11.6191	3.3e-31	6.7e-29	ACTR2	NOT	10097	protein_coding	actin related protein 2 [Source:HGNC Symbol;Acc:HGNC:169]	2	65227788	65271253			0.438957	YES
6400	ENSG00000132510	43.8145	42.5967	24.8699	23.642	4652.14	4614.71	2804.99	2580.59	3663.11	0.78328	0.0674285	11.6164	3.4e-31	6.82e-29	KDM6B	UP	23135	protein_coding	lysine demethylase 6B [Source:HGNC Symbol;Acc:HGNC:29012]	17	7839904	7854796	0.32492	NO	0.3855	NO
5271	ENSG00000135821	81.6285	77.9716	113.821	116.971	6231.38	6072.04	8933.54	9252.33	7622.32	-0.563708	0.0485562	-11.6094	3.69e-31	7.31e-29	GLUL	DOWN	2752	protein_coding	glutamate-ammonia ligase [Source:HGNC Symbol;Acc:HGNC:4341]	1	182378098	182392206			0.267893	YES
13195	ENSG00000166402	107.599	106.784	142.483	137.341	10881.6	11256.9	15373.6	15177.1	13172.3	-0.464758	0.0401336	-11.5802	5.19e-31	1.02e-28	TUB	NOT	7275	protein_coding	TUB bipartite transcription factor [Source:HGNC Symbol;Acc:HGNC:12406]	11	8019244	8106243	0.323732	YES	0.554353	YES
6674	ENSG00000108679	201.376	190.331	127.766	124.354	7646.96	7314.54	4885.45	4932.09	6194.76	0.607945	0.052528	11.5737	5.6e-31	1.08e-28	LGALS3BP	UP	3959	protein_coding	galectin 3 binding protein [Source:HGNC Symbol;Acc:HGNC:6564]	17	78971238	78979947			0.244592	NO
11478	ENSG00000003989	28.2721	26.0912	41.0471	42.0231	3435.02	3237.94	5368.82	5573.33	4403.77	-0.713264	0.061742	-11.5523	7.18e-31	1.37e-28	SLC7A2	DOWN	6542	protein_coding	solute carrier family 7 member 2 [Source:HGNC Symbol;Acc:HGNC:11060]	8	17497088	17570573	-0.354637	NO
2075	ENSG00000138696	101.269	109.543	110.829	122.006	5976.48	5706.41	8599.22	8978.21	7315.08	-0.589202	0.0511129	-11.5275	9.59e-31	1.81e-28	BMPR1B	DOWN	658	protein_coding	bone morphogenetic protein receptor type 1B [Source:HGNC Symbol;Acc:HGNC:1077]	4	94757955	95158448			0.574514	YES
9506	ENSG00000110841	24.4729	23.6735	34.996	43.3779	1425.93	1419.11	2702.52	2759.74	2076.83	-0.941066	0.0816951	-11.5192	1.06e-30	1.97e-28	PPFIBP1	DOWN	8496	protein_coding	PPFIA binding protein 1 [Source:HGNC Symbol;Acc:HGNC:9249]	12	27523431	27695564			0.3266	YES
10340	ENSG00000117152	762.636	769.165	566.277	574.186	42274.6	43577.4	33204.5	33672.9	38182.4	0.360264	0.0313639	11.4866	1.54e-30	2.84e-28	RGS4	NOT	5999	protein_coding	regulator of G protein signaling 4 [Source:HGNC Symbol;Acc:HGNC:10000]	1	163068775	163076802			0.366425	NO
6218	ENSG00000150093	186.797	177.39	237.926	248.216	10986	10648.5	14859.2	15770.4	13066	-0.501571	0.043811	-11.4485	2.39e-30	4.35e-28	ITGB1	DOWN	3688	protein_coding	integrin subunit beta 1 [Source:HGNC Symbol;Acc:HGNC:6153]	10	32900318	33005792	-0.303368	NO	0.314768	YES
2741	ENSG00000004897	66.9583	59.6905	93.6925	84.9336	5282.33	5290.18	7857.09	7777.99	6551.89	-0.564453	0.0495487	-11.3919	4.59e-30	8.25e-28	CDC27	DOWN	996	protein_coding	cell division cycle 27 [Source:HGNC Symbol;Acc:HGNC:1728]	17	47117703	47189422			0.385301	YES
9939	ENSG00000130508	104.902	94.2405	128.265	129.574	10430.2	9891.46	14117.1	14354.8	12198.4	-0.486356	0.0429756	-11.317	1.08e-29	1.92e-27	PXDN	NOT	7837	protein_coding	peroxidasin [Source:HGNC Symbol;Acc:HGNC:14966]	2	1631887	1744852			0.261919	YES
7080	ENSG00000180660	129.884	128.732	182.779	173.987	6492.86	6629.77	9687.06	9350.22	8039.98	-0.536796	0.04747	-11.3081	1.2e-29	2.1e-27	MAB21L1	DOWN	4081	protein_coding	mab-21 like 1 [Source:HGNC Symbol;Acc:HGNC:6757]	13	35473789	35476689			0.385298	YES
2486	ENSG00000106144	25.0046	22.6171	42.0199	41.8692	1717.51	1612.25	3082.39	3067.14	2369.82	-0.884637	0.0786552	-11.247	2.4e-29	4.16e-27	CASP2	DOWN	835	protein_coding	caspase 2 [Source:HGNC Symbol;Acc:HGNC:1503]	7	143288215	143307696	0.474872	YES	0.501426	YES
12183	ENSG00000067715	65.9268	59.2604	91.7359	92.762	5166.64	4739.68	7580.73	7849.45	6334.12	-0.639032	0.0570228	-11.2066	3.78e-29	6.51e-27	SYT1	DOWN	6857	protein_coding	synaptotagmin 1 [Source:HGNC Symbol;Acc:HGNC:11509]	12	78863993	79452008			0.386505	YES
1391	ENSG00000169604	63.875	55.4979	87.413	85.5525	5839.15	5302.57	8588.87	8561.17	7072.94	-0.621854	0.0555867	-11.1871	4.72e-29	8.02e-27	ANTXR1	DOWN	84168	protein_coding	ANTXR cell adhesion molecule 1 [Source:HGNC Symbol;Acc:HGNC:21014]	2	69013178	69249327	-0.354636	NO
9543	ENSG00000213639	120.971	113.233	158.346	159.825	9689.91	9277.95	13092.4	13640.1	11425.1	-0.494945	0.0443216	-11.1671	5.91e-29	9.94e-27	PPP1CB	NOT	5500	protein_coding	protein phosphatase 1 catalytic subunit beta [Source:HGNC Symbol;Acc:HGNC:9282]	2	28751640	28802940			0.421867	YES
9864	ENSG00000112655	117.706	118.962	156.893	154.425	8279.03	8665.48	11893.8	11939.6	10194.5	-0.492362	0.0442149	-11.1356	8.41e-29	1.4e-26	PTK7	NOT	5754	protein_coding	protein tyrosine kinase 7 (inactive) [Source:HGNC Symbol;Acc:HGNC:9618]	6	43076307	43161719
11089	ENSG00000119335	662.48	631.231	475.183	483.261	30880.4	30577.1	23232.8	24123	27203.3	0.376008	0.0338884	11.0955	1.32e-28	2.17e-26	SET	NOT	6418	protein_coding	SET nuclear proto-oncogene [Source:HGNC Symbol;Acc:HGNC:10760]	9	128683424	128696400			0.266674	NO
10900	ENSG00000138760	152.047	146.263	102.609	103.397	11921.9	11818.7	8502.96	8669.83	10228.4	0.467211	0.0424359	11.0098	3.43e-28	5.59e-26	SCARB2	NOT	950	protein_coding	scavenger receptor class B member 2 [Source:HGNC Symbol;Acc:HGNC:1665]	4	76158737	76234536	-0.307591	YES
8191	ENSG00000184613	108.179	109.045	68.86	66.0499	5831.63	5950.16	3870.06	3637.88	4822.43	0.650191	0.0591579	10.9908	4.23e-28	6.83e-26	NELL2	UP	4753	protein_coding	neural EGFL like 2 [Source:HGNC Symbol;Acc:HGNC:7751]	12	44508275	44921848			0.397601	NO
5938	ENSG00000166736	28.7736	29.2485	10.0425	8.66685	1089.2	1121.66	406.776	350.474	742.027	1.54643	0.140735	10.9882	4.36e-28	6.96e-26	HTR3A	UP	3359	protein_coding	5-hydroxytryptamine receptor 3A [Source:HGNC Symbol;Acc:HGNC:5297]	11	113974881	113990313
4977	ENSG00000053254	76.99	70.5002	95.5688	95.3302	9101.1	8772.9	12304.7	12500.6	10669.8	-0.472663	0.0430949	-10.968	5.45e-28	8.61e-26	FOXN3	NOT	1112	protein_coding	forkhead box N3 [Source:HGNC Symbol;Acc:HGNC:1928]	14	89124871	89619149
8900	ENSG00000078674	282.446	266.691	200.72	202.15	29255	28171.6	22018.7	22211.1	25414.1	0.376767	0.0344082	10.9499	6.65e-28	1.04e-25	PCM1	NOT	5108	protein_coding	pericentriolar material 1 [Source:HGNC Symbol;Acc:HGNC:8727]	8	17922840	18027975			0.286656	NO
10457	ENSG00000170153	95.6822	91.8687	65.6311	66.5051	14975.1	14610.5	10857.7	11029.2	12868.1	0.434863	0.0399028	10.898	1.18e-27	1.82e-25	RNF150	NOT	57484	protein_coding	ring finger protein 150 [Source:HGNC Symbol;Acc:HGNC:23138]	4	140859807	141212877
12245	ENSG00000170921	39.9554	39.8386	24.4654	25.3275	6657.46	6257.95	4075	4259.54	5312.49	0.631991	0.0584971	10.8038	3.3e-27	5.07e-25	TANC2	UP	26115	protein_coding	tetratricopeptide repeat, ankyrin repeat and coiled-coil containing 2 [Source:HGNC Symbol;Acc:HGNC:30212]	17	63009556	63427699			0.479111	NO
1795	ENSG00000069849	68.8988	67.5081	108.185	120.853	1955.48	1985.11	3353.57	3711.31	2751.37	-0.842544	0.0780093	-10.8006	3.42e-27	5.2e-25	ATP1B3	DOWN	483	protein_coding	ATPase Na+/K+ transporting subunit beta 3 [Source:HGNC Symbol;Acc:HGNC:806]	3	141876124	141926549	-0.416568	NO
1696	ENSG00000153317	116.778	105.46	141.45	142.7	10929.6	10200.3	14618.1	14840.3	12647.1	-0.47919	0.0444451	-10.7816	4.2e-27	6.31e-25	ASAP1	NOT	50807	protein_coding	ArfGAP with SH3 domain, ankyrin repeat and PH domain 1 [Source:HGNC Symbol;Acc:HGNC:2720]	8	130052104	130443674			0.277096	YES
4837	ENSG00000079459	205.615	192.505	259.759	278.887	7680.82	7650.21	10563.7	10707.1	9150.47	-0.472432	0.0438207	-10.781	4.23e-27	6.31e-25	FDFT1	NOT	2222	protein_coding	farnesyl-diphosphate farnesyltransferase 1 [Source:HGNC Symbol;Acc:HGNC:3629]	8	11795573	11839304
11967	ENSG00000101972	79.3828	74.4171	100.315	106.335	7111.77	6991.26	9859.91	10582.8	8636.42	-0.535632	0.049807	-10.7542	5.67e-27	8.36e-25	STAG2	DOWN	10735	protein_coding	stromal antigen 2 [Source:HGNC Symbol;Acc:HGNC:11355]	X	123960212	124422664			0.378072	YES
6504	ENSG00000124702	212.731	206.368	136.17	133.485	6704.49	6701.03	4550.09	4522.88	5619.62	0.563202	0.0525899	10.7093	9.2e-27	1.35e-24	KLHDC3	UP	116138	protein_coding	kelch domain containing 3 [Source:HGNC Symbol;Acc:HGNC:20704]	6	43014103	43021298			0.248011	NO
7598	ENSG00000185787	301.039	281.308	369.482	390.165	9630.65	9696.25	12948.5	13325.9	11400.3	-0.443128	0.0414561	-10.6891	1.15e-26	1.66e-24	MORF4L1	NOT	10933	protein_coding	mortality factor 4 like 1 [Source:HGNC Symbol;Acc:HGNC:16989]	15	78810487	78898139	-0.332466	NO	0.39481	YES
6987	ENSG00000163428	22.1471	20.1246	32.5913	32.9011	2889.48	2704.99	4508.69	4614.91	3679.52	-0.705288	0.0660331	-10.6808	1.25e-26	1.8e-24	LRRC58	DOWN	116064	protein_coding	leucine rich repeat containing 58 [Source:HGNC Symbol;Acc:HGNC:26968]	3	120324509	120349354			0.34097	YES
13852	ENSG00000166913	135.011	126.533	175.717	176.821	6762.81	6485.17	9344.46	9508.82	8025.31	-0.508889	0.0477654	-10.6539	1.67e-26	2.38e-24	YWHAB	DOWN	7529	protein_coding	tyrosine 3-monooxygenase/tryptophan 5-monooxygenase activation protein beta [Source:HGNC Symbol;Acc:HGNC:12849]	20	44885702	44908532			0.496106	YES
1089	ENSG00000259522	3.00365	2.06378	9.40297	12.5806	216.335	152.86	716.257	972.126	514.394	-2.19083	0.205811	-10.6449	1.84e-26	2.6e-24	AL136295.4	DOWN	NA	protein_coding	novel protein	14	24180395	24190416
8620	ENSG00000247556	102.037	97.6992	70.5159	74.5002	13861.4	13856.5	10106.3	10426.1	12062.6	0.432844	0.0407912	10.6112	2.64e-26	3.69e-24	OIP5-AS1	NOT	729082	lncRNA	OIP5 antisense RNA 1 [Source:HGNC Symbol;Acc:HGNC:43563]	15	41283990	41309737			0.28538	NO
8961	ENSG00000113721	47.1368	43.8425	61.4091	66.141	4055.8	3898.95	5949.48	6175.4	5019.91	-0.607959	0.0574164	-10.5886	3.37e-26	4.66e-24	PDGFRB	DOWN	5159	protein_coding	platelet derived growth factor receptor beta [Source:HGNC Symbol;Acc:HGNC:8804]	5	150113839	150155872
9642	ENSG00000138078	99.1349	108.977	142.968	130.243	8430.47	8783.23	11870	11851.5	10233.8	-0.462805	0.0437324	-10.5827	3.59e-26	4.92e-24	PREPL	NOT	9581	protein_coding	prolyl endopeptidase like [Source:HGNC Symbol;Acc:HGNC:30228]	2	44316281	44361862			0.502391	YES
8584	ENSG00000205978	13.9588	14.7436	24.1421	24.4592	1725.97	1919.01	3254.21	3294.26	2548.36	-0.845879	0.0799429	-10.581	3.65e-26	4.96e-24	NYNRIN	DOWN	57523	protein_coding	NYN domain and retroviral integrase containing [Source:HGNC Symbol;Acc:HGNC:20165]	14	24399003	24419283	0.403898	YES	0.455045	YES
7277	ENSG00000131844	47.5203	48.474	73.2276	74.3763	2741.81	2917.76	4507.65	4679.52	3711.68	-0.699349	0.0661106	-10.5785	3.75e-26	5.06e-24	MCCC2	DOWN	64087	protein_coding	methylcrotonoyl-CoA carboxylase 2 [Source:HGNC Symbol;Acc:HGNC:6937]	5	71587288	71658706
4136	ENSG00000117298	65.1301	58.902	86.6494	87.5902	5370.74	5054.69	7620.06	7781.9	6456.85	-0.56277	0.0532568	-10.5671	4.23e-26	5.66e-24	ECE1	DOWN	1889	protein_coding	endothelin converting enzyme 1 [Source:HGNC Symbol;Acc:HGNC:3146]	1	21217247	21345572	0.311285	YES	0.420152	YES
11048	ENSG00000100167	72.6221	64.3228	42.2264	39.4837	5391.44	5016.48	3324.59	3186.58	4229.77	0.677061	0.0643219	10.5261	6.55e-26	8.68e-24	SEPTIN3	UP	55964	protein_coding	septin 3 [Source:HGNC Symbol;Acc:HGNC:10750]	22	41969475	41998221
1175	ENSG00000237954	152.257	144.024	240.218	237.126	2037.31	1989.24	3408.43	3407.82	2710.7	-0.759284	0.072245	-10.5098	7.78e-26	1.02e-23	AL445218.1	DOWN	NA	lncRNA	novel transcript	1	95356229	95381000
5391	ENSG00000105220	272.414	284.507	208.497	200.327	15290.2	16207.2	11582.2	11577.4	13664.3	0.443475	0.0422055	10.5075	7.98e-26	1.04e-23	GPI	NOT	2821	protein_coding	glucose-6-phosphate isomerase [Source:HGNC Symbol;Acc:HGNC:4458]	19	34359480	34402413
7641	ENSG00000011028	14.9379	14.6848	26.9585	25.087	1421.22	1397.43	2597.98	2561.99	1994.65	-0.872209	0.0830876	-10.4975	8.87e-26	1.15e-23	MRC2	DOWN	9902	protein_coding	mannose receptor C type 2 [Source:HGNC Symbol;Acc:HGNC:16875]	17	62627670	62693597
9763	ENSG00000135069	138.51	137.493	193.005	192.214	4909.86	5015.45	7146	7318.84	6097.54	-0.54353	0.0517904	-10.4948	9.13e-26	1.17e-23	PSAT1	DOWN	29968	protein_coding	phosphoserine aminotransferase 1 [Source:HGNC Symbol;Acc:HGNC:19129]	9	78297125	78330093
8452	ENSG00000179915	36.2633	35.0647	52.2986	55.9632	2786.01	2808.28	4377.24	4693.22	3666.19	-0.697415	0.0664874	-10.4894	9.66e-26	1.23e-23	NRXN1	DOWN	9378	protein_coding	neurexin 1 [Source:HGNC Symbol;Acc:HGNC:8008]	2	49918503	51225575	-0.325501	NO	0.277499	YES
4327	ENSG00000012660	216.129	203.791	269.828	267.147	9720.95	9433.91	12895.7	13038	11272.2	-0.437019	0.0417191	-10.4753	1.12e-25	1.42e-23	ELOVL5	NOT	60481	protein_coding	ELOVL fatty acid elongase 5 [Source:HGNC Symbol;Acc:HGNC:21308]	6	53267398	53349179			0.289048	YES
7918	ENSG00000100345	63.2948	63.0243	83.351	81.1063	7802.16	7991.04	10931.2	10792.3	9379.16	-0.46003	0.0440106	-10.4527	1.42e-25	1.78e-23	MYH9	NOT	4627	protein_coding	myosin heavy chain 9 [Source:HGNC Symbol;Acc:HGNC:7579]	22	36281280	36387967			0.219162	YES
4870	ENSG00000077782	42.0904	45.0801	63.8329	66.4139	3378.58	3450.7	5678.3	5197.4	4426.25	-0.671232	0.0642407	-10.4487	1.49e-25	1.84e-23	FGFR1	DOWN	2260	protein_coding	fibroblast growth factor receptor 1 [Source:HGNC Symbol;Acc:HGNC:3688]	8	38400215	38468834
4572	ENSG00000134824	202.188	161.69	282.902	229.37	10125.4	9259.36	13948.4	13572.6	11726.4	-0.505303	0.0485492	-10.408	2.28e-25	2.81e-23	FADS2	DOWN	9415	protein_coding	fatty acid desaturase 2 [Source:HGNC Symbol;Acc:HGNC:3575]	11	61792980	61867354			0.294122	YES
4913	ENSG00000122642	42.3668	39.922	63.1691	65.1569	2311.02	2241.25	3688.93	3850.32	3022.88	-0.727753	0.0703065	-10.3511	4.13e-25	5.05e-23	FKBP9	DOWN	11328	protein_coding	FKBP prolyl isomerase 9 [Source:HGNC Symbol;Acc:HGNC:3725]	7	32957404	33006930			0.484511	YES
12547	ENSG00000100234	11.5228	10.2452	22.7591	21.2413	875.685	802.513	1834.11	1735.73	1312.01	-1.08821	0.105383	-10.3262	5.36e-25	6.5e-23	TIMP3	DOWN	7078	protein_coding	TIMP metallopeptidase inhibitor 3 [Source:HGNC Symbol;Acc:HGNC:11822]	22	32801705	32863041			0.210415	YES
988	ENSG00000147853	47.1789	42.8028	69.0117	73.7062	2419.19	2260.88	3810.03	4069.61	3139.93	-0.751375	0.0728877	-10.3087	6.44e-25	7.75e-23	AK3	DOWN	50808	protein_coding	adenylate kinase 3 [Source:HGNC Symbol;Acc:HGNC:17376]	9	4709556	4742043			0.506207	YES
4820	ENSG00000164117	115.417	112.724	153.85	163.128	4721.74	4434.99	6777.53	6831.31	5691.39	-0.571355	0.0554993	-10.2948	7.44e-25	8.82e-23	FBXO8	DOWN	26269	protein_coding	F-box protein 8 [Source:HGNC Symbol;Acc:HGNC:13587]	4	174236658	174283667			0.205825	YES
13658	ENSG00000158195	43.8833	44.0357	61.9193	62.2464	4112.24	4251.15	6151.32	6270.36	5196.27	-0.570919	0.0554544	-10.2953	7.4e-25	8.82e-23	WASF2	DOWN	10163	protein_coding	WASP family member 2 [Source:HGNC Symbol;Acc:HGNC:12733]	1	27404230	27490167	0.373336	YES	0.437917	YES
13424	ENSG00000107731	34.6579	32.6472	48.4882	48.0839	3902.49	3752.29	5747.65	5755.42	4789.46	-0.587378	0.0572914	-10.2525	1.15e-24	1.36e-22	UNC5B	DOWN	219699	protein_coding	unc-5 netrin receptor B [Source:HGNC Symbol;Acc:HGNC:12568]	10	71212570	71302864
2470	ENSG00000142453	55.4886	51.4935	81.7843	81.1476	2805.77	2667.81	4289.26	4478.83	3560.42	-0.679596	0.066684	-10.1913	2.17e-24	2.53e-22	CARM1	DOWN	10498	protein_coding	coactivator associated arginine methyltransferase 1 [Source:HGNC Symbol;Acc:HGNC:23393]	19	10871553	10923075			0.335334	YES
5798	ENSG00000072571	131.467	129.9	175.502	172.344	6620.78	6656.62	9201.62	9124.08	7900.78	-0.464903	0.0461023	-10.0842	6.49e-24	7.52e-22	HMMR	NOT	3161	protein_coding	hyaluronan mediated motility receptor [Source:HGNC Symbol;Acc:HGNC:5012]	5	163460203	163491941
2982	ENSG00000276781	302.451	296.28	384.176	370.341	10191.2	10285	13723.8	13414	11903.5	-0.406345	0.0405612	-10.0181	1.27e-23	1.46e-21	CHGA	NOT	1113	protein_coding	chromogranin A [Source:HGNC Symbol;Acc:HGNC:1929]	CHR_HSCHR14_7_CTG1	92923080	92935293	0.436131	YES	0.47156	YES
14046	ENSG00000106261	66.5036	60.7929	42.7304	43.3657	9870.5	9681.79	7019.73	7200.39	8443.1	0.459401	0.0459499	9.99788	1.56e-23	1.78e-21	ZKSCAN1	NOT	7586	protein_coding	zinc finger with KRAB and SCAN domains 1 [Source:HGNC Symbol;Acc:HGNC:13101]	7	100015572	100041689	0.532027	NO	0.353759	NO
8335	ENSG00000197183	42.5677	39.4327	25.4609	23.2122	4064.27	3854.54	2494.48	2389.69	3200.74	0.697515	0.0698307	9.98866	1.71e-23	1.94e-21	NOL4L	UP	140688	protein_coding	nucleolar protein 4 like [Source:HGNC Symbol;Acc:HGNC:16106]	20	32443059	32585074	0.557323	NO
5180	ENSG00000203879	261.707	251.035	183.979	178.464	10534.6	10422.3	7804.3	7693.79	9113.75	0.435411	0.0440034	9.89493	4.38e-23	4.89e-21	GDI1	NOT	2664	protein_coding	GDP dissociation inhibitor 1 [Source:HGNC Symbol;Acc:HGNC:4226]	X	154436913	154443467	0.373409	NO	0.510159	NO
11764	ENSG00000152583	4.23099	4.09681	12.9584	13.6225	204.107	201.403	655.188	699.97	440.167	-1.74067	0.176805	-9.84516	7.19e-23	7.98e-21	SPARCL1	DOWN	8404	protein_coding	SPARC like 1 [Source:HGNC Symbol;Acc:HGNC:11220]	4	87473335	87531061
10878	ENSG00000188322	58.0499	52.7114	34.0088	33.4206	4783.82	4475.27	2971.64	2961.41	3798.03	0.64235	0.0652529	9.84401	7.28e-23	8.02e-21	SBK1	UP	388228	protein_coding	SH3 domain binding kinase 1 [Source:HGNC Symbol;Acc:HGNC:17699]	16	28259246	28323849	0.320188	NO	0.450005	NO
4910	ENSG00000096060	117.003	113.782	148.912	147.957	7355.38	7364.11	9893.03	10095.2	8676.94	-0.441474	0.0448886	-9.83488	7.97e-23	8.72e-21	FKBP5	NOT	2289	protein_coding	FKBP prolyl isomerase 5 [Source:HGNC Symbol;Acc:HGNC:3721]	6	35573585	35728583			0.204233	YES
5010	ENSG00000139926	57.2037	52.1805	78.1888	77.4992	4264.61	4051.81	6118.2	6109.81	5136.11	-0.55589	0.0565534	-9.82947	8.41e-23	9.13e-21	FRMD6	DOWN	122786	protein_coding	FERM domain containing 6 [Source:HGNC Symbol;Acc:HGNC:19839]	14	51489100	51730727			0.211307	YES
4168	ENSG00000101210	499.045	465.445	353.05	343.121	15341.9	14726.2	11467.3	11356.2	13222.9	0.397848	0.0407081	9.77319	1.47e-22	1.58e-20	EEF1A2	NOT	1917	protein_coding	eukaryotic translation elongation factor 1 alpha 2 [Source:HGNC Symbol;Acc:HGNC:3192]	20	63488013	63499239	0.312959	NO	0.327141	NO
9961	ENSG00000112531	21.5822	21.5124	36.8487	33.5465	3017.4	2802.08	4554.23	4533.65	3726.84	-0.642651	0.0660184	-9.73443	2.15e-22	2.3e-20	QKI	DOWN	9444	protein_coding	QKI, KH domain containing RNA binding [Source:HGNC Symbol;Acc:HGNC:21100]	6	163414000	163578592
11860	ENSG00000072310	22.6677	19.9484	38.2491	37.7157	1173.85	1059.69	2115.65	2137.11	1621.57	-0.928429	0.0956933	-9.70213	2.95e-22	3.14e-20	SREBF1	DOWN	6720	protein_coding	sterol regulatory element binding transcription factor 1 [Source:HGNC Symbol;Acc:HGNC:11289]	17	17810399	17837011			0.245204	YES
4016	ENSG00000188641	15.9222	19.5391	30.2964	31.645	1010.19	1223.91	2194.31	2321.16	1687.39	-1.01631	0.105245	-9.65659	4.61e-22	4.87e-20	DPYD	DOWN	1806	protein_coding	dihydropyrimidine dehydrogenase [Source:HGNC Symbol;Acc:HGNC:3012]	1	97077743	97995000			0.455329	YES
3478	ENSG00000198561	67.8248	67.6806	85.5076	85.0528	6519.2	6536.81	8854.88	8977.23	7722.03	-0.449807	0.0465943	-9.65369	4.74e-22	4.98e-20	CTNND1	NOT	1500	protein_coding	catenin delta 1 [Source:HGNC Symbol;Acc:HGNC:2515]	11	57753243	57819546			0.280624	YES
4283	ENSG00000110321	469.058	442.441	534.365	544.911	31661	30371.5	38623	38587.4	34810.7	-0.315682	0.0327441	-9.6409	5.37e-22	5.6e-20	EIF4G2	NOT	1982	protein_coding	eukaryotic translation initiation factor 4 gamma 2 [Source:HGNC Symbol;Acc:HGNC:3297]	11	10797050	10808940			0.510581	YES
4988	ENSG00000100350	23.5019	22.2885	36.726	37.6003	1723.15	1706.24	2845.36	2930.08	2301.21	-0.751987	0.0780103	-9.63959	5.44e-22	5.64e-20	FOXRED2	DOWN	80020	protein_coding	FAD dependent oxidoreductase domain containing 2 [Source:HGNC Symbol;Acc:HGNC:26264]	22	36487190	36507101			0.415743	YES
4359	ENSG00000143924	169.869	163.805	200.463	207.608	14754	14580.5	18569.9	19542.4	16861.7	-0.377692	0.0393324	-9.60255	7.8e-22	8.03e-20	EML4	NOT	27436	protein_coding	EMAP like 4 [Source:HGNC Symbol;Acc:HGNC:1316]	2	42169353	42332548			0.261303	YES
4278	ENSG00000148730	95.8836	88.1423	65.2566	63.5576	11487.4	10878.8	8288.7	8186.22	9710.28	0.441241	0.046076	9.57636	1.01e-21	1.03e-19	EIF4EBP2	NOT	1979	protein_coding	eukaryotic translation initiation factor 4E binding protein 2 [Source:HGNC Symbol;Acc:HGNC:3289]	10	70404145	70428618			0.303255	NO
3333	ENSG00000109472	229.309	220.701	285.408	277.791	9165.06	9085.85	12093.6	11935.7	10570	-0.39676	0.0417187	-9.51036	1.9e-21	1.93e-19	CPE	NOT	1363	protein_coding	carboxypeptidase E [Source:HGNC Symbol;Acc:HGNC:2303]	4	165361194	165498547	-0.36954	NO	0.429278	YES
7215	ENSG00000084764	45.5192	41.0804	18.5227	17.832	1319.64	1230.11	575.489	570.745	923.995	1.15377	0.121961	9.46014	3.08e-21	3.1e-19	MAPRE3	UP	22924	protein_coding	microtubule associated protein RP/EB family member 3 [Source:HGNC Symbol;Acc:HGNC:6892]	2	26970637	27027219			0.49963	NO
1852	ENSG00000124406	27.9263	27.9139	38.6331	37.6347	3627.84	3700.65	5381.24	5322.71	4508.11	-0.546639	0.0579112	-9.43926	3.75e-21	3.77e-19	ATP8A1	DOWN	10396	protein_coding	ATPase phospholipid transporting 8A1 [Source:HGNC Symbol;Acc:HGNC:13531]	4	42408373	42657105			0.497917	YES
4752	ENSG00000169710	99.4606	91.6016	120.024	116.87	13912.2	13218.2	17620.7	17582.5	15583.4	-0.375629	0.0398246	-9.43207	4.02e-21	4.01e-19	FASN	NOT	2194	protein_coding	fatty acid synthase [Source:HGNC Symbol;Acc:HGNC:3594]	17	82078338	82098294
8980	ENSG00000163110	147.952	139.633	107.277	105.518	14418.2	14154	11087.5	10985.1	12661.2	0.372436	0.0395584	9.41484	4.74e-21	4.69e-19	PDLIM5	NOT	10611	protein_coding	PDZ and LIM domain 5 [Source:HGNC Symbol;Acc:HGNC:17468]	4	94451857	94668227			0.375988	NO
8727	ENSG00000175115	51.262	48.9778	30.5301	30.8136	3619.37	3550.89	2271.94	2289.83	2933.01	0.652481	0.0696454	9.36862	7.35e-21	7.23e-19	PACS1	UP	55690	protein_coding	phosphofurin acidic cluster sorting protein 1 [Source:HGNC Symbol;Acc:HGNC:30032]	11	66070272	66244744
10217	ENSG00000153250	70.7109	68.3605	96.9933	92.5219	4611.69	4659.12	6670.92	6460.28	5600.5	-0.50221	0.0536163	-9.36674	7.48e-21	7.32e-19	RBMS1	DOWN	5937	protein_coding	RNA binding motif single stranded interacting protein 1 [Source:HGNC Symbol;Acc:HGNC:9907]	2	160272151	160493807			0.38152	YES
10724	ENSG00000025039	23.3253	23.3851	12.0252	11.7512	1886.81	1942.76	1031.95	1022.05	1470.89	0.898668	0.0960328	9.35792	8.13e-21	7.9e-19	RRAGD	UP	58528	protein_coding	Ras related GTP binding D [Source:HGNC Symbol;Acc:HGNC:19903]	6	89364616	89412273
3341	ENSG00000145920	90.2346	88.5074	112.707	113.357	6896.37	6763	9140.55	9319.88	8029.95	-0.434496	0.0464988	-9.34425	9.25e-21	8.94e-19	CPLX2	NOT	10814	protein_coding	complexin 2 [Source:HGNC Symbol;Acc:HGNC:2310]	5	175796310	175884021			0.365023	YES
5298	ENSG00000087460	2611.25	2455.36	2064.45	2014.79	70847.7	69344.5	58471.2	58596.8	64315	0.260086	0.0279924	9.29129	1.52e-20	1.46e-18	GNAS	NOT	2778	protein_coding	GNAS complex locus [Source:HGNC Symbol;Acc:HGNC:4392]	20	58839718	58911192			0.491596	NO
12576	ENSG00000137076	38.1106	37.6812	49.5188	49.3564	5470.44	5575.24	7581.76	7630.16	6564.4	-0.461828	0.0497327	-9.2862	1.6e-20	1.53e-18	TLN1	NOT	7094	protein_coding	talin 1 [Source:HGNC Symbol;Acc:HGNC:11845]	9	35696948	35732195
6644	ENSG00000196233	39.7372	34.4127	23.0505	22.7478	4084.96	3706.84	2452.04	2404.37	3162.05	0.682458	0.0735063	9.28434	1.63e-20	1.54e-18	LCOR	UP	84458	protein_coding	ligand dependent nuclear receptor corepressor [Source:HGNC Symbol;Acc:HGNC:29503]	10	96832254	96995956			0.638827	NO
8525	ENSG00000167005	209.925	196.05	246.094	247.306	15217.7	14621.8	18871.1	19328	17009.7	-0.356222	0.0384805	-9.2572	2.1e-20	1.98e-18	NUDT21	NOT	11051	protein_coding	nudix hydrolase 21 [Source:HGNC Symbol;Acc:HGNC:13870]	16	56429133	56452199			0.344121	YES
6882	ENSG00000160789	74.0202	75.0519	99.6133	101.981	3725.66	3846.28	5422.64	5560.6	4638.79	-0.536797	0.0581267	-9.23494	2.58e-20	2.42e-18	LMNA	DOWN	4000	protein_coding	lamin A/C [Source:HGNC Symbol;Acc:HGNC:6636]	1	156082573	156140089
10998	ENSG00000138593	25.8508	26.1811	15.3808	16.0641	2986.36	3134.65	1841.36	1898.24	2465.15	0.710583	0.0770083	9.22736	2.77e-20	2.58e-18	SECISBP2L	UP	9728	protein_coding	SECIS binding protein 2 like [Source:HGNC Symbol;Acc:HGNC:28997]	15	48988476	49046447			0.324675	NO
7184	ENSG00000171533	33.5215	34.7583	18.8983	17.8769	2137.95	2253.65	1259.66	1204.14	1713.85	0.833826	0.091216	9.14122	6.17e-20	5.72e-18	MAP6	UP	4135	protein_coding	microtubule associated protein 6 [Source:HGNC Symbol;Acc:HGNC:6868]	11	75586918	75669120			0.537986	NO
6499	ENSG00000118263	72.7658	66.604	87.3777	87.341	9551.65	9107.54	12195	12495.7	10837.5	-0.403945	0.0442055	-9.13789	6.37e-20	5.86e-18	KLF7	NOT	8609	protein_coding	Kruppel like factor 7 [Source:HGNC Symbol;Acc:HGNC:6350]	2	207074137	207167267	0.496727	YES	0.525438	YES
906	ENSG00000035687	58.3806	60.753	88.3763	86.2214	2645.87	2847.53	4246.82	4191.01	3482.81	-0.619537	0.0678154	-9.13564	6.5e-20	5.95e-18	ADSS2	DOWN	159	protein_coding	adenylosuccinate synthase 2 [Source:HGNC Symbol;Acc:HGNC:292]	1	244408494	244451909
3674	ENSG00000085788	41.0594	39.908	56.9369	51.7606	2726.76	2848.56	4260.28	4178.28	3503.47	-0.598142	0.065615	-9.11593	7.8e-20	7.1e-18	DDHD2	DOWN	23259	protein_coding	DDHD domain containing 2 [Source:HGNC Symbol;Acc:HGNC:29106]	8	38225218	38275558			0.345803	YES
11087	ENSG00000149212	121.507	111.256	140.505	144.566	19100.5	18024	23394.3	24424.5	21235.8	-0.365122	0.0401103	-9.10295	8.79e-20	7.95e-18	SESN3	NOT	143686	protein_coding	sestrin 3 [Source:HGNC Symbol;Acc:HGNC:23060]	11	95165513	95232541			0.563006	YES
4981	ENSG00000118689	39.0517	37.3747	52.2031	50.6741	4667.18	4531.05	6503.24	6410.35	5527.95	-0.489278	0.0537792	-9.09789	9.21e-20	8.28e-18	FOXO3	NOT	2309	protein_coding	forkhead box O3 [Source:HGNC Symbol;Acc:HGNC:3821]	6	108559835	108684774	0.314382	YES	0.378727	YES
5470	ENSG00000100077	42.4003	40.4962	53.7392	52.2576	6298.16	6109.22	8470.87	8353.62	7307.97	-0.439193	0.0484446	-9.06588	1.24e-19	1.11e-17	GRK3	NOT	157	protein_coding	G protein-coupled receptor kinase 3 [Source:HGNC Symbol;Acc:HGNC:290]	22	25564675	25729294
5990	ENSG00000163565	75.0578	82.2902	98.4017	105.983	3438.78	3314.37	4876.13	5058.38	4171.92	-0.556779	0.0614526	-9.0603	1.3e-19	1.16e-17	IFI16	DOWN	3428	protein_coding	interferon gamma inducible protein 16 [Source:HGNC Symbol;Acc:HGNC:5395]	1	158999968	159055155
1886	ENSG00000105778	42.2853	42.5222	25.247	25.4589	4496.94	4845.03	3074.11	3116.09	3883.04	0.593435	0.0655402	9.05452	1.37e-19	1.21e-17	AVL9	UP	23080	protein_coding	AVL9 cell migration associated [Source:HGNC Symbol;Acc:HGNC:28994]	7	32495426	32588726			0.211958	NO
837	ENSG00000156140	19.1293	16.1978	28.9187	28.1538	1755.13	1574.04	2822.59	2821.42	2243.29	-0.760938	0.0841901	-9.03833	1.59e-19	1.4e-17	ADAMTS3	DOWN	9508	protein_coding	ADAM metallopeptidase with thrombospondin type 1 motif 3 [Source:HGNC Symbol;Acc:HGNC:219]	4	72280969	72569221	-0.297018	NO
5472	ENSG00000198873	64.8213	62.0171	37.7207	36.9801	2941.21	2894	1811.34	1798.38	2361.23	0.692991	0.0766836	9.03703	1.61e-19	1.41e-17	GRK5	UP	2869	protein_coding	G protein-coupled receptor kinase 5 [Source:HGNC Symbol;Acc:HGNC:4544]	10	119207571	119459745			0.399561	NO
2944	ENSG00000172757	709.171	691.48	896.071	871.032	16225.1	15391.3	20157.7	20130.7	17976.2	-0.349536	0.0386869	-9.035	1.64e-19	1.43e-17	CFL1	NOT	1072	protein_coding	cofilin 1 [Source:HGNC Symbol;Acc:HGNC:1874]	11	65823022	65862026			0.206202	YES
10274	ENSG00000189056	7.06626	6.10575	2.82723	2.86609	1314.94	1135.09	502.001	557.039	877.266	1.2101	0.133951	9.03393	1.66e-19	1.43e-17	RELN	UP	5649	protein_coding	reelin [Source:HGNC Symbol;Acc:HGNC:9957]	7	103471784	103989658
7904	ENSG00000101057	78.1459	79.4122	109.903	108.233	3417.15	3572.58	5087.28	5081.88	4289.72	-0.541129	0.0601707	-8.99324	2.4e-19	2.06e-17	MYBL2	DOWN	4605	protein_coding	MYB proto-oncogene like 2 [Source:HGNC Symbol;Acc:HGNC:7548]	20	43667019	43716495	0.362516	YES
2281	ENSG00000143612	600.858	550.721	408.677	414.709	14479.4	13773.9	10561.7	10971.4	12446.6	0.391915	0.0437096	8.96632	3.07e-19	2.62e-17	C1orf43	NOT	25912	protein_coding	chromosome 1 open reading frame 43 [Source:HGNC Symbol;Acc:HGNC:29876]	1	154206696	154220637
13209	ENSG00000176014	17.9174	16.1221	33.1201	38.5952	532.371	530.877	1116.82	1249.18	857.312	-1.15421	0.128954	-8.95052	3.54e-19	3.01e-17	TUBB6	DOWN	84617	protein_coding	tubulin beta 6 class V [Source:HGNC Symbol;Acc:HGNC:20776]	18	12307669	12344320			0.510465	YES
11164	ENSG00000131370	34.8054	32.7508	52.2437	55.7457	1615.93	1561.65	2572.11	2780.3	2132.49	-0.752239	0.0841752	-8.93659	4.01e-19	3.39e-17	SH3BP5	DOWN	9467	protein_coding	SH3 domain binding protein 5 [Source:HGNC Symbol;Acc:HGNC:10827]	3	15254353	15341368	-0.310045	NO	0.223206	YES
7444	ENSG00000135953	42.0029	33.4734	18.4365	17.9681	2129.49	2088.39	1194.45	1213.93	1656.57	0.808467	0.0905473	8.92868	4.31e-19	3.63e-17	MFSD9	UP	84804	protein_coding	major facilitator superfamily domain containing 9 [Source:HGNC Symbol;Acc:HGNC:28158]	2	102714630	102736888
4975	ENSG00000111206	125.108	112.079	154.286	154.61	6778.8	6250.72	8918.01	9111.35	7764.72	-0.468295	0.0525125	-8.91778	4.76e-19	3.98e-17	FOXM1	NOT	2305	protein_coding	forkhead box M1 [Source:HGNC Symbol;Acc:HGNC:3818]	12	2857680	2877174
9453	ENSG00000168495	73.4801	69.703	52.0231	49.7708	5959.55	5923.31	4249.93	4223.31	5089.02	0.487941	0.0547428	8.91334	4.95e-19	4.12e-17	POLR3D	NOT	661	protein_coding	RNA polymerase III subunit D [Source:HGNC Symbol;Acc:HGNC:1080]	8	22245133	22254601			-0.242109	YES
810	ENSG00000114739	18.4859	16.9546	10.5093	10.8828	3602.44	3408.35	2174.65	2281.02	2866.62	0.653985	0.0733871	8.91145	5.04e-19	4.17e-17	ACVR2B	UP	93	protein_coding	activin A receptor type 2B [Source:HGNC Symbol;Acc:HGNC:174]	3	38453890	38493142	0.455254	NO	0.480021	NO
11708	ENSG00000162627	52.9501	49.9832	82.6458	81.9911	1496.47	1452.17	2460.32	2479.75	1972.18	-0.74431	0.0835646	-8.90699	5.24e-19	4.32e-17	SNX7	DOWN	51375	protein_coding	sorting nexin 7 [Source:HGNC Symbol;Acc:HGNC:14971]	1	98661701	98760500	-0.296541	NO
2781	ENSG00000170312	233.548	224.308	287.717	291.753	7053.45	6897.27	9185.06	9412.88	8137.16	-0.414754	0.0466225	-8.89601	5.79e-19	4.74e-17	CDK1	NOT	983	protein_coding	cyclin dependent kinase 1 [Source:HGNC Symbol;Acc:HGNC:1722]	10	60778331	60794852
11017	ENSG00000075223	39.0342	34.6177	22.221	20.0026	3223.39	3018.98	1980.06	1827.75	2512.54	0.71363	0.0802902	8.88812	6.21e-19	5.07e-17	SEMA3C	UP	10512	protein_coding	semaphorin 3C [Source:HGNC Symbol;Acc:HGNC:10725]	7	80742538	80922359
13333	ENSG00000077152	130.984	110.966	191.164	195.646	1987.46	1732.06	3076.18	3193.43	2497.28	-0.75264	0.0847677	-8.87885	6.76e-19	5.48e-17	UBE2T	DOWN	29089	protein_coding	ubiquitin conjugating enzyme E2 T [Source:HGNC Symbol;Acc:HGNC:25009]	1	202331657	202341980
802	ENSG00000133627	27.6065	25.7457	47.689	47.3618	974.447	923.354	1783.4	1740.62	1355.46	-0.892464	0.10067	-8.86526	7.63e-19	6.16e-17	ACTR3B	DOWN	57180	protein_coding	actin related protein 3B [Source:HGNC Symbol;Acc:HGNC:17256]	7	152759749	152855378			0.30425	YES
4205	ENSG00000108883	85.9726	80.7379	125.717	104.007	6036.68	5939.83	8017.52	8097.13	7022.79	-0.428109	0.048427	-8.84031	9.55e-19	7.66e-17	EFTUD2	NOT	9343	protein_coding	elongation factor Tu GTP binding domain containing 2 [Source:HGNC Symbol;Acc:HGNC:30858]	17	44849948	44899445			0.297421	YES
2715	ENSG00000117335	49.5099	53.7186	80.6315	80.1175	3936.35	4314.15	5942.24	6052.05	5061.2	-0.540231	0.0612025	-8.82695	1.08e-18	8.59e-17	CD46	DOWN	4179	protein_coding	CD46 molecule [Source:HGNC Symbol;Acc:HGNC:6953]	1	207752054	207795513			0.416033	YES
2410	ENSG00000122786	115.705	115.247	148.856	140.44	7845.42	7243.27	10454	10128.5	8917.81	-0.447623	0.0508176	-8.80843	1.27e-18	1.01e-16	CALD1	NOT	800	protein_coding	caldesmon 1 [Source:HGNC Symbol;Acc:HGNC:1441]	7	134744252	134970729	-0.322458	NO
11070	ENSG00000164300	17.209	16.021	25.8096	25.0629	1834.14	1756.85	2928.16	2855.68	2343.71	-0.687321	0.0780896	-8.80169	1.35e-18	1.07e-16	SERINC5	DOWN	256987	protein_coding	serine incorporator 5 [Source:HGNC Symbol;Acc:HGNC:18825]	5	80111651	80256048	0.396884	YES	0.475875	YES
4523	ENSG00000131558	120.257	124.421	156.468	161.777	7173.85	7469.46	9608.39	9983.62	8558.83	-0.420263	0.047773	-8.79708	1.4e-18	1.1e-16	EXOC4	NOT	60412	protein_coding	exocyst complex component 4 [Source:HGNC Symbol;Acc:HGNC:30389]	7	133253073	134066589			0.42807	YES
5790	ENSG00000198830	482.498	454.894	588.909	566.918	9291.1	9056.93	12049	11765.4	10540.6	-0.37606	0.0428565	-8.77485	1.71e-18	1.34e-16	HMGN2	NOT	3151	protein_coding	high mobility group nucleosomal binding domain 2 [Source:HGNC Symbol;Acc:HGNC:4986]	1	26472440	26476642			0.621212	YES
3869	ENSG00000185559	219.294	216.87	165.914	161.811	15983.4	16227.9	12905	12526	14410.6	0.340994	0.0388733	8.77193	1.76e-18	1.36e-16	DLK1	NOT	8788	protein_coding	delta like non-canonical Notch ligand 1 [Source:HGNC Symbol;Acc:HGNC:2907]	14	100725705	100738224
12084	ENSG00000136854	111.826	103.873	75.3272	74.2681	6779.74	6533.71	4841.98	4775.46	5732.72	0.469339	0.0535069	8.77157	1.76e-18	1.36e-16	STXBP1	NOT	6812	protein_coding	syntaxin binding protein 1 [Source:HGNC Symbol;Acc:HGNC:11444]	9	127579370	127696027			0.414447	NO
7387	ENSG00000111142	122.985	125.551	159.937	240.043	6510.73	6695.87	8714.11	9402.11	7830.7	-0.45626	0.0522632	-8.73004	2.55e-18	1.96e-16	METAP2	NOT	10988	protein_coding	methionyl aminopeptidase 2 [Source:HGNC Symbol;Acc:HGNC:16672]	12	95473520	95515839
3790	ENSG00000116133	66.8178	66.8827	89.5519	86.2466	4687.88	4834.7	6660.56	6502.38	5671.38	-0.467156	0.0536304	-8.71067	3.02e-18	2.32e-16	DHCR24	NOT	1718	protein_coding	24-dehydrocholesterol reductase [Source:HGNC Symbol;Acc:HGNC:2859]	1	54849627	54887195			0.309416	YES
3238	ENSG00000169436	2.50264	2.75495	6.86354	6.7418	223.859	263.373	693.485	691.159	467.969	-1.50823	0.173933	-8.6713	4.27e-18	3.26e-16	COL22A1	DOWN	169044	protein_coding	collagen type XXII alpha 1 chain [Source:HGNC Symbol;Acc:HGNC:22989]	8	138588235	138914041			0.452184	YES
8601	ENSG00000122126	25.2092	25.6489	36.9833	37.6407	2127.6	2214.4	3302.85	3423.49	2767.09	-0.631782	0.0729095	-8.66528	4.5e-18	3.42e-16	OCRL	DOWN	4952	protein_coding	OCRL inositol polyphosphate-5-phosphatase [Source:HGNC Symbol;Acc:HGNC:8108]	X	129539849	129592561			0.364967	YES
4186	ENSG00000159658	12.5453	12.2707	20.4495	20.6428	1159.74	1165.04	2011.11	2023.55	1589.86	-0.795399	0.0919388	-8.65139	5.09e-18	3.85e-16	EFCAB14	DOWN	9813	protein_coding	EF-hand calcium binding domain 14 [Source:HGNC Symbol;Acc:HGNC:29051]	1	46674659	46719146			0.419996	YES
5132	ENSG00000139354	31.9281	25.6704	45.7157	46.5737	1424.05	1322.03	2314.38	2346.61	1851.77	-0.762835	0.0882297	-8.64601	5.33e-18	4.01e-16	GAS2L3	DOWN	283431	protein_coding	growth arrest specific 2 like 3 [Source:HGNC Symbol;Acc:HGNC:27475]	12	100573683	100628288			0.307535	YES
9348	ENSG00000004399	32.4032	32.3138	49.0061	49.6755	3118.98	2968.37	4425.89	4512.11	3756.34	-0.553916	0.0640895	-8.64285	5.48e-18	4.11e-16	PLXND1	DOWN	23129	protein_coding	plexin D1 [Source:HGNC Symbol;Acc:HGNC:9107]	3	129555214	129606676
1591	ENSG00000116584	31.5014	29.1251	45.0701	46.3756	1911.27	1858.07	2929.2	3024.06	2430.65	-0.659277	0.0764999	-8.61802	6.81e-18	5.08e-16	ARHGEF2	DOWN	9181	protein_coding	Rho/Rac guanine nucleotide exchange factor 2 [Source:HGNC Symbol;Acc:HGNC:682]	1	155946851	156007070
2428	ENSG00000152495	47.5957	45.4551	58.229	56.8296	9508.38	9241.8	12070.8	12041.4	10715.6	-0.362738	0.0421544	-8.60499	7.63e-18	5.66e-16	CAMK4	NOT	814	protein_coding	calcium/calmodulin dependent protein kinase IV [Source:HGNC Symbol;Acc:HGNC:1464]	5	111223653	111494886			0.354228	YES
1470	ENSG00000070718	63.6797	60.7978	38.6334	40.1148	3567.64	3474.46	2247.1	2359.34	2912.13	0.61229	0.0714162	8.57354	1e-17	7.41e-16	AP3M2	UP	10947	protein_coding	adaptor related protein complex 3 subunit mu 2 [Source:HGNC Symbol;Acc:HGNC:570]	8	42152946	42171673			0.356323	NO
10807	ENSG00000156253	16.9775	15.0637	29.2326	30.9975	593.509	623.832	1274.15	1216.87	927.09	-1.03326	0.120947	-8.54307	1.31e-17	9.6e-16	RWDD2B	DOWN	10069	protein_coding	RWD domain containing 2B [Source:HGNC Symbol;Acc:HGNC:1302]	21	29004384	29019360			0.310586	YES
8810	ENSG00000196092	7.12022	5.62823	10.5964	11.0681	893.556	826.268	1579.49	1660.35	1239.92	-0.913254	0.106939	-8.53993	1.34e-17	9.78e-16	PAX5	DOWN	5079	protein_coding	paired box 5 [Source:HGNC Symbol;Acc:HGNC:8619]	9	36833269	37034268			0.377146	YES
10933	ENSG00000121064	33.7953	31.8499	54.1476	58.9136	1005.49	992.554	1739.92	1882.58	1405.13	-0.858505	0.100523	-8.54041	1.34e-17	9.78e-16	SCPEP1	DOWN	59342	protein_coding	serine carboxypeptidase 1 [Source:HGNC Symbol;Acc:HGNC:29507]	17	56978129	57006768			0.512262	YES
6557	ENSG00000196911	29.9681	27.6843	15.3771	18.5439	2184.04	2247.45	1223.43	1344.14	1749.76	0.78693	0.0922376	8.53155	1.44e-17	1.05e-15	KPNA5	UP	3841	protein_coding	karyopherin subunit alpha 5 [Source:HGNC Symbol;Acc:HGNC:6398]	6	116681187	116741867			0.351574	NO
922	ENSG00000172493	27.9961	27.6637	36.2091	36.8017	4232.63	4289.36	5843.91	5958.06	5080.99	-0.46988	0.0551648	-8.51777	1.63e-17	1.17e-15	AFF1	NOT	4299	protein_coding	AF4/FMR2 family member 1 [Source:HGNC Symbol;Acc:HGNC:7135]	4	86935002	87141054			0.351167	YES
4771	ENSG00000165140	31.2359	29.2674	11.0099	11.4693	754.35	740.542	282.569	297.61	518.768	1.36528	0.160489	8.50697	1.79e-17	1.28e-15	FBP1	UP	2203	protein_coding	fructose-bisphosphatase 1 [Source:HGNC Symbol;Acc:HGNC:3606]	9	94603133	94640249	-0.313623	YES
13014	ENSG00000108395	34.6264	30.4143	50.8553	47.5805	2310.08	2111.11	3643.39	3370.62	2858.8	-0.665199	0.0782413	-8.50189	1.87e-17	1.33e-15	TRIM37	DOWN	4591	protein_coding	tripartite motif containing 37 [Source:HGNC Symbol;Acc:HGNC:7523]	17	58982638	59106921			0.366216	YES
8011	ENSG00000125814	40.2909	40.3154	23.5123	24.1188	2523.59	2578.99	1543.26	1599.65	2061.37	0.698896	0.0823108	8.49094	2.05e-17	1.46e-15	NAPB	UP	63908	protein_coding	NSF attachment protein beta [Source:HGNC Symbol;Acc:HGNC:15751]	20	23374519	23421519			0.49162	NO
12119	ENSG00000092201	179.249	174.629	207.618	218.731	13575.5	13486.8	16704.7	17642.2	15352.3	-0.343961	0.0405457	-8.4833	2.19e-17	1.55e-15	SUPT16H	NOT	11198	protein_coding	SPT16 homolog, facilitates chromatin remodeling subunit [Source:HGNC Symbol;Acc:HGNC:11465]	14	21351476	21384019
13194	ENSG00000136295	105.485	101.137	131.448	126.321	7900.92	7482.89	10102.1	10181.4	8916.82	-0.39869	0.047008	-8.48133	2.23e-17	1.57e-15	TTYH3	NOT	80727	protein_coding	tweety family member 3 [Source:HGNC Symbol;Acc:HGNC:22222]	7	2631986	2664802	0.360063	YES	0.331833	YES
11285	ENSG00000141526	17.9082	16.587	6.0667	5.65062	723.31	714.722	285.675	256.492	495.05	1.40789	0.166189	8.47163	2.42e-17	1.7e-15	SLC16A3	UP	9123	protein_coding	solute carrier family 16 member 3 [Source:HGNC Symbol;Acc:HGNC:10924]	17	82228397	82261129
10027	ENSG00000172780	0.105893	0.668297	1.94033	2.36202	8.46527	10.3283	152.153	184.048	88.7486	-4.16559	0.492386	-8.46001	2.67e-17	1.87e-15	RAB43	DOWN	339122	protein_coding	RAB43, member RAS oncogene family [Source:HGNC Symbol;Acc:HGNC:19983]	3	129087569	129122801			0.236567	YES
5024	ENSG00000163430	45.4491	45.5803	60.9627	59.4127	4398.18	4504.19	6161.67	6085.33	5287.34	-0.46026	0.0544128	-8.45868	2.7e-17	1.88e-15	FSTL1	NOT	11167	protein_coding	follistatin like 1 [Source:HGNC Symbol;Acc:HGNC:3972]	3	120392293	120450993
2765	ENSG00000144354	70.6429	68.6061	100.521	90.6946	3126.51	3108.83	4651.53	4410.3	3824.29	-0.539179	0.0638189	-8.44858	2.95e-17	2.04e-15	CDCA7	DOWN	83879	protein_coding	cell division cycle associated 7 [Source:HGNC Symbol;Acc:HGNC:14628]	2	173354820	173368997
7059	ENSG00000120992	97.6718	82.5954	137.017	126.269	4054.86	3447.6	6002.27	5600.74	4776.37	-0.628442	0.0745862	-8.42572	3.59e-17	2.47e-15	LYPLA1	DOWN	10434	protein_coding	lysophospholipase 1 [Source:HGNC Symbol;Acc:HGNC:6737]	8	54046367	54102017			0.31078	YES
2045	ENSG00000136717	57.4549	54.2298	88.9555	83.0548	2521.71	2491.2	3795.54	3666.27	3118.68	-0.573723	0.0683425	-8.39482	4.67e-17	3.2e-15	BIN1	DOWN	274	protein_coding	bridging integrator 1 [Source:HGNC Symbol;Acc:HGNC:1052]	2	127048027	127107288			0.260973	YES
13197	ENSG00000123416	1787.21	1717.93	1964.71	1999.38	48076.1	47592	56022.2	57785.2	52368.9	-0.250494	0.0298469	-8.39263	4.75e-17	3.25e-15	TUBA1B	NOT	10376	protein_coding	tubulin alpha 1b [Source:HGNC Symbol;Acc:HGNC:18809]	12	49127782	49131397			0.541859	YES
3302	ENSG00000110880	103.673	100.262	128.372	135.908	6496.62	6531.65	8462.59	8758.92	7562.45	-0.402665	0.0479855	-8.3914	4.8e-17	3.27e-15	CORO1C	NOT	23603	protein_coding	coronin 1C [Source:HGNC Symbol;Acc:HGNC:2254]	12	108645109	108731526			0.381948	YES
12608	ENSG00000170348	74.8722	74.7631	93.7824	101.08	4860.95	4978.26	6607.78	7284.58	5932.89	-0.49794	0.0595212	-8.36575	5.97e-17	4.05e-15	TMED10	NOT	10972	protein_coding	transmembrane p24 trafficking protein 10 [Source:HGNC Symbol;Acc:HGNC:16998]	14	75131469	75176612			0.329692	YES
4643	ENSG00000144369	16.3451	15.4209	24.6787	24.1839	1567.96	1524.46	2491.37	2498.35	2020.54	-0.690053	0.082498	-8.36447	6.04e-17	4.07e-15	FAM171B	DOWN	165215	protein_coding	family with sequence similarity 171 member B [Source:HGNC Symbol;Acc:HGNC:29412]	2	186694060	186765959			0.507219	YES
8021	ENSG00000135372	49.1789	46.4314	62.5114	63.0886	2899.82	2909.5	4148.49	4253.66	3552.87	-0.532471	0.0641212	-8.30413	1.01e-16	6.75e-15	NAT10	DOWN	55226	protein_coding	N-acetyltransferase 10 [Source:HGNC Symbol;Acc:HGNC:29830]	11	34105617	34147670
2453	ENSG00000077274	25.3684	23.175	38.6737	37.1427	1494.59	1406.72	2415.81	2352.49	1917.4	-0.71633	0.0862868	-8.30173	1.03e-16	6.86e-15	CAPN6	DOWN	827	protein_coding	calpain 6 [Source:HGNC Symbol;Acc:HGNC:1483]	X	111245099	111270483
2815	ENSG00000129757	47.3446	52.1618	20.613	18.766	1130.58	1267.29	551.683	593.261	885.704	1.06575	0.12858	8.28862	1.15e-16	7.63e-15	CDKN1C	UP	1028	protein_coding	cyclin dependent kinase inhibitor 1C [Source:HGNC Symbol;Acc:HGNC:1786]	11	2883213	2885775	0.481717	NO	0.442066	NO
11424	ENSG00000196950	36.5819	38.2879	51.4838	53.8424	2949.68	3044.8	4245.79	4651.13	3722.85	-0.57001	0.0688136	-8.28339	1.2e-16	7.94e-15	SLC39A10	DOWN	57181	protein_coding	solute carrier family 39 member 10 [Source:HGNC Symbol;Acc:HGNC:20861]	2	195575977	195737702
1566	ENSG00000031081	16.883	16.5691	24.1573	22.724	2596.96	2611.01	3939.41	3755.36	3225.68	-0.563074	0.0680409	-8.27552	1.28e-16	8.44e-15	ARHGAP31	DOWN	57514	protein_coding	Rho GTPase activating protein 31 [Source:HGNC Symbol;Acc:HGNC:29216]	3	119294383	119420714
5243	ENSG00000149328	26.0376	23.789	10.6148	11.0969	1416.52	1192.92	600.331	642.21	962.997	1.07076	0.129559	8.26471	1.4e-16	9.21e-15	GLB1L2	UP	89944	protein_coding	galactosidase beta 1 like 2 [Source:HGNC Symbol;Acc:HGNC:25129]	11	134331874	134378341
9537	ENSG00000163590	21.4061	21.0724	30.133	27.5404	3498.04	3612.86	5160.77	4927.2	4299.72	-0.504593	0.0610894	-8.25991	1.46e-16	9.55e-15	PPM1L	DOWN	151742	protein_coding	protein phosphatase, Mg2+/Mn2+ dependent 1L [Source:HGNC Symbol;Acc:HGNC:16381]	3	160755602	161078902			0.264256	YES
843	ENSG00000163638	29.0651	25.9769	36.9072	35.5159	3152.84	3058.22	4402.08	4507.22	3780.09	-0.520361	0.0630278	-8.25606	1.51e-16	9.82e-15	ADAMTS9	DOWN	56999	protein_coding	ADAM metallopeptidase with thrombospondin type 1 motif 9 [Source:HGNC Symbol;Acc:HGNC:13202]	3	64515654	64688000
1918	ENSG00000158470	53.4373	48.2296	68.2778	67.6864	4165.85	3874.16	5643.11	5672.2	4838.83	-0.492674	0.0597714	-8.24263	1.68e-16	1.09e-14	B4GALT5	NOT	9334	protein_coding	beta-1,4-galactosyltransferase 5 [Source:HGNC Symbol;Acc:HGNC:928]	20	49632945	49713878			0.443192	YES
4600	ENSG00000048828	55.0208	52.2686	69.9189	68.4643	4625.8	4467.01	6236.19	6171.48	5375.12	-0.448235	0.0545492	-8.21709	2.09e-16	1.35e-14	FAM120A	NOT	23196	protein_coding	family with sequence similarity 120A [Source:HGNC Symbol;Acc:HGNC:13247]	9	93451685	93566112			0.332897	YES
6453	ENSG00000112984	130.14	123.762	156.832	157.156	6788.21	6710.33	8720.32	8890.1	7777.24	-0.383617	0.0467696	-8.20227	2.36e-16	1.52e-14	KIF20A	NOT	10112	protein_coding	kinesin family member 20A [Source:HGNC Symbol;Acc:HGNC:9787]	5	138178719	138187723
9279	ENSG00000182836	59.4321	56.3829	70.8045	73.051	7556.66	7385.8	9546.29	9986.56	8618.83	-0.386479	0.0471849	-8.19073	2.6e-16	1.67e-14	PLCXD3	NOT	345557	protein_coding	phosphatidylinositol specific phospholipase C X domain containing 3 [Source:HGNC Symbol;Acc:HGNC:31822]	5	41306952	41510628	-0.381623	NO
13121	ENSG00000156298	54.8778	49.7393	78.551	78.7357	1703.4	1597.8	2609.37	2654.99	2141.39	-0.672927	0.0821694	-8.18951	2.62e-16	1.68e-14	TSPAN7	DOWN	7102	protein_coding	tetraspanin 7 [Source:HGNC Symbol;Acc:HGNC:11854]	X	38561542	38688920			0.320242	YES
12168	ENSG00000100321	43.8576	47.242	30.8426	32.8985	2648.69	2842.36	1620.89	1766.08	2219.5	0.696548	0.085079	8.18707	2.68e-16	1.7e-14	SYNGR1	UP	9145	protein_coding	synaptogyrin 1 [Source:HGNC Symbol;Acc:HGNC:11498]	22	39349925	39385575	0.417397	NO	0.594554	NO
790	ENSG00000075624	1778.38	1610.24	2019.29	1871.4	57179.1	54842.5	67398.5	66134.9	61388.8	-0.253357	0.0309654	-8.18195	2.79e-16	1.77e-14	ACTB	NOT	60	protein_coding	actin beta [Source:HGNC Symbol;Acc:HGNC:132]	7	5526409	5563902			0.430136	YES
8434	ENSG00000134986	526.062	500.16	394.021	395.206	21341.9	20541	16743	17149.7	18943.9	0.305433	0.0373946	8.16783	3.14e-16	1.98e-14	NREP	NOT	9315	protein_coding	neuronal regeneration related protein [Source:HGNC Symbol;Acc:HGNC:16834]	5	111662621	111997464			0.431184	NO
12841	ENSG00000083312	91.8035	87.4592	103.152	107.296	16383.1	16134.9	19719.8	20710.3	18237	-0.314215	0.0384752	-8.1667	3.17e-16	1.99e-14	TNPO1	NOT	3842	protein_coding	transportin 1 [Source:HGNC Symbol;Acc:HGNC:6401]	5	72816312	72916733
10000	ENSG00000069974	4.31696	4.4058	10.9982	11.6746	224.8	213.797	618.962	595.219	413.194	-1.46848	0.180014	-8.15757	3.42e-16	2.13e-14	RAB27A	DOWN	5873	protein_coding	RAB27A, member RAS oncogene family [Source:HGNC Symbol;Acc:HGNC:9766]	15	55202966	55319113			0.328823	YES
10427	ENSG00000161939	3.83472	5.65971	16.7616	17.8538	113.811	171.451	498.895	534.522	329.67	-1.86063	0.228087	-8.15755	3.42e-16	2.13e-14	RNASEK-C17orf49	DOWN	NA	protein_coding	RNASEK-C17orf49 readthrough [Source:HGNC Symbol;Acc:HGNC:44419]	17	7012635	7017520
1905	ENSG00000170340	17.7496	15.8461	29.08	33.5603	809.844	744.674	1407.67	1645.66	1151.96	-0.973733	0.119406	-8.1548	3.5e-16	2.17e-14	B3GNT2	DOWN	10678	protein_coding	UDP-GlcNAc:betaGal beta-1,3-N-acetylglucosaminyltransferase 2 [Source:HGNC Symbol;Acc:HGNC:15629]	2	62196115	62224731			0.403072	YES
13386	ENSG00000175567	88.2583	92.0396	115.744	120.348	2938.39	2957.01	4141.25	4400.51	3609.29	-0.535118	0.0659208	-8.1176	4.75e-16	2.94e-14	UCP2	DOWN	7351	protein_coding	uncoupling protein 2 [Source:HGNC Symbol;Acc:HGNC:12518]	11	73974672	73983246
1594	ENSG00000214944	61.0916	60.6821	43.3029	41.7805	6120.39	6252.78	4614.27	4495.47	5370.73	0.441731	0.0544424	8.11373	4.91e-16	3.02e-14	ARHGEF28	NOT	64283	protein_coding	Rho guanine nucleotide exchange factor 28 [Source:HGNC Symbol;Acc:HGNC:30322]	5	73626158	73941993			0.25967	NO
4178	ENSG00000167658	3335.58	3199.37	2712.16	2705.45	173420	169235	147731	148030	159604	0.212339	0.0261784	8.11124	5.01e-16	3.07e-14	EEF2	NOT	1938	protein_coding	eukaryotic translation elongation factor 2 [Source:HGNC Symbol;Acc:HGNC:3214]	19	3976056	3985463
6914	ENSG00000111684	16.4513	16.192	28.7371	32.3757	570.935	579.42	1120.96	1191.42	865.684	-1.00756	0.124747	-8.07682	6.65e-16	4.06e-14	LPCAT3	DOWN	10162	protein_coding	lysophosphatidylcholine acyltransferase 3 [Source:HGNC Symbol;Acc:HGNC:30244]	12	6976185	7018477			0.495225	YES
8169	ENSG00000111859	22.4342	23.5105	11.0951	12.5646	1671.42	1811.59	877.725	1010.31	1342.76	0.882678	0.109763	8.04167	8.86e-16	5.4e-14	NEDD9	UP	4739	protein_coding	neural precursor cell expressed, developmentally down-regulated 9 [Source:HGNC Symbol;Acc:HGNC:7733]	6	11183298	11382348
9950	ENSG00000100994	47.6312	49.242	65.9289	65.4368	3168.83	3392.86	4667.05	4696.16	3981.23	-0.513296	0.063839	-8.04047	8.95e-16	5.43e-14	PYGB	DOWN	5834	protein_coding	glycogen phosphorylase B [Source:HGNC Symbol;Acc:HGNC:9723]	20	25248085	25298012	0.39759	YES	0.559451	YES
5961	ENSG00000003147	286.266	294.462	214.759	218.37	9359.77	9621.89	7297.12	7397.16	8418.98	0.369217	0.045931	8.03852	9.09e-16	5.49e-14	ICA1	NOT	3382	protein_coding	islet cell autoantigen 1 [Source:HGNC Symbol;Acc:HGNC:5343]	7	8113184	8262687			0.251559	NO
2983	ENSG00000089199	446.8	428.613	501.946	510.593	18712	18554.9	22332.3	23015.8	20653.7	-0.283168	0.0352318	-8.03727	9.19e-16	5.53e-14	CHGB	NOT	1114	protein_coding	chromogranin B [Source:HGNC Symbol;Acc:HGNC:1930]	20	5911510	5925353	0.300377	YES	0.544629	YES
9053	ENSG00000070087	480.148	392.609	325.509	323.109	14837.7	14237.6	11686.8	11418.8	13045.2	0.33172	0.0413668	8.01899	1.07e-15	6.39e-14	PFN2	NOT	5217	protein_coding	profilin 2 [Source:HGNC Symbol;Acc:HGNC:8882]	3	149964904	150050788	-0.339031	YES
8734	ENSG00000168092	135.422	128.77	157.715	162.168	9300.51	9166.41	11526.3	12008.2	10500.4	-0.349855	0.0436713	-8.01111	1.14e-15	6.78e-14	PAFAH1B2	NOT	5049	protein_coding	platelet activating factor acetylhydrolase 1b catalytic subunit 2 [Source:HGNC Symbol;Acc:HGNC:8575]	11	117144284	117176894	-0.342247	NO
9922	ENSG00000146676	37.2569	35.3718	23.8557	25.3637	5578.61	5456.47	3787.26	4082.34	4726.17	0.4876	0.0608679	8.01078	1.14e-15	6.78e-14	PURB	NOT	5814	protein_coding	purine rich element binding protein B [Source:HGNC Symbol;Acc:HGNC:9702]	7	44876299	44885530			0.439368	NO
10721	ENSG00000155876	53.0921	46.3958	82.1203	76.8091	1393.01	1253.86	2284.36	2166.48	1774.43	-0.749066	0.0935607	-8.0062	1.18e-15	7.01e-14	RRAGA	DOWN	10670	protein_coding	Ras related GTP binding A [Source:HGNC Symbol;Acc:HGNC:16963]	9	19049427	19051025			0.442762	YES
7814	ENSG00000099810	38.3607	36.301	48.1462	50.597	3485.81	3532.29	4803.68	5320.75	4285.63	-0.528942	0.0663794	-7.96846	1.61e-15	9.49e-14	MTAP	DOWN	4507	protein_coding	methylthioadenosine phosphorylase [Source:HGNC Symbol;Acc:HGNC:7413]	9	21802636	21937651
6018	ENSG00000122970	52.7598	53.4255	33.2901	31.489	2557.45	2618.24	1655.05	1662.31	2123.26	0.6416	0.0805649	7.96377	1.67e-15	9.82e-14	IFT81	UP	28981	protein_coding	intraflagellar transport 81 [Source:HGNC Symbol;Acc:HGNC:14313]	12	110124335	110218793			0.508688	NO
10259	ENSG00000122707	9.85157	8.81293	16.3633	16.1641	722.37	633.128	1318.66	1318.68	998.21	-0.959381	0.120595	-7.95542	1.79e-15	1.05e-13	RECK	DOWN	8434	protein_coding	reversion inducing cysteine rich protein with kazal motifs [Source:HGNC Symbol;Acc:HGNC:11345]	9	36036913	36124455			0.460169	YES
5566	ENSG00000172986	16.3752	15.636	27.135	26.7778	876.626	863.45	1549.47	1548.74	1209.57	-0.832183	0.104717	-7.947	1.91e-15	1.12e-13	GXYLT2	DOWN	727936	protein_coding	glucoside xylosyltransferase 2 [Source:HGNC Symbol;Acc:HGNC:33383]	3	72888046	72998138
2895	ENSG00000106477	11.9166	10.0183	16.9255	16.7144	918.011	865.515	1696.45	1540.91	1255.22	-0.859489	0.108201	-7.94342	1.97e-15	1.14e-13	CEP41	DOWN	95681	protein_coding	centrosomal protein 41 [Source:HGNC Symbol;Acc:HGNC:12370]	7	130393771	130442433	0.378181	YES	0.574908	YES
10389	ENSG00000117016	103.787	104.218	123.685	121.707	12386.6	12824.7	15661.4	15615.7	14122.1	-0.311154	0.0392017	-7.93726	2.07e-15	1.2e-13	RIMS3	NOT	9783	protein_coding	regulating synaptic membrane exocytosis 3 [Source:HGNC Symbol;Acc:HGNC:21292]	1	40620680	40665682	0.500425	YES	0.735183	YES
4007	ENSG00000143196	35.2074	35.0859	55.7126	61.0555	1038.41	1065.89	1741.99	1935.44	1445.43	-0.805768	0.101579	-7.93239	2.15e-15	1.24e-13	DPT	DOWN	1805	protein_coding	dermatopontin [Source:HGNC Symbol;Acc:HGNC:3011]	1	168695468	168729206			0.274561	YES
6328	ENSG00000026559	49.4973	41.0956	74.3826	72.4495	1509.64	1263.16	2418.92	2350.53	1885.56	-0.781542	0.0986312	-7.92388	2.3e-15	1.32e-13	KCNG1	DOWN	3755	protein_coding	potassium voltage-gated channel modifier subfamily G member 1 [Source:HGNC Symbol;Acc:HGNC:6248]	20	51003656	51023107	0.339012	YES	0.267794	YES
8628	ENSG00000235823	35.0358	30.0863	50.2771	54.4603	1475.78	1305.5	2245.03	2466.05	1873.09	-0.759854	0.0959537	-7.91896	2.39e-15	1.37e-13	OLMALINC	DOWN	90271	lncRNA	oligodendrocyte maturation-associated long intergenic non-coding RNA [Source:HGNC Symbol;Acc:HGNC:28060]	10	100373099	100454043
4551	ENSG00000106462	83.7386	82.1112	107.719	108.395	3629.72	3694.45	5001.38	5114.18	4359.93	-0.465988	0.0589214	-7.90863	2.6e-15	1.49e-13	EZH2	NOT	2146	protein_coding	enhancer of zeste 2 polycomb repressive complex 2 subunit [Source:HGNC Symbol;Acc:HGNC:3527]	7	148807383	148884321	0.347882	YES	0.320484	YES
5787	ENSG00000112972	132.547	126.782	160.052	164.458	7568.89	7350.68	9465.56	9844.61	8557.44	-0.372112	0.0471149	-7.89796	2.84e-15	1.61e-13	HMGCS1	NOT	3157	protein_coding	3-hydroxy-3-methylglutaryl-CoA synthase 1 [Source:HGNC Symbol;Acc:HGNC:5007]	5	43287470	43313512
10293	ENSG00000079313	27.4677	28.0815	15.7169	16.4093	1883.05	1988.21	1116.82	1175.75	1540.96	0.755416	0.0958324	7.88267	3.2e-15	1.82e-13	REXO1	UP	57455	protein_coding	RNA exonuclease 1 homolog [Source:HGNC Symbol;Acc:HGNC:24616]	19	1815248	1848483			0.442487	NO
3106	ENSG00000213719	33.0602	38.7192	14.1874	9.02903	681.924	818.005	312.586	242.787	513.826	1.43389	0.182143	7.87234	3.48e-15	1.97e-13	CLIC1	UP	1192	protein_coding	chloride intracellular channel 1 [Source:HGNC Symbol;Acc:HGNC:2062]	6	31730581	31739763			0.214068	NO
1799	ENSG00000174437	160.727	134.958	189.863	192.742	12252.1	11975.7	14854	15174.2	13564	-0.309612	0.0393856	-7.86104	3.81e-15	2.14e-13	ATP2A2	NOT	488	protein_coding	ATPase sarcoplasmic/endoplasmic reticulum Ca2+ transporting 2 [Source:HGNC Symbol;Acc:HGNC:812]	12	110280756	110351093	0.378417	YES	0.553772	YES
7741	ENSG00000124532	45.9782	44.1887	28.3623	29.9746	2498.19	2483.97	1514.28	1629.02	2031.37	0.66425	0.0845287	7.85827	3.89e-15	2.18e-13	MRS2	UP	57380	protein_coding	magnesium transporter MRS2 [Source:HGNC Symbol;Acc:HGNC:13785]	6	24402908	24426194			0.366462	NO
5404	ENSG00000180998	19.044	19.3675	7.68607	9.93652	1245.34	1210.48	535.122	656.895	911.959	1.04212	0.132864	7.84348	4.38e-15	2.45e-13	GPR137C	UP	283554	protein_coding	G protein-coupled receptor 137C [Source:HGNC Symbol;Acc:HGNC:25445]	14	52552836	52637713	0.410458	NO	0.55047	NO
12928	ENSG00000167460	407.078	378.09	455.068	453.926	17414	16637.9	20710.4	21063.7	18956.5	-0.294766	0.0377399	-7.81047	5.7e-15	3.17e-13	TPM4	NOT	7171	protein_coding	tropomyosin 4 [Source:HGNC Symbol;Acc:HGNC:12013]	19	16067021	16103002
2651	ENSG00000110092	199.197	189.343	225.427	224.362	13963	13688.2	16848.6	16979.4	15369.8	-0.290821	0.0373132	-7.79406	6.49e-15	3.6e-13	CCND1	NOT	595	protein_coding	cyclin D1 [Source:HGNC Symbol;Acc:HGNC:1582]	11	69641156	69654474	0.40048	YES	0.536978	YES
7596	ENSG00000159256	16.7875	17.4312	26.7667	27.6327	1173.85	1246.63	1963.5	2052.92	1609.22	-0.7311	0.0938741	-7.78809	6.8e-15	3.76e-13	MORC3	DOWN	23515	protein_coding	MORC family CW-type zinc finger 3 [Source:HGNC Symbol;Acc:HGNC:23572]	21	36320189	36386148			0.318153	YES
13982	ENSG00000153786	21.8983	25.4637	38.6882	37.8146	1232.17	1445.97	2238.82	2280.04	1799.25	-0.755605	0.0977453	-7.73035	1.07e-14	5.91e-13	ZDHHC7	DOWN	55625	protein_coding	zinc finger DHHC-type palmitoyltransferase 7 [Source:HGNC Symbol;Acc:HGNC:18459]	16	84974175	85011535	0.297166	YES	0.417559	YES
8199	ENSG00000173848	54.7705	50.0424	70.659	71.5667	3027.74	2870.25	4131.93	4276.18	3576.53	-0.511358	0.0661842	-7.72629	1.11e-14	6.08e-13	NET1	DOWN	10276	protein_coding	neuroepithelial cell transforming 1 [Source:HGNC Symbol;Acc:HGNC:14592]	10	5412557	5459056			0.357688	YES
11159	ENSG00000198478	10.9601	9.73335	18.6707	17.2455	842.765	770.495	1520.49	1424.41	1139.54	-0.867506	0.112359	-7.72081	1.16e-14	6.32e-13	SH3BGRL2	DOWN	83699	protein_coding	SH3 domain binding glutamate rich protein like 2 [Source:HGNC Symbol;Acc:HGNC:15567]	6	79631329	79703655			0.295405	YES
7170	ENSG00000198909	19.3811	19.043	30.7543	27.5914	1386.42	1350.95	2306.1	2132.22	1793.92	-0.696876	0.0902801	-7.71904	1.17e-14	6.39e-13	MAP3K3	DOWN	4215	protein_coding	mitogen-activated protein kinase kinase kinase 3 [Source:HGNC Symbol;Acc:HGNC:6855]	17	63622415	63696305	0.444993	YES	0.607146	YES
7482	ENSG00000167470	66.5935	66.9474	43.5292	48.8517	3875.21	3712.01	2571.07	2678.49	3209.19	0.531411	0.0688883	7.7141	1.22e-14	6.62e-13	MIDN	UP	90007	protein_coding	midnolin [Source:HGNC Symbol;Acc:HGNC:16298]	19	1248553	1259140			0.292806	NO
6201	ENSG00000261796	5.23817	5.82599	0	0	421.382	483.367	0	0	226.187	11.2541	1.46167	7.69954	1.37e-14	7.39e-13	ISY1-RAB43	UP	100534599	protein_coding	ISY1-RAB43 readthrough [Source:HGNC Symbol;Acc:HGNC:42969]	3	129087575	129161036
1831	ENSG00000185883	168.562	145.317	98.5051	92.2646	3260.07	2883.67	2012.14	1914.88	2517.69	0.646231	0.0839877	7.69435	1.42e-14	7.67e-13	ATP6V0C	UP	527	protein_coding	ATPase H+ transporting V0 subunit c [Source:HGNC Symbol;Acc:HGNC:855]	16	2513952	2520218			0.603849	NO
3074	ENSG00000166165	276.707	247.811	299.548	301.7	6748.7	6421.13	8447.07	8784.38	7600.32	-0.387679	0.0504261	-7.68807	1.49e-14	8.03e-13	CKB	NOT	1152	protein_coding	creatine kinase B [Source:HGNC Symbol;Acc:HGNC:1991]	14	103519667	103522833
6197	ENSG00000066583	128.873	124.793	87.0232	84.3726	4125.41	4081.76	2934.37	2898.76	3510.08	0.492701	0.0641567	7.67965	1.6e-14	8.55e-13	ISOC1	NOT	51015	protein_coding	isochorismatase domain containing 1 [Source:HGNC Symbol;Acc:HGNC:24254]	5	129094749	129114028
2030	ENSG00000166681	100.828	95.7179	144.444	147.223	1520.93	1493.48	2324.73	2396.54	1933.92	-0.647266	0.0844053	-7.66854	1.74e-14	9.26e-13	BEX3	DOWN	27018	protein_coding	brain expressed X-linked 3 [Source:HGNC Symbol;Acc:HGNC:13388]	X	103376395	103378164
7318	ENSG00000135679	18.1336	18.6851	11.665	11.8188	3372.94	3501.31	2401.32	2282.98	2889.64	0.553389	0.0721633	7.66857	1.74e-14	9.26e-13	MDM2	UP	4193	protein_coding	MDM2 proto-oncogene [Source:HGNC Symbol;Acc:HGNC:6973]	12	68808177	68850686
11509	ENSG00000184564	33.0374	31.3719	18.4607	19.8627	2355.23	2304.25	1395.25	1522.31	1894.26	0.675181	0.0884016	7.63766	2.21e-14	1.17e-12	SLITRK6	UP	84189	protein_coding	SLIT and NTRK like family member 6 [Source:HGNC Symbol;Acc:HGNC:23503]	13	85792790	85806683
13949	ENSG00000140948	97.828	90.5308	111.304	111.494	11191.1	10685.7	13523	13841.8	12310.4	-0.322796	0.0424479	-7.60454	2.86e-14	1.51e-12	ZCCHC14	NOT	23174	protein_coding	zinc finger CCHC-type containing 14 [Source:HGNC Symbol;Acc:HGNC:24134]	16	87406246	87493024	0.562586	YES	0.496063	YES
8696	ENSG00000164830	35.8379	35.9761	51.5986	52.4477	1776.77	1821.92	2665.26	2814.56	2269.63	-0.606942	0.0798624	-7.59984	2.97e-14	1.56e-12	OXR1	DOWN	55074	protein_coding	oxidation resistance 1 [Source:HGNC Symbol;Acc:HGNC:15822]	8	106359476	106752694	-0.327063	NO	0.335061	YES
13000	ENSG00000109654	67.3647	62.4194	45.9346	43.2644	6175.88	5806.6	4341.01	4481.76	5201.31	0.441749	0.0581306	7.59925	2.98e-14	1.56e-12	TRIM2	NOT	23321	protein_coding	tripartite motif containing 2 [Source:HGNC Symbol;Acc:HGNC:15974]	4	153152163	153339319			0.613281	NO
1523	ENSG00000240583	50.734	52.5427	32.0662	29.6277	2297.85	2460.21	1545.33	1443.01	1936.6	0.671001	0.0884401	7.58707	3.27e-14	1.71e-12	AQP1	UP	358	protein_coding	aquaporin 1 (Colton blood group) [Source:HGNC Symbol;Acc:HGNC:633]	7	30911853	30925517
12919	ENSG00000101150	74.1308	69.7583	96.213	97.0186	3019.28	2975.6	4147.46	4226.25	3592.15	-0.482103	0.0637218	-7.56575	3.86e-14	2.01e-12	TPD52L2	NOT	7165	protein_coding	TPD52 like 2 [Source:HGNC Symbol;Acc:HGNC:12007]	20	63865228	63891545			0.27605	YES
5782	ENSG00000164104	788.996	832.881	941.303	928.554	18994.2	19321.2	22745.3	23174.4	21058.8	-0.261267	0.0345592	-7.55998	4.03e-14	2.1e-12	HMGB2	NOT	3148	protein_coding	high mobility group box 2 [Source:HGNC Symbol;Acc:HGNC:5000]	4	173331376	173334432
1457	ENSG00000072958	8.94814	8.24248	12.3952	24.8639	1528.45	1563.71	2422.02	2364.23	1969.6	-0.63036	0.0835893	-7.54115	4.66e-14	2.41e-12	AP1M1	DOWN	8907	protein_coding	adaptor related protein complex 1 subunit mu 1 [Source:HGNC Symbol;Acc:HGNC:13667]	19	16197854	16245906			0.532805	YES
1937	ENSG00000096155	46.435	48.2799	36.2349	29.4062	2269.63	2526.31	1449.07	1531.12	1944.04	0.68584	0.0910063	7.53618	4.84e-14	2.49e-12	BAG6	UP	7917	protein_coding	BAG cochaperone 6 [Source:HGNC Symbol;Acc:HGNC:13919]	CHR_HSCHR6_MHC_QBL_CTG1	31629248	31642931	0.356205	NO	0.418904	NO
12089	ENSG00000198252	22.651	22.455	13.3153	12.8235	1811.57	1850.84	1125.1	1095.48	1470.75	0.72187	0.0957887	7.53607	4.84e-14	2.49e-12	STYX	UP	6815	protein_coding	serine/threonine/tyrosine interacting protein [Source:HGNC Symbol;Acc:HGNC:11447]	14	52730166	52774989			0.363884	NO
12312	ENSG00000141556	44.4239	46.6988	58.5246	57.3253	2741.81	2732.88	3848.33	3869.9	3298.23	-0.495489	0.0657421	-7.53686	4.81e-14	2.49e-12	TBCD	NOT	6904	protein_coding	tubulin folding cofactor D [Source:HGNC Symbol;Acc:HGNC:11581]	17	82752065	82945914			0.298455	YES
6680	ENSG00000145685	19.8623	19.4611	29.9989	27.8133	1504.94	1632.91	2544.16	2399.48	2020.37	-0.656122	0.0871319	-7.53021	5.07e-14	2.59e-12	LHFPL2	DOWN	10184	protein_coding	LHFPL tetraspan subfamily member 2 [Source:HGNC Symbol;Acc:HGNC:6588]	5	78485215	78770021			0.440884	YES
8408	ENSG00000181019	46.0719	39.4227	71.4928	70.2276	1870.82	1636.01	2727.36	2797.92	2258.03	-0.655254	0.0870815	-7.5246	5.29e-14	2.7e-12	NQO1	DOWN	1728	protein_coding	NAD(P)H quinone dehydrogenase 1 [Source:HGNC Symbol;Acc:HGNC:2874]	16	69706996	69726668	-0.367993	NO	0.220105	YES
2340	ENSG00000185127	47.9999	46.8266	28.7811	28.3268	2113.5	2124.54	1343.5	1341.2	1730.68	0.658619	0.0882054	7.46688	8.21e-14	4.16e-12	C6orf120	UP	387263	protein_coding	chromosome 6 open reading frame 120 [Source:HGNC Symbol;Acc:HGNC:21247]	6	169702190	169704856
11015	ENSG00000075213	10.6413	8.76312	16.1676	13.6003	1063.8	981.193	1759.59	1699.51	1376.02	-0.757701	0.10148	-7.46649	8.24e-14	4.16e-12	SEMA3A	DOWN	10371	protein_coding	semaphorin 3A [Source:HGNC Symbol;Acc:HGNC:10723]	7	83955777	84492724			0.464659	YES
13750	ENSG00000115935	54.6264	52.2372	69.3547	71.5211	3762.34	3560.18	4974.46	5060.34	4339.33	-0.454363	0.0608505	-7.46687	8.21e-14	4.16e-12	WIPF1	NOT	7456	protein_coding	WAS/WASL interacting protein family member 1 [Source:HGNC Symbol;Acc:HGNC:12736]	2	174559572	174682916
8803	ENSG00000152931	20.2572	17.3878	9.47681	9.14791	1196.42	1099.97	603.436	598.156	874.496	0.934802	0.125262	7.46275	8.47e-14	4.26e-12	PART1	UP	25859	lncRNA	prostate androgen-regulated transcript 1 [Source:HGNC Symbol;Acc:HGNC:17263]	5	60487713	60548813
5311	ENSG00000186469	185.433	170.182	212.504	205.293	9556.35	9003.22	11732.3	11718.4	10502.6	-0.337251	0.0452698	-7.4498	9.35e-14	4.67e-12	GNG2	NOT	54331	protein_coding	G protein subunit gamma 2 [Source:HGNC Symbol;Acc:HGNC:4404]	14	51826195	51979342			0.556849	YES
4018	ENSG00000113657	134.69	135.663	156.434	161.688	11772.4	12239.1	14603.6	15197.7	13453.2	-0.31184	0.041936	-7.43608	1.04e-13	5.17e-12	DPYSL3	NOT	1809	protein_coding	dihydropyrimidinase like 3 [Source:HGNC Symbol;Acc:HGNC:3015]	5	147390808	147510068			0.4868	YES
6414	ENSG00000170871	19.077	17.3424	11.4125	10.2305	2446.46	2281.53	1552.58	1405.81	1921.6	0.676999	0.0910823	7.43283	1.06e-13	5.28e-12	KIAA0232	UP	9778	protein_coding	KIAA0232 [Source:HGNC Symbol;Acc:HGNC:28992]	4	6781375	6884170			0.559695	NO
3650	ENSG00000172795	46.0035	41.4806	30.8204	31.2415	5990.59	5885.09	4467.29	4504.28	5211.81	0.404624	0.0544472	7.43149	1.07e-13	5.32e-12	DCP2	NOT	167227	protein_coding	decapping mRNA 2 [Source:HGNC Symbol;Acc:HGNC:24452]	5	112976702	113022195			0.525949	NO
12798	ENSG00000128872	36.5398	33.6149	43.3477	44.802	5475.15	5219.95	6917.26	7185.7	6199.51	-0.398918	0.0537167	-7.42632	1.12e-13	5.51e-12	TMOD2	NOT	29767	protein_coding	tropomodulin 2 [Source:HGNC Symbol;Acc:HGNC:11872]	15	51751597	51816363			0.443115	YES
3678	ENSG00000168209	109.997	122.69	157.823	165.61	3160.37	3639.71	4809.89	5123.97	4183.49	-0.547423	0.0737808	-7.41959	1.17e-13	5.78e-12	DDIT4	DOWN	54541	protein_coding	DNA damage inducible transcript 4 [Source:HGNC Symbol;Acc:HGNC:24944]	10	72273924	72276036
1365	ENSG00000065413	39.5766	41.4954	49.0537	50.7908	2255.52	2265.01	3224.19	3304.05	2762.19	-0.53029	0.0715088	-7.41573	1.21e-13	5.91e-12	ANKRD44	DOWN	91526	protein_coding	ankyrin repeat domain 44 [Source:HGNC Symbol;Acc:HGNC:25259]	2	196967017	197311173
8756	ENSG00000145730	81.7483	82.8772	100.245	103.614	4135.75	4065.24	5420.57	5559.62	4795.3	-0.421006	0.056769	-7.41612	1.21e-13	5.91e-12	PAM	NOT	5066	protein_coding	peptidylglycine alpha-amidating monooxygenase [Source:HGNC Symbol;Acc:HGNC:8596]	5	102753981	103031105	-0.326104	NO	0.280406	YES
1498	ENSG00000149089	30.5356	29.9044	54.2955	50.7335	696.974	720.919	1319.69	1255.05	998.159	-0.860786	0.116163	-7.41016	1.26e-13	6.15e-12	APIP	DOWN	51074	protein_coding	APAF1 interacting protein [Source:HGNC Symbol;Acc:HGNC:17581]	11	34853094	34916379			0.325631	YES
13252	ENSG00000087301	31.2989	29.9477	45.7194	40.5267	2316.66	2300.12	3618.54	3245.31	2870.16	-0.571867	0.0772292	-7.4048	1.31e-13	6.38e-12	TXNDC16	DOWN	57544	protein_coding	thioredoxin domain containing 16 [Source:HGNC Symbol;Acc:HGNC:19965]	14	52430596	52552522			0.398646	YES
782	ENSG00000151726	50.9304	48.983	66.5124	64.1572	3145.32	3161.51	4378.27	4306.53	3747.91	-0.461565	0.0623765	-7.39966	1.37e-13	6.61e-12	ACSL1	NOT	2180	protein_coding	acyl-CoA synthetase long chain family member 1 [Source:HGNC Symbol;Acc:HGNC:3569]	4	184755595	184826818
3141	ENSG00000120885	87.6835	88.8518	55.1399	54.7192	3397.39	3204.89	2315.41	2164.52	2770.55	0.559921	0.075758	7.39091	1.46e-13	7.04e-12	CLU	UP	1191	protein_coding	clusterin [Source:HGNC Symbol;Acc:HGNC:2095]	8	27596917	27614700	0.299859	NO	0.365132	NO
887	ENSG00000156110	44.8973	51.2914	92.9756	72.7832	1416.52	1490.38	2425.13	2200.74	1883.19	-0.670307	0.0908754	-7.37611	1.63e-13	7.85e-12	ADK	DOWN	132	protein_coding	adenosine kinase [Source:HGNC Symbol;Acc:HGNC:257]	10	74151202	74709963	-0.322326	NO	0.274912	YES
7200	ENSG00000069956	72.2633	69.3861	52.05	49.8318	6348.95	6215.6	4837.84	4700.08	5525.62	0.397782	0.0539476	7.37348	1.66e-13	7.98e-12	MAPK6	NOT	5597	protein_coding	mitogen-activated protein kinase 6 [Source:HGNC Symbol;Acc:HGNC:6879]	15	51952106	52067375			0.444701	NO
6864	ENSG00000189067	30.381	28.7716	47.314	45.6202	1263.21	1205.32	1986.27	1969.71	1606.12	-0.680063	0.0923244	-7.36602	1.76e-13	8.41e-12	LITAF	DOWN	9516	protein_coding	lipopolysaccharide induced TNF factor [Source:HGNC Symbol;Acc:HGNC:16841]	16	11547722	11636381			0.239486	YES
12583	ENSG00000169903	28.7483	26.5325	11.8763	13.6273	994.199	942.978	434.722	505.153	719.263	1.04298	0.141972	7.34642	2.04e-13	9.71e-12	TM4SF4	UP	7104	protein_coding	transmembrane 4 L six family member 4 [Source:HGNC Symbol;Acc:HGNC:11856]	3	149474697	149503394
3868	ENSG00000126787	103.951	101.222	127.135	127.83	5000.15	4967.93	6427.68	6607.13	5750.72	-0.387014	0.0527191	-7.34105	2.12e-13	1.01e-11	DLGAP5	NOT	9787	protein_coding	DLG associated protein 5 [Source:HGNC Symbol;Acc:HGNC:16864]	14	55148112	55191608
3084	ENSG00000163539	35.9378	31.9922	42.6159	44.1712	3613.73	3480.65	4822.31	4815.6	4183.07	-0.441842	0.0603329	-7.3234	2.42e-13	1.15e-11	CLASP2	NOT	23122	protein_coding	cytoplasmic linker associated protein 2 [Source:HGNC Symbol;Acc:HGNC:17078]	3	33496245	33718356			0.380567	YES
6917	ENSG00000134324	72.793	70.8414	88.3515	87.1986	5563.56	5723.97	7289.88	7279.69	6464.27	-0.36836	0.0503681	-7.31335	2.61e-13	1.23e-11	LPIN1	NOT	23175	protein_coding	lipin 1 [Source:HGNC Symbol;Acc:HGNC:13345]	2	11677595	11827409			0.358513	YES
12727	ENSG00000106771	43.9766	40.9031	29.77	30.4387	5757.32	5479.19	4100.88	4253.66	4897.76	0.427638	0.0585672	7.30166	2.84e-13	1.34e-11	TMEM245	NOT	23731	protein_coding	transmembrane protein 245 [Source:HGNC Symbol;Acc:HGNC:1363]	9	109015135	109119947			0.459622	NO
6456	ENSG00000079616	93.0729	93.4013	121.573	121.156	3121.8	3192.49	4313.06	4351.56	3744.73	-0.456661	0.0625817	-7.29704	2.94e-13	1.38e-11	KIF22	NOT	3835	protein_coding	kinesin family member 22 [Source:HGNC Symbol;Acc:HGNC:6391]	16	29790719	29805384	0.329092	YES
124	ENSG00000159239	26.3653	24.1224	7.76909	8.92442	653.707	608.34	269.114	256.492	446.913	1.26423	0.173274	7.29616	2.96e-13	1.39e-11	AC005041.1	UP	NA	protein_coding	novel protein	2	74393836	74421662
5476	ENSG00000179603	11.1504	10.662	4.58179	4.50796	710.142	697.163	313.621	311.315	508.06	1.17127	0.160589	7.29356	3.02e-13	1.41e-11	GRM8	UP	2918	protein_coding	glutamate metabotropic receptor 8 [Source:HGNC Symbol;Acc:HGNC:4600]	7	126438598	127253093			0.316922	NO
12819	ENSG00000125827	133.044	129.257	98.8738	102.539	13549.1	13562.2	10675.5	11220.1	12251.7	0.308143	0.0422592	7.29174	3.06e-13	1.42e-11	TMX4	NOT	56255	protein_coding	thioredoxin related transmembrane protein 4 [Source:HGNC Symbol;Acc:HGNC:25237]	20	7977346	8019805			0.668461	NO
1894	ENSG00000166710	208.07	180.708	244.924	243.118	5791.18	5229.24	7388.21	7379.54	6447.04	-0.421891	0.0579183	-7.28424	3.23e-13	1.5e-11	B2M	NOT	567	protein_coding	beta-2-microglobulin [Source:HGNC Symbol;Acc:HGNC:914]	15	44711487	44718877	-0.316199	NO
3851	ENSG00000150764	51.6701	48.0885	34.0668	35.2449	4382.19	4330.68	3091.7	3230.63	3758.8	0.462596	0.0635299	7.28155	3.3e-13	1.53e-11	DIXDC1	NOT	85458	protein_coding	DIX domain containing 1 [Source:HGNC Symbol;Acc:HGNC:23695]	11	111927144	112022653			0.305953	NO
10158	ENSG00000123094	6.77805	6.6267	11.7798	11.0133	519.203	545.337	1042.3	1013.24	780.02	-0.949573	0.130449	-7.27929	3.36e-13	1.55e-11	RASSF8	DOWN	11228	protein_coding	Ras association domain family member 8 [Source:HGNC Symbol;Acc:HGNC:13232]	12	25959029	26079892	-0.297157	NO	0.245026	YES
2564	ENSG00000170160	2.1306	1.7013	0.405218	0.65935	263.364	233.421	33.1217	56.7808	146.672	2.46287	0.338647	7.27269	3.52e-13	1.62e-11	CCDC144A	UP	9720	protein_coding	coiled-coil domain containing 144A [Source:HGNC Symbol;Acc:HGNC:29072]	17	16689537	16777881
1625	ENSG00000102931	66.5726	65.7958	40.9927	41.4226	2334.53	2383.78	1523.6	1566.37	1952.07	0.610489	0.0839782	7.26961	3.61e-13	1.65e-11	ARL2BP	UP	23568	protein_coding	ADP ribosylation factor like GTPase 2 binding protein [Source:HGNC Symbol;Acc:HGNC:17146]	16	57245259	57253635			0.486712	NO
791	ENSG00000184009	3766.22	3513.5	3051.68	2944.3	120839	117730	104612	103467	111662	0.197299	0.0272019	7.25314	4.07e-13	1.86e-11	ACTG1	NOT	71	protein_coding	actin gamma 1 [Source:HGNC Symbol;Acc:HGNC:144]	17	81509971	81523847			0.414648	NO
6881	ENSG00000185621	3.9166	3.70497	1.39635	1.51762	447.719	430.692	141.802	157.616	294.457	1.5523	0.2146	7.23345	4.71e-13	2.15e-11	LMLN	UP	89782	protein_coding	leishmanolysin like peptidase [Source:HGNC Symbol;Acc:HGNC:15991]	3	197960200	198043720			0.414545	NO
11791	ENSG00000040275	56.913	55.4775	74.3289	76.0849	2295.03	2209.23	3204.52	3272.73	2745.38	-0.523926	0.0724444	-7.23212	4.76e-13	2.16e-11	SPDL1	DOWN	54908	protein_coding	spindle apparatus coiled-coil protein 1 [Source:HGNC Symbol;Acc:HGNC:26010]	5	169583636	169604778			0.307592	YES
11566	ENSG00000116698	80.4221	69.2662	53.2563	51.9082	6561.52	6271.37	4893.73	4889.02	5653.91	0.391707	0.0541909	7.22828	4.89e-13	2.22e-11	SMG7	NOT	9887	protein_coding	SMG7 nonsense mediated mRNA decay factor [Source:HGNC Symbol;Acc:HGNC:16792]	1	183472216	183598246	0.305303	NO	0.293712	NO
2614	ENSG00000166510	4.2073	4.98299	1.39238	0.582625	238.909	282.997	63.1382	43.0751	157.03	2.29886	0.318116	7.22651	4.96e-13	2.24e-11	CCDC68	UP	80323	protein_coding	coiled-coil domain containing 68 [Source:HGNC Symbol;Acc:HGNC:24350]	18	54901509	54959461			0.40759	NO
11205	ENSG00000182199	143.871	120.202	149.122	159.243	5125.25	5111.5	6590.18	6669.78	5874.18	-0.373335	0.0516782	-7.22422	5.04e-13	2.27e-11	SHMT2	NOT	6472	protein_coding	serine hydroxymethyltransferase 2 [Source:HGNC Symbol;Acc:HGNC:10852]	12	57229573	57234935			-0.219394	NO
7291	ENSG00000076003	83.243	82.5994	101.508	104.298	5125.25	5237.5	6621.23	6892.99	5969.24	-0.383262	0.0531002	-7.21772	5.29e-13	2.38e-11	MCM6	NOT	4175	protein_coding	minichromosome maintenance complex component 6 [Source:HGNC Symbol;Acc:HGNC:6949]	2	135839626	135876443
6692	ENSG00000050405	91.3388	87.3251	62.8306	62.9072	5442.23	5295.34	3966.32	4079.4	4695.82	0.416395	0.0577303	7.21275	5.48e-13	2.45e-11	LIMA1	NOT	51474	protein_coding	LIM domain and actin binding 1 [Source:HGNC Symbol;Acc:HGNC:24636]	12	50175788	50283546	-0.302405	YES
10133	ENSG00000172819	21.6476	23.0351	34.6688	37.9894	955.635	1061.75	1643.66	1781.74	1360.7	-0.764589	0.106012	-7.21225	5.5e-13	2.45e-11	RARG	DOWN	5916	protein_coding	retinoic acid receptor gamma [Source:HGNC Symbol;Acc:HGNC:9866]	12	53210567	53232980
13591	ENSG00000160131	31.7289	28.8816	18.1922	19.2743	2438.94	2287.73	1480.13	1572.24	1944.76	0.630938	0.08748	7.21237	5.5e-13	2.45e-11	VMA21	UP	203547	protein_coding	vacuolar ATPase assembly factor VMA21 [Source:HGNC Symbol;Acc:HGNC:22082]	X	151396515	151409364
10358	ENSG00000143878	180.492	177.617	133.884	130.893	7067.56	7165.81	5558.23	5510.67	6325.57	0.362736	0.0503088	7.21019	5.59e-13	2.48e-11	RHOB	NOT	388	protein_coding	ras homolog family member B [Source:HGNC Symbol;Acc:HGNC:668]	2	20447074	20449440			0.454021	NO
11986	ENSG00000164211	83.6176	82.7771	99.738	99.6378	5438.47	5586.6	7079.76	7129.9	6308.68	-0.36623	0.0508039	-7.20871	5.65e-13	2.5e-11	STARD4	NOT	134429	protein_coding	StAR related lipid transfer domain containing 4 [Source:HGNC Symbol;Acc:HGNC:18058]	5	111496033	111512590			0.319833	YES
7372	ENSG00000134138	124.89	116.477	148.179	144.371	5752.62	5659.93	7327.14	7301.22	6510.23	-0.35806	0.0497413	-7.19843	6.09e-13	2.69e-11	MEIS2	NOT	4212	protein_coding	Meis homeobox 2 [Source:HGNC Symbol;Acc:HGNC:7001]	15	36889204	37101299			0.276741	YES
3791	ENSG00000172893	48.0097	49.5163	71.9493	64.5037	2022.26	2137.97	3278.01	2950.64	2597.22	-0.582312	0.081212	-7.17027	7.49e-13	3.3e-11	DHCR7	DOWN	1717	protein_coding	7-dehydrocholesterol reductase [Source:HGNC Symbol;Acc:HGNC:2860]	11	71428193	71452868
13400	ENSG00000152332	18.6856	18.3585	24.3824	25.1205	2615.77	2647.16	3611.3	3779.84	3163.51	-0.49011	0.0684665	-7.1584	8.16e-13	3.59e-11	UHMK1	NOT	127933	protein_coding	U2AF homology motif kinase 1 [Source:HGNC Symbol;Acc:HGNC:19683]	1	162497251	162529631			0.477934	YES
13338	ENSG00000159202	87.1884	80.1554	57.0248	55.3188	4504.46	4242.88	3224.19	3088.68	3765.05	0.470903	0.0658838	7.14747	8.84e-13	3.87e-11	UBE2Z	NOT	65264	protein_coding	ubiquitin conjugating enzyme E2 Z [Source:HGNC Symbol;Acc:HGNC:25847]	17	48908407	48929056			0.481807	NO
6635	ENSG00000143815	111.29	99.7139	131.552	128.808	6850.28	6316.82	8583.69	8498.51	7562.33	-0.375235	0.0526287	-7.12985	1e-12	4.39e-11	LBR	NOT	3930	protein_coding	lamin B receptor [Source:HGNC Symbol;Acc:HGNC:6518]	1	225401502	225428925	0.288871	YES	0.215463	YES
3749	ENSG00000174839	12.1474	12.0246	19.2431	19.2571	932.12	940.912	1540.16	1579.09	1248.07	-0.735952	0.103234	-7.12895	1.01e-12	4.41e-11	DENND6A	DOWN	201627	protein_coding	DENN domain containing 6A [Source:HGNC Symbol;Acc:HGNC:26635]	3	57625454	57693077			0.386134	YES
10882	ENSG00000109929	70.866	66.42	92.2187	90.2402	2824.58	2578.99	3854.54	3824.87	3270.74	-0.506614	0.0710846	-7.12692	1.03e-12	4.46e-11	SC5D	DOWN	6309	protein_coding	sterol-C5-desaturase [Source:HGNC Symbol;Acc:HGNC:10547]	11	121292681	121313410	-0.30272	NO
11858	ENSG00000145545	38.561	37.0366	53.823	58.0017	1450.38	1430.48	2145.66	2339.76	1841.57	-0.638873	0.0896653	-7.12509	1.04e-12	4.51e-11	SRD5A1	DOWN	6715	protein_coding	steroid 5 alpha-reductase 1 [Source:HGNC Symbol;Acc:HGNC:11284]	5	6633427	6674386
8682	ENSG00000164164	36.1485	33.9446	23.0132	24.787	4050.16	3839.05	2659.05	2889.94	3359.55	0.5076	0.0713593	7.1133	1.13e-12	4.9e-11	OTUD4	UP	54726	protein_coding	OTU deubiquitinase 4 [Source:HGNC Symbol;Acc:HGNC:24949]	4	145110838	145180589			0.347583	NO
3343	ENSG00000214078	106.664	106.164	133.652	130.019	2988.24	3090.24	4239.58	4116.61	3608.67	-0.45924	0.0645832	-7.11083	1.15e-12	4.97e-11	CPNE1	NOT	8904	protein_coding	copine 1 [Source:HGNC Symbol;Acc:HGNC:2314]	20	35626031	35664956
4875	ENSG00000127418	1.98138	1.48861	6.6308	5.94357	99.7021	92.9551	355.023	316.21	215.973	-1.79982	0.253289	-7.1058	1.2e-12	5.14e-11	FGFRL1	DOWN	53834	protein_coding	fibroblast growth factor receptor like 1 [Source:HGNC Symbol;Acc:HGNC:3693]	4	1009936	1026898
8172	ENSG00000104722	555.312	478.517	619.036	661.099	30934.9	32352.5	36940	37961.9	34547.3	-0.243192	0.0342395	-7.10268	1.22e-12	5.25e-11	NEFM	NOT	4741	protein_coding	neurofilament medium [Source:HGNC Symbol;Acc:HGNC:7734]	8	24913758	24919098
8000	ENSG00000105835	46.8232	45.6397	58.0493	60.2742	3494.27	3463.09	4607.02	4793.08	4089.37	-0.434184	0.0611532	-7.09994	1.25e-12	5.34e-11	NAMPT	NOT	10135	protein_coding	nicotinamide phosphoribosyltransferase [Source:HGNC Symbol;Acc:HGNC:30092]	7	106248298	106286326	-0.402574	NO
8507	ENSG00000069275	235.293	226.592	256.497	258.098	25223.7	25024.6	29153.3	29753.1	27288.7	-0.229359	0.0323151	-7.09759	1.27e-12	5.4e-11	NUCKS1	NOT	64710	protein_coding	nuclear casein kinase and cyclin dependent kinase substrate 1 [Source:HGNC Symbol;Acc:HGNC:29923]	1	205712822	205750182			0.420914	YES
10468	ENSG00000180537	15.4668	13.1503	5.6884	6.87044	908.606	822.136	366.409	440.54	634.423	1.10044	0.155045	7.09758	1.27e-12	5.4e-11	RNF182	UP	221687	protein_coding	ring finger protein 182 [Source:HGNC Symbol;Acc:HGNC:28522]	6	13924446	13980310			0.357171	NO
11531	ENSG00000102038	65.6255	61.981	83.4738	80.2305	4118.82	3981.58	5451.62	5313.9	4716.48	-0.410121	0.0578061	-7.09478	1.3e-12	5.49e-11	SMARCA1	NOT	6594	protein_coding	SWI/SNF related, matrix associated, actin dependent regulator of chromatin, subfamily a, member 1 [Source:HGNC Symbol;Acc:HGNC:11097]	X	129446501	129523500			0.565441	YES
8019	ENSG00000132780	263.071	250.866	304.359	306.216	11191.1	11325	13639.9	13678.3	12458.6	-0.278958	0.0393714	-7.08528	1.39e-12	5.87e-11	NASP	NOT	4678	protein_coding	nuclear autoantigenic sperm protein [Source:HGNC Symbol;Acc:HGNC:7644]	1	45583846	45618904	0.311275	YES	0.403987	YES
2766	ENSG00000164649	181.28	173.997	211.169	211.996	8750.27	8424.83	10655.9	10693.4	9631.09	-0.31372	0.0443313	-7.07672	1.48e-12	6.23e-11	CDCA7L	NOT	55536	protein_coding	cell division cycle associated 7 like [Source:HGNC Symbol;Acc:HGNC:30777]	7	21900899	21945903
9762	ENSG00000197746	388.706	409.742	461.898	460.269	18045.1	19506.1	22889.2	23041.2	20870.4	-0.290765	0.0410902	-7.07626	1.48e-12	6.23e-11	PSAP	NOT	5660	protein_coding	prosaposin [Source:HGNC Symbol;Acc:HGNC:9498]	10	71816298	71851325			0.270678	YES
13008	ENSG00000137699	10.005	9.75915	4.03777	3.449	549.302	553.599	234.957	204.607	385.616	1.32782	0.188174	7.05635	1.71e-12	7.17e-11	TRIM29	UP	23650	protein_coding	tripartite motif containing 29 [Source:HGNC Symbol;Acc:HGNC:17274]	11	120111286	120185529			0.383138	NO
1010	ENSG00000174574	66.949	66.6285	43.5239	44.1771	2926.16	3050.99	2036.98	2093.06	2526.8	0.533034	0.075546	7.05575	1.72e-12	7.18e-11	AKIRIN1	UP	79647	protein_coding	akirin 1 [Source:HGNC Symbol;Acc:HGNC:25744]	1	38991276	39006059			0.577907	NO
2088	ENSG00000140299	50.4545	49.848	38.35	41.5431	4038.87	4263.54	2974.74	3040.71	3579.47	0.464576	0.0658666	7.05329	1.75e-12	7.29e-11	BNIP2	NOT	663	protein_coding	BCL2 interacting protein 2 [Source:HGNC Symbol;Acc:HGNC:1083]	15	59659146	59689534			0.222565	NO
23	ENSG00000144452	7.3638	5.90266	2.59034	2.94765	903.903	826.268	412.986	435.645	644.7	1.02783	0.145731	7.05292	1.75e-12	7.29e-11	ABCA12	UP	26154	protein_coding	ATP binding cassette subfamily A member 12 [Source:HGNC Symbol;Acc:HGNC:14637]	2	214931542	215138626			-0.352463	YES
2074	ENSG00000107779	9.75826	9.9135	13.9462	14.5456	1794.64	1818.82	2649.74	2649.12	2228.08	-0.55238	0.078457	-7.04054	1.91e-12	7.95e-11	BMPR1A	DOWN	657	protein_coding	bone morphogenetic protein receptor type 1A [Source:HGNC Symbol;Acc:HGNC:1076]	10	86756601	86932825			0.339566	YES
6701	ENSG00000187772	43.0563	43.4372	30.4909	28.9576	3912.84	4067.3	2938.51	2829.25	3436.98	0.468368	0.0665621	7.03657	1.97e-12	8.16e-11	LIN28B	NOT	389421	protein_coding	lin-28 homolog B [Source:HGNC Symbol;Acc:HGNC:32207]	6	104936616	105083332			0.308488	NO
11632	ENSG00000197157	121.185	118.861	142.279	145.139	6915.18	6984.03	8607.5	8885.21	7847.98	-0.331864	0.0472228	-7.02761	2.1e-12	8.67e-11	SND1	NOT	27044	protein_coding	staphylococcal nuclease and tudor domain containing 1 [Source:HGNC Symbol;Acc:HGNC:30646]	7	127652194	128092609			0.516359	YES
4638	ENSG00000054965	63.1899	59.141	45.8432	44.7434	7339.39	7163.74	5685.54	5678.08	6466.69	0.352039	0.0501991	7.01286	2.34e-12	9.59e-11	FAM168A	NOT	23201	protein_coding	family with sequence similarity 168 member A [Source:HGNC Symbol;Acc:HGNC:28999]	11	73400487	73598189			0.409692	NO
11360	ENSG00000112759	101.486	104.038	129.48	133.189	3549.77	3740.93	4837.84	4988.88	4279.35	-0.430982	0.0614552	-7.01295	2.33e-12	9.59e-11	SLC29A1	NOT	2030	protein_coding	solute carrier family 29 member 1 (Augustine blood group) [Source:HGNC Symbol;Acc:HGNC:11003]	6	44219553	44234142	0.463873	YES	0.449457	YES
8585	ENSG00000184232	46.2767	40.9149	60.002	66.6167	1810.63	1665.96	2529.67	2784.22	2197.62	-0.611874	0.0872571	-7.01232	2.34e-12	9.6e-11	OAF	DOWN	220323	protein_coding	out at first homolog [Source:HGNC Symbol;Acc:HGNC:28752]	11	120211032	120230334
11746	ENSG00000185591	65.7318	56.3299	72.7892	74.1912	6786.32	6465.55	8341.49	8509.28	7525.66	-0.346456	0.049419	-7.01058	2.37e-12	9.69e-11	SP1	NOT	6667	protein_coding	Sp1 transcription factor [Source:HGNC Symbol;Acc:HGNC:11205]	12	53380176	53416446	0.326872	YES	0.326155	YES
12614	ENSG00000134970	48.2781	44.6416	60.3948	61.6264	2994.82	2852.69	3971.5	4109.75	3482.19	-0.466583	0.0665573	-7.01024	2.38e-12	9.69e-11	TMED7	NOT	51014	protein_coding	transmembrane p24 trafficking protein 7 [Source:HGNC Symbol;Acc:HGNC:24253]	5	115613210	115632992			0.253056	YES
13795	ENSG00000169180	69.654	64.3616	84.2607	82.1429	4559.02	4336.87	5848.05	5847.44	5147.84	-0.3945	0.05637	-6.9984	2.59e-12	1.05e-10	XPO6	NOT	23214	protein_coding	exportin 6 [Source:HGNC Symbol;Acc:HGNC:19733]	16	28097976	28211965			0.34092	YES
5552	ENSG00000138867	20.7972	21.4258	32.1832	31.6733	1139.99	1242.5	1868.27	1937.4	1547.04	-0.676287	0.0967301	-6.99148	2.72e-12	1.1e-10	GUCD1	DOWN	83606	protein_coding	guanylyl cyclase domain containing 1 [Source:HGNC Symbol;Acc:HGNC:14237]	22	24540423	24555935			0.300165	YES
3254	ENSG00000130309	68.9073	62.0113	83.7644	81.7959	4126.35	3832.85	5365.71	5318.79	4660.93	-0.424464	0.0607391	-6.98832	2.78e-12	1.12e-10	COLGALT1	NOT	79709	protein_coding	collagen beta(1-O)galactosyltransferase 1 [Source:HGNC Symbol;Acc:HGNC:26182]	19	17555649	17583162
9640	ENSG00000101166	156.925	149.676	109.864	115.62	6455.24	6378.79	4847.15	5047.61	5682.2	0.375164	0.053753	6.97941	2.96e-12	1.2e-10	PRELID3B	NOT	51012	protein_coding	PRELI domain containing 3B [Source:HGNC Symbol;Acc:HGNC:15892]	20	59033145	59042809
2898	ENSG00000138180	87.8727	78.1468	106.386	110.134	3820.66	3495.11	4898.9	5149.43	4341.03	-0.457588	0.0655831	-6.97723	3.01e-12	1.21e-10	CEP55	NOT	55165	protein_coding	centrosomal protein 55 [Source:HGNC Symbol;Acc:HGNC:1161]	10	93496612	93529092
10063	ENSG00000276618	19.1062	15.5643	35.0328	27.5617	917.071	796.316	1784.43	1417.56	1228.84	-0.901086	0.129238	-6.9723	3.12e-12	1.25e-10	RAD17	DOWN	5884	protein_coding	RAD17 checkpoint clamp loader component [Source:HGNC Symbol;Acc:HGNC:9807]	CHR_HSCHR5_2_CTG1_1	69369307	69415042			0.481119	YES
3602	ENSG00000196730	29.4439	28.6746	39.073	37.0273	2728.64	2763.87	3882.48	3715.22	3272.55	-0.46806	0.0674036	-6.94414	3.81e-12	1.52e-10	DAPK1	NOT	1612	protein_coding	death associated protein kinase 1 [Source:HGNC Symbol;Acc:HGNC:2674]	9	87497228	87708634			0.513005	YES
6870	ENSG00000074695	34.6064	37.1671	46.0874	49.0458	3082.3	3370.14	4347.22	4720.63	3880.07	-0.491448	0.0707719	-6.94411	3.81e-12	1.52e-10	LMAN1	NOT	3998	protein_coding	lectin, mannose binding 1 [Source:HGNC Symbol;Acc:HGNC:6631]	18	59327823	59359265
7283	ENSG00000143384	155.654	153.893	117.073	120.175	10044.5	10161	8012.34	8273.35	9122.81	0.311025	0.0448397	6.93637	4.02e-12	1.6e-10	MCL1	NOT	4170	protein_coding	MCL1 apoptosis regulator, BCL2 family member [Source:HGNC Symbol;Acc:HGNC:6943]	1	150574551	150579738			0.296004	NO
1866	ENSG00000124788	24.689	22.9332	16.9025	16.9172	4060.51	3825.62	2866.06	2846.87	3399.76	0.465343	0.0673985	6.90435	5.04e-12	2e-10	ATXN1	NOT	6310	protein_coding	ataxin 1 [Source:HGNC Symbol;Acc:HGNC:10548]	6	16299112	16761491			0.245448	NO
12040	ENSG00000015592	23.1178	22.3493	11.1403	8.69501	633.014	602.143	282.569	250.619	442.086	1.21275	0.175643	6.90461	5.03e-12	2e-10	STMN4	UP	81551	protein_coding	stathmin 4 [Source:HGNC Symbol;Acc:HGNC:16078]	8	27235323	27258420			0.508136	NO
9881	ENSG00000127947	55.0032	60.112	69.4917	72.842	3007.05	2975.6	3982.88	4230.17	3548.92	-0.457223	0.0663093	-6.89531	5.37e-12	2.12e-10	PTPN12	NOT	5782	protein_coding	protein tyrosine phosphatase non-receptor type 12 [Source:HGNC Symbol;Acc:HGNC:9645]	7	77537295	77640069			0.52935	YES
12560	ENSG00000163931	201.351	242.041	294.833	227.887	9883.67	9495.88	12011.8	11815.3	10801.7	-0.297884	0.0432069	-6.89436	5.41e-12	2.13e-10	TKT	NOT	7086	protein_coding	transketolase [Source:HGNC Symbol;Acc:HGNC:11834]	3	53224712	53256052
4639	ENSG00000152102	125.793	121.591	96.3665	94.5241	10358.7	10373.8	8476.05	8384.95	9398.36	0.298224	0.0432702	6.89215	5.5e-12	2.16e-10	FAM168B	NOT	130074	protein_coding	family with sequence similarity 168 member B [Source:HGNC Symbol;Acc:HGNC:27016]	2	131047876	131093460	0.401834	NO	0.419124	NO
7536	ENSG00000099875	91.0304	76.0813	57.5717	54.7044	3764.22	3484.78	2569	2589.4	3101.85	0.49113	0.0715309	6.86598	6.6e-12	2.59e-10	MKNK2	NOT	2872	protein_coding	MAPK interacting serine/threonine kinase 2 [Source:HGNC Symbol;Acc:HGNC:7111]	19	2037465	2051244	0.308095	NO	0.381982	NO
763	ENSG00000131473	270.401	263.476	298.837	298.565	19106.1	19098.1	22342.6	22511.6	20764.6	-0.231523	0.0337892	-6.85197	7.28e-12	2.85e-10	ACLY	NOT	47	protein_coding	ATP citrate lyase [Source:HGNC Symbol;Acc:HGNC:115]	17	41866917	41930542			0.34289	YES
8649	ENSG00000091651	87.9331	83.8615	121.363	112.854	2261.17	2207.17	3213.84	3105.32	2696.87	-0.49977	0.0729568	-6.85021	7.37e-12	2.88e-10	ORC6	NOT	23594	protein_coding	origin recognition complex subunit 6 [Source:HGNC Symbol;Acc:HGNC:17151]	16	46689643	46698394			0.370658	YES
11821	ENSG00000144228	16.6519	17.4143	9.35304	10.5667	1644.14	1757.88	962.599	1088.62	1363.31	0.729233	0.106525	6.84564	7.61e-12	2.96e-10	SPOPL	UP	339745	protein_coding	speckle type BTB/POZ protein like [Source:HGNC Symbol;Acc:HGNC:27934]	2	138501770	138573547			0.423596	NO
3751	ENSG00000139726	63.7963	65.705	84.4221	84.5764	2912.05	3066.49	4062.58	4096.05	3534.29	-0.448827	0.0655767	-6.8443	7.69e-12	2.98e-10	DENR	NOT	8562	protein_coding	density regulated re-initiation and release factor [Source:HGNC Symbol;Acc:HGNC:2769]	12	122752824	122771064			0.440311	YES
9951	ENSG00000100504	14.3843	12.7236	23.5563	23.0853	685.687	600.077	1163.4	1171.84	905.25	-0.860094	0.125867	-6.83335	8.3e-12	3.21e-10	PYGL	DOWN	5836	protein_coding	glycogen phosphorylase L [Source:HGNC Symbol;Acc:HGNC:9725]	14	50857891	50944483
11433	ENSG00000029364	36.8315	30.8116	44.4875	45.2028	2700.42	2405.47	3591.63	3729.91	3106.86	-0.51953	0.0760337	-6.83288	8.32e-12	3.22e-10	SLC39A9	DOWN	55334	protein_coding	solute carrier family 39 member 9 [Source:HGNC Symbol;Acc:HGNC:20182]	14	69398015	69462390
3114	ENSG00000013441	55.1674	57.0887	72.4863	70.8322	2314.78	2490.16	3337.01	3465.58	2901.88	-0.502034	0.0736021	-6.82092	9.05e-12	3.49e-10	CLK1	DOWN	1195	protein_coding	CDC like kinase 1 [Source:HGNC Symbol;Acc:HGNC:2068]	2	200853009	200864744			0.488126	YES
9724	ENSG00000068489	142.467	132.212	166.431	169.535	5461.04	5171.4	6760.96	6978.16	6092.89	-0.369646	0.0542064	-6.81923	9.15e-12	3.52e-10	PRR11	NOT	55771	protein_coding	proline rich 11 [Source:HGNC Symbol;Acc:HGNC:25619]	17	59155732	59206709			0.481769	YES
11192	ENSG00000138606	76.0943	75.0454	101.245	103.344	2273.4	2322.85	3205.56	3233.57	2758.84	-0.486557	0.0714358	-6.81112	9.68e-12	3.71e-10	SHF	NOT	90525	protein_coding	Src homology 2 domain containing F [Source:HGNC Symbol;Acc:HGNC:25116]	15	45167214	45201175			0.43267	YES
8222	ENSG00000147862	54.6518	49.8243	63.8815	63.5508	7008.3	6525.45	8627.16	8601.31	7690.56	-0.347951	0.051097	-6.80961	9.79e-12	3.74e-10	NFIB	NOT	4781	protein_coding	nuclear factor I B [Source:HGNC Symbol;Acc:HGNC:7785]	9	14081843	14398983
12958	ENSG00000082512	30.2373	31.6381	42.0972	45.4673	1925.38	2047.08	2799.82	2978.05	2437.58	-0.540982	0.0795092	-6.80402	1.02e-11	3.88e-10	TRAF5	DOWN	7188	protein_coding	TNF receptor associated factor 5 [Source:HGNC Symbol;Acc:HGNC:12035]	1	211326615	211374946
1395	ENSG00000231991	39.2451	40.1113	65.4614	67.2243	661.232	696.131	1169.61	1216.87	935.961	-0.814531	0.119737	-6.80269	1.03e-11	3.91e-10	ANXA2P2	DOWN	NA	processed_pseudogene	annexin A2 pseudogene 2 [Source:HGNC Symbol;Acc:HGNC:539]	9	33624274	33625293
12618	ENSG00000241697	95.1402	86.3298	113.534	116.954	4100.95	3833.88	5188.72	5419.63	4635.8	-0.418715	0.061565	-6.80119	1.04e-11	3.94e-10	TMEFF1	NOT	8577	protein_coding	transmembrane protein with EGF like and two follistatin like domains 1 [Source:HGNC Symbol;Acc:HGNC:11866]	9	100473149	100577636			0.472851	YES
11617	ENSG00000092531	24.9173	21.9596	36.942	37.7312	1014.89	893.402	1541.19	1670.14	1279.91	-0.750336	0.110523	-6.78897	1.13e-11	4.28e-10	SNAP23	DOWN	8773	protein_coding	synaptosome associated protein 23 [Source:HGNC Symbol;Acc:HGNC:11131]	15	42491233	42545356			0.262943	YES
841	ENSG00000136378	26.0314	21.8988	32.5922	32.728	1981.81	1860.14	2836.04	2741.14	2354.78	-0.53726	0.0792567	-6.77874	1.21e-11	4.58e-10	ADAMTS7	DOWN	11173	protein_coding	ADAM metallopeptidase with thrombospondin type 1 motif 7 [Source:HGNC Symbol;Acc:HGNC:223]	15	78759206	78811464
7830	ENSG00000188786	9.88799	9.56082	5.45218	5.4606	1301.77	1297.24	757.659	773.393	1032.52	0.76337	0.112907	6.76108	1.37e-11	5.16e-10	MTF1	UP	4520	protein_coding	metal regulatory transcription factor 1 [Source:HGNC Symbol;Acc:HGNC:7428]	1	37809574	37859592	0.290293	NO	0.538117	NO
12833	ENSG00000145901	49.5857	46.0546	65.2975	63.5869	2197.21	2084.26	3061.69	3020.15	2590.83	-0.506069	0.0748741	-6.75894	1.39e-11	5.23e-10	TNIP1	DOWN	10318	protein_coding	TNFAIP3 interacting protein 1 [Source:HGNC Symbol;Acc:HGNC:16903]	5	151029945	151093577			0.221619	YES
3466	ENSG00000144677	12.4641	14.1527	20.5463	22.9803	917.071	1061.75	1575.35	1827.75	1345.48	-0.783228	0.115932	-6.75593	1.42e-11	5.33e-10	CTDSPL	DOWN	10217	protein_coding	CTD small phosphatase like [Source:HGNC Symbol;Acc:HGNC:16890]	3	37861880	37984469			0.310457	YES
11443	ENSG00000129353	24.6064	25.2705	37.0859	36.18	1295.19	1399.49	2089.77	2047.04	1707.87	-0.618817	0.0916052	-6.75526	1.43e-11	5.34e-10	SLC44A2	DOWN	57153	protein_coding	solute carrier family 44 member 2 [Source:HGNC Symbol;Acc:HGNC:17292]	19	10602457	10644557			0.313209	YES
9070	ENSG00000102144	414.517	421.074	340.014	338.562	33178.2	34687.8	28852.1	29082.5	31450.1	0.228173	0.0338108	6.74852	1.49e-11	5.58e-10	PGK1	NOT	5230	protein_coding	phosphoglycerate kinase 1 [Source:HGNC Symbol;Acc:HGNC:8896]	X	77910739	78129295
4543	ENSG00000162694	35.679	33.4203	45.1582	45.089	1978.99	2010.93	2777.05	2970.22	2434.3	-0.52677	0.0781286	-6.74235	1.56e-11	5.81e-10	EXTL2	DOWN	2135	protein_coding	exostosin like glycosyltransferase 2 [Source:HGNC Symbol;Acc:HGNC:3516]	1	100872372	100895179			0.414098	YES
6163	ENSG00000140575	40.1638	38.9562	48.1431	47.9338	4661.54	4636.39	5970.18	5976.66	5311.2	-0.361623	0.05369	-6.73539	1.63e-11	6.08e-10	IQGAP1	NOT	8826	protein_coding	IQ motif containing GTPase activating protein 1 [Source:HGNC Symbol;Acc:HGNC:6110]	15	90388242	90502239			0.331639	YES
4637	ENSG00000154319	23.9427	25.1211	34.1561	35.6028	1606.52	1731.03	2412.71	2564.92	2078.8	-0.577225	0.0857292	-6.73312	1.66e-11	6.16e-10	FAM167A	DOWN	83648	protein_coding	family with sequence similarity 167 member A [Source:HGNC Symbol;Acc:HGNC:15549]	8	11421476	11475908			0.380931	YES
9137	ENSG00000155252	27.4445	26.3064	36.3815	37.1323	1898.1	1874.59	2667.33	2760.72	2300.19	-0.524855	0.0780138	-6.72772	1.72e-11	6.38e-10	PI4K2A	DOWN	55361	protein_coding	phosphatidylinositol 4-kinase type 2 alpha [Source:HGNC Symbol;Acc:HGNC:30031]	10	97640686	97676434			0.410467	YES
10562	ENSG00000174748	1203.66	1117.86	1082.61	946.857	42390.3	41051	35400.9	36380.8	38805.8	0.217168	0.0322924	6.72503	1.76e-11	6.48e-10	RPL15	NOT	6138	protein_coding	ribosomal protein L15 [Source:HGNC Symbol;Acc:HGNC:10306]	3	23916591	23924374	-0.369805	YES
11009	ENSG00000162430	24.5969	24.1928	35.4789	32.8031	1708.1	1736.2	2617.65	2447.45	2127.35	-0.556305	0.0827533	-6.72245	1.79e-11	6.58e-10	SELENON	DOWN	57190	protein_coding	selenoprotein N [Source:HGNC Symbol;Acc:HGNC:15999]	1	25800176	25818221
7290	ENSG00000100297	26.6429	24.1903	36.3793	36.3407	1603.7	1503.81	2300.92	2333.89	1935.58	-0.57641	0.0857603	-6.72117	1.8e-11	6.62e-10	MCM5	DOWN	4174	protein_coding	minichromosome maintenance complex component 5 [Source:HGNC Symbol;Acc:HGNC:6948]	22	35400134	35425431
10783	ENSG00000115310	136.758	135.752	173.372	175.226	7019.59	7135.85	8675.81	8951.78	7945.76	-0.316618	0.0471512	-6.71495	1.88e-11	6.89e-10	RTN4	NOT	57142	protein_coding	reticulon 4 [Source:HGNC Symbol;Acc:HGNC:14085]	2	54972187	55112621			0.457906	YES
7948	ENSG00000124920	11.3172	9.85173	16.3574	16.046	966.922	841.76	1539.12	1502.73	1212.63	-0.749137	0.111615	-6.7118	1.92e-11	7.03e-10	MYRF	DOWN	745	protein_coding	myelin regulatory factor [Source:HGNC Symbol;Acc:HGNC:1181]	11	61752636	61788518			0.367501	YES
12945	ENSG00000088325	211.49	206.421	238.773	235.977	12217.3	12288.7	14627.4	14653.4	13446.7	-0.256846	0.0382778	-6.71005	1.95e-11	7.1e-10	TPX2	NOT	22974	protein_coding	TPX2 microtubule nucleation factor [Source:HGNC Symbol;Acc:HGNC:1249]	20	31739271	31801805	0.294897	YES
1238	ENSG00000136010	27.3088	26.4059	34.2579	34.1077	3387.99	3377.37	4460.04	4523.86	3937.32	-0.409195	0.0609872	-6.70953	1.95e-11	7.11e-10	ALDH1L2	NOT	160428	protein_coding	aldehyde dehydrogenase 1 family member L2 [Source:HGNC Symbol;Acc:HGNC:26777]	12	105019784	105107643			0.415487	YES
6471	ENSG00000168280	80.9067	74.5349	59.5803	59.2481	9233.73	8653.09	7199.83	6848.93	7983.89	0.348751	0.0520003	6.70671	1.99e-11	7.23e-10	KIF5C	NOT	3800	protein_coding	kinesin family member 5C [Source:HGNC Symbol;Acc:HGNC:6325]	2	148875227	149026759			0.569283	NO
3550	ENSG00000100243	89.4893	80.8046	113.047	109.197	3171.65	2923.96	4223.02	4132.27	3612.72	-0.454475	0.0677753	-6.70562	2.01e-11	7.26e-10	CYB5R3	NOT	1727	protein_coding	cytochrome b5 reductase 3 [Source:HGNC Symbol;Acc:HGNC:2873]	22	42617840	42649392			0.566531	YES
6599	ENSG00000091136	128.204	127.967	146.45	142.931	11473.3	11653.5	13921.5	13834.9	12720.8	-0.263306	0.0392756	-6.70405	2.03e-11	7.33e-10	LAMB1	NOT	3912	protein_coding	laminin subunit beta 1 [Source:HGNC Symbol;Acc:HGNC:6486]	7	107923799	108003187
5387	ENSG00000152642	23.3893	21.3597	31.0946	32.4717	1552.91	1467.66	2204.66	2338.78	1891	-0.588788	0.0879246	-6.6965	2.13e-11	7.7e-10	GPD1L	DOWN	23171	protein_coding	glycerol-3-phosphate dehydrogenase 1 like [Source:HGNC Symbol;Acc:HGNC:28956]	3	32105689	32168709
4542	ENSG00000151348	29.2995	25.8084	38.5485	39.2966	1524.69	1434.61	2225.36	2211.51	1849.04	-0.58391	0.0872161	-6.69499	2.16e-11	7.76e-10	EXT2	DOWN	2132	protein_coding	exostosin glycosyltransferase 2 [Source:HGNC Symbol;Acc:HGNC:3513]	11	44095673	44251962			0.317364	YES
10967	ENSG00000204370	122.738	114.637	152.191	155.588	2912.99	2806.21	3826.59	3972.7	3379.62	-0.447422	0.0669019	-6.68773	2.27e-11	8.14e-10	SDHD	NOT	6392	protein_coding	succinate dehydrogenase complex subunit D [Source:HGNC Symbol;Acc:HGNC:10683]	11	112086824	112120016	-0.514493	NO	0.303497	YES
1527	ENSG00000078061	19.357	22.6906	32.8107	33.0134	679.103	773.593	1248.27	1290.29	997.816	-0.806179	0.120719	-6.67814	2.42e-11	8.67e-10	ARAF	DOWN	369	protein_coding	A-Raf proto-oncogene, serine/threonine kinase [Source:HGNC Symbol;Acc:HGNC:646]	X	47561100	47571920
11075	ENSG00000135919	41.189	43.3961	58.3676	61.0762	1492.71	1653.57	2313.34	2439.61	1974.81	-0.595851	0.0893188	-6.67106	2.54e-11	9.07e-10	SERPINE2	DOWN	5270	protein_coding	serpin family E member 2 [Source:HGNC Symbol;Acc:HGNC:8951]	2	223975045	224039318	0.301399	YES	0.473374	YES
2857	ENSG00000117724	132.3	119.985	144.498	143.263	22380.3	20862.2	25804.9	25986	23758.4	-0.260109	0.0390493	-6.66104	2.72e-11	9.69e-10	CENPF	NOT	1063	protein_coding	centromere protein F [Source:HGNC Symbol;Acc:HGNC:1857]	1	214603195	214664571
13130	ENSG00000187189	41.3103	37.2251	26.0047	25.5757	2850.91	2647.16	1903.46	1897.26	2324.7	0.532961	0.0801317	6.65107	2.91e-11	1.03e-09	TSPYL4	UP	23270	protein_coding	TSPY like 4 [Source:HGNC Symbol;Acc:HGNC:21559]	6	116249964	116254075			0.487836	NO
5383	ENSG00000213420	42.0551	41.4148	27.668	21.6552	1651.67	1702.11	1090.95	902.618	1336.84	0.750941	0.113082	6.6407	3.12e-11	1.11e-09	GPC2	UP	221914	protein_coding	glypican 2 [Source:HGNC Symbol;Acc:HGNC:4450]	7	100169606	100177381			0.341088	NO
8835	ENSG00000197111	1618.29	1569.33	1337.56	1358.89	41356.6	41347.5	35737.3	36354.4	38698.9	0.198105	0.0298418	6.63848	3.17e-11	1.12e-09	PCBP2	NOT	5094	protein_coding	poly(rC) binding protein 2 [Source:HGNC Symbol;Acc:HGNC:8648]	12	53452102	53481162
9392	ENSG00000189266	135.211	132.331	161.021	161.288	5330.3	5404.82	6740.26	6841.1	6079.12	-0.339393	0.0512118	-6.62724	3.42e-11	1.21e-09	PNRC2	NOT	55629	protein_coding	proline rich nuclear receptor coactivator 2 [Source:HGNC Symbol;Acc:HGNC:23158]	1	23956839	23963462			0.547814	YES
14001	ENSG00000140836	21.4501	16.6963	11.7001	12.3911	5480.79	4498	3284.22	3528.24	4197.81	0.550962	0.0833852	6.60742	3.91e-11	1.38e-09	ZFHX3	UP	463	protein_coding	zinc finger homeobox 3 [Source:HGNC Symbol;Acc:HGNC:777]	16	72782885	73891871			0.517123	NO
6303	ENSG00000102781	11.6157	12.6001	7.63004	6.49589	1356.32	1461.46	879.795	778.288	1118.97	0.765206	0.116011	6.596	4.22e-11	1.49e-09	KATNAL1	UP	84056	protein_coding	katanin catalytic subunit A1 like 1 [Source:HGNC Symbol;Acc:HGNC:28361]	13	30202630	30307551			0.602804	NO
2334	ENSG00000082213	19.3888	15.6856	26.6024	28.5532	1100.48	917.157	1637.45	1745.52	1350.15	-0.744803	0.112985	-6.59203	4.34e-11	1.52e-09	C5orf22	DOWN	55322	protein_coding	chromosome 5 open reading frame 22 [Source:HGNC Symbol;Acc:HGNC:25639]	5	31532287	31555053
8487	ENSG00000135318	84.7624	80.7454	59.7662	60.7406	5006.74	4913.19	3721.01	3845.43	4371.59	0.390689	0.0592945	6.58897	4.43e-11	1.55e-09	NT5E	NOT	4907	protein_coding	5'-nucleotidase ecto [Source:HGNC Symbol;Acc:HGNC:8021]	6	85449584	85495791
3772	ENSG00000070413	19.7596	19.5942	32.2418	26.1125	1529.39	1486.25	2315.41	2176.27	1876.83	-0.574467	0.0872758	-6.5822	4.64e-11	1.62e-09	DGCR2	DOWN	9993	protein_coding	DiGeorge syndrome critical region gene 2 [Source:HGNC Symbol;Acc:HGNC:2845]	22	19036282	19122454	0.476576	YES	0.487164	YES
7420	ENSG00000166482	34.9344	31.3867	51.3667	49.0987	1077.91	1007.01	1700.59	1620.21	1351.43	-0.670994	0.10196	-6.58093	4.68e-11	1.63e-09	MFAP4	DOWN	4239	protein_coding	microfibril associated protein 4 [Source:HGNC Symbol;Acc:HGNC:7035]	17	19383442	19387190
10245	ENSG00000049449	72.9748	67.1807	89.5501	90.397	3089.82	2934.28	4021.18	4110.73	3539	-0.432632	0.0658289	-6.57207	4.96e-11	1.73e-09	RCN1	NOT	5954	protein_coding	reticulocalbin 1 [Source:HGNC Symbol;Acc:HGNC:9934]	11	32091074	32105722
798	ENSG00000138107	91.3983	91.3109	110.235	116.69	4256.15	4338.94	5441.27	5766.18	4950.64	-0.383095	0.0583034	-6.57071	5.01e-11	1.74e-09	ACTR1A	NOT	10121	protein_coding	actin related protein 1A [Source:HGNC Symbol;Acc:HGNC:167]	10	102461881	102502712			0.419842	YES
10899	ENSG00000073060	60.7045	61.7603	82.9958	75.8751	3583.63	3935.1	5224.95	4935.03	4419.68	-0.434614	0.0661914	-6.56602	5.17e-11	1.79e-09	SCARB1	NOT	949	protein_coding	scavenger receptor class B member 1 [Source:HGNC Symbol;Acc:HGNC:1664]	12	124776856	124882668
2919	ENSG00000143418	144.407	137.417	167.757	169.412	5916.28	5831.38	7286.77	7451.01	6621.36	-0.327129	0.0498342	-6.56434	5.23e-11	1.8e-09	CERS2	NOT	29956	protein_coding	ceramide synthase 2 [Source:HGNC Symbol;Acc:HGNC:14076]	1	150960583	150975003			0.323561	YES
11144	ENSG00000163082	32.5128	30.3644	19.8109	18.4024	1790.87	1722.77	1157.19	1089.6	1440.11	0.64549	0.0983351	6.56419	5.23e-11	1.8e-09	SGPP2	UP	130367	protein_coding	sphingosine-1-phosphate phosphatase 2 [Source:HGNC Symbol;Acc:HGNC:19953]	2	222424543	222562621
9307	ENSG00000116786	22.8815	20.4387	29.9199	31.5881	1512.46	1401.56	2127.03	2281.02	1830.52	-0.596873	0.0910293	-6.55693	5.49e-11	1.89e-09	PLEKHM2	DOWN	23207	protein_coding	pleckstrin homology and RUN domain containing M2 [Source:HGNC Symbol;Acc:HGNC:29131]	1	15684320	15734769			0.518435	YES
5692	ENSG00000173706	11.4249	9.47771	13.7545	14.7916	1282.96	1182.6	1899.32	1902.16	1566.76	-0.624163	0.0951984	-6.55644	5.51e-11	1.89e-09	HEG1	DOWN	57493	protein_coding	heart development protein with EGF like domains 1 [Source:HGNC Symbol;Acc:HGNC:29227]	3	124965710	125055997
13778	ENSG00000198373	16.8364	14.4175	22.7447	29.1239	921.774	895.468	1551.54	1423.43	1198.06	-0.710733	0.108432	-6.55461	5.58e-11	1.91e-09	WWP2	DOWN	11060	protein_coding	WW domain containing E3 ubiquitin protein ligase 2 [Source:HGNC Symbol;Acc:HGNC:16804]	16	69762306	69941741			0.445947	YES
9405	ENSG00000178202	27.7882	25.0717	36.0275	35.992	1968.65	1835.35	2712.87	2750.93	2316.95	-0.522034	0.0797053	-6.54955	5.77e-11	1.97e-09	POGLUT3	DOWN	143888	protein_coding	protein O-glucosyltransferase 3 [Source:HGNC Symbol;Acc:HGNC:28496]	11	108472112	108498384
3665	ENSG00000077279	68.1334	60.4346	50.7706	50.9488	10069.9	9453.54	7780.49	7891.55	8798.87	0.317176	0.0484497	6.5465	5.89e-11	2.01e-09	DCX	NOT	1641	protein_coding	doublecortin [Source:HGNC Symbol;Acc:HGNC:2714]	X	111293779	111412429			0.423297	NO
9189	ENSG00000145675	59.0229	56.4472	37.2766	37.9729	5001.09	4829.54	3793.47	3701.52	4331.4	0.391573	0.0598503	6.54254	6.05e-11	2.06e-09	PIK3R1	NOT	5295	protein_coding	phosphoinositide-3-kinase regulatory subunit 1 [Source:HGNC Symbol;Acc:HGNC:8979]	5	68215756	68301821			0.403167	NO
14011	ENSG00000185650	8.72454	8.57165	15.7946	15.7312	455.243	465.808	862.199	875.207	664.614	-0.915787	0.140012	-6.54079	6.12e-11	2.08e-09	ZFP36L1	DOWN	677	protein_coding	ZFP36 ring finger protein like 1 [Source:HGNC Symbol;Acc:HGNC:1107]	14	68787660	68796253
3957	ENSG00000107554	11.3977	10.2374	16.2631	15.8691	1195.48	1103.07	1822.73	1766.08	1471.84	-0.642214	0.0982745	-6.5349	6.37e-11	2.16e-09	DNMBP	DOWN	23268	protein_coding	dynamin binding protein [Source:HGNC Symbol;Acc:HGNC:30373]	10	99875577	100009947
7900	ENSG00000179820	13.6449	12.2787	23.0214	20.7127	671.578	633.128	1221.36	1089.6	903.918	-0.824122	0.126227	-6.52888	6.63e-11	2.24e-09	MYADM	DOWN	91663	protein_coding	myeloid associated differentiation marker [Source:HGNC Symbol;Acc:HGNC:7544]	19	53864763	53876435			0.216079	YES
2727	ENSG00000002586	39.6515	36.9588	60.0287	77.1212	813.606	775.659	1260.69	1620.21	1117.54	-0.858364	0.131571	-6.52397	6.85e-11	2.31e-09	CD99	DOWN	4267	protein_coding	CD99 molecule (Xg blood group) [Source:HGNC Symbol;Acc:HGNC:7082]	X	2691187	2741309
8664	ENSG00000091039	64.1511	55.575	67.993	69.5552	7012.06	6722.72	8434.65	8708.99	7719.61	-0.319731	0.049079	-6.51461	7.29e-11	2.45e-09	OSBPL8	NOT	114882	protein_coding	oxysterol binding protein like 8 [Source:HGNC Symbol;Acc:HGNC:16396]	12	76351797	76559809			0.40351	YES
1369	ENSG00000139645	22.7824	19.76	14.5081	13.2367	3208.34	2892.97	2179.82	2036.28	2579.35	0.533766	0.0819499	6.51332	7.35e-11	2.47e-09	ANKRD52	UP	283373	protein_coding	ankyrin repeat domain 52 [Source:HGNC Symbol;Acc:HGNC:26614]	12	56237807	56258384
6488	ENSG00000174996	59.0559	55.3625	37.579	39.0516	2804.83	2724.62	1859.99	1998.1	2346.88	0.519128	0.0797656	6.50816	7.61e-11	2.55e-09	KLC2	UP	64837	protein_coding	kinesin light chain 2 [Source:HGNC Symbol;Acc:HGNC:20716]	11	66257294	66267860			0.392142	NO
10118	ENSG00000125249	37.9918	35.5884	47.8269	45.1547	3441.6	3319.53	4593.56	4397.57	3938.07	-0.410952	0.0631739	-6.5051	7.76e-11	2.6e-09	RAP2A	NOT	5911	protein_coding	RAP2A, member of RAS oncogene family [Source:HGNC Symbol;Acc:HGNC:9861]	13	97434169	97469128			0.543852	YES
4308	ENSG00000111145	20.3542	19.2368	27.4148	29.6286	1400.53	1375.74	2006.97	2186.06	1742.32	-0.594952	0.0916995	-6.48807	8.69e-11	2.9e-09	ELK3	DOWN	2004	protein_coding	ETS transcription factor ELK3 [Source:HGNC Symbol;Acc:HGNC:3325]	12	96194375	96269824			0.255938	YES
1607	ENSG00000116017	14.2164	12.8486	8.43209	7.7253	1239.69	1183.63	730.747	694.096	962.041	0.766587	0.118398	6.47465	9.5e-11	3.16e-09	ARID3A	UP	1820	protein_coding	AT-rich interaction domain 3A [Source:HGNC Symbol;Acc:HGNC:3031]	19	925781	975939			0.370217	NO
134	ENSG00000251537	0	0	1.39565	1.68983	0	0	135.592	165.447	75.2598	-9.69769	1.49824	-6.47272	9.63e-11	3.2e-09	AC005324.3	DOWN	NA	protein_coding	novel tripartite motif-containing 16 (TRIM16) and CMT1A duplicated region transcript 1 (CDRT1) protein	17	15571491	15651653
1608	ENSG00000179361	24.4273	20.1439	11.1742	12.9913	1700.58	1442.87	829.077	980.937	1238.37	0.796342	0.123083	6.46996	9.8e-11	3.24e-09	ARID3B	UP	10620	protein_coding	AT-rich interaction domain 3B [Source:HGNC Symbol;Acc:HGNC:14350]	15	74541177	74598131	0.489934	NO	0.568877	NO
12756	ENSG00000170876	34.4622	36.3206	47.0509	49.3738	1893.4	2046.05	2747.03	2915.4	2400.47	-0.523973	0.0809827	-6.47019	9.79e-11	3.24e-09	TMEM43	DOWN	79188	protein_coding	transmembrane protein 43 [Source:HGNC Symbol;Acc:HGNC:28472]	3	14125015	14143680			0.274917	YES
1248	ENSG00000109107	46.623	51.3185	68.32	67.6204	1456.97	1598.83	2293.68	2251.65	1900.28	-0.573314	0.0886226	-6.46916	9.85e-11	3.25e-09	ALDOC	DOWN	230	protein_coding	aldolase, fructose-bisphosphate C [Source:HGNC Symbol;Acc:HGNC:418]	17	28573115	28576948	0.294991	YES	0.408432	YES
8115	ENSG00000185633	224.506	193.307	140.337	128.737	3833.83	3649	2819.48	2615.83	3229.54	0.461627	0.0713842	6.4668	1e-10	3.29e-09	NDUFA4L2	NOT	56901	protein_coding	NDUFA4 mitochondrial complex associated like 2 [Source:HGNC Symbol;Acc:HGNC:29836]	12	57234903	57240715			0.30895	NO
9869	ENSG00000105894	111.488	99.5243	135.009	141.24	2969.43	2731.85	3813.13	4042.2	3389.15	-0.462124	0.0714587	-6.46701	1e-10	3.29e-09	PTN	NOT	5764	protein_coding	pleiotrophin [Source:HGNC Symbol;Acc:HGNC:9630]	7	137227341	137343774			0.414776	YES
6617	ENSG00000104341	262.377	281.801	321.994	357.843	11772.4	11779.5	14017.7	13995.5	12891.3	-0.250266	0.0387495	-6.45856	1.06e-10	3.47e-09	LAPTM4B	NOT	55353	protein_coding	lysosomal protein transmembrane 4 beta [Source:HGNC Symbol;Acc:HGNC:13646]	8	97775057	97853013
11735	ENSG00000100485	15.2211	13.0231	21.1385	21.2008	1250.04	1066.92	1858.95	1836.56	1503.12	-0.672676	0.104264	-6.45167	1.11e-10	3.62e-09	SOS2	DOWN	6655	protein_coding	SOS Ras/Rho guanine nucleotide exchange factor 2 [Source:HGNC Symbol;Acc:HGNC:11188]	14	50117130	50231578
5975	ENSG00000138413	75.4105	65.7583	90.5894	92.1797	2840.57	2606.87	3732.4	3747.53	3231.84	-0.457029	0.0708531	-6.45037	1.12e-10	3.64e-09	IDH1	NOT	3417	protein_coding	isocitrate dehydrogenase (NADP(+)) 1 [Source:HGNC Symbol;Acc:HGNC:5382]	2	208236229	208266074			0.378326	YES
11666	ENSG00000131876	124.245	123.219	164.731	162.248	2256.46	2299.09	3138.28	3143.5	2709.33	-0.463659	0.07188	-6.45046	1.12e-10	3.64e-09	SNRPA1	NOT	6627	protein_coding	small nuclear ribonucleoprotein polypeptide A' [Source:HGNC Symbol;Acc:HGNC:11152]	15	101281510	101295282
12552	ENSG00000143155	70.0979	64.6975	83.6696	86.8806	3498.04	3337.09	4431.06	4675.6	3985.45	-0.413849	0.0641953	-6.44673	1.14e-10	3.72e-09	TIPRL	NOT	261726	protein_coding	TOR signaling pathway regulator [Source:HGNC Symbol;Acc:HGNC:30231]	1	168178962	168202109	-0.316295	NO	0.296645	YES
5023	ENSG00000106701	24.4848	16.6886	14.1065	14.1742	1601.82	1468.69	958.459	951.567	1245.13	0.685271	0.10636	6.44293	1.17e-10	3.8e-09	FSD1L	UP	83856	protein_coding	fibronectin type III and SPRY domain containing 1 like [Source:HGNC Symbol;Acc:HGNC:13753]	9	105447796	105552433			0.62542	NO
9411	ENSG00000106628	107.823	96.2197	128.972	128.864	2735.22	2529.41	3588.53	3647.67	3125.21	-0.45854	0.071203	-6.4399	1.2e-10	3.87e-09	POLD2	NOT	5425	protein_coding	DNA polymerase delta 2, accessory subunit [Source:HGNC Symbol;Acc:HGNC:9176]	7	44114681	44124358
784	ENSG00000068366	30.2951	30.1216	38.353	40.5531	2535.82	2633.73	3431.2	3714.24	3078.75	-0.467355	0.0726711	-6.4311	1.27e-10	4.1e-09	ACSL4	NOT	2182	protein_coding	acyl-CoA synthetase long chain family member 4 [Source:HGNC Symbol;Acc:HGNC:3571]	X	109624244	109733403			0.331808	YES
1708	ENSG00000100325	35.1557	30.857	46.8182	47.577	1446.62	1402.59	2100.12	2111.66	1765.25	-0.563693	0.0877127	-6.42658	1.31e-10	4.21e-09	ASCC2	DOWN	84164	protein_coding	activating signal cointegrator 1 complex subunit 2 [Source:HGNC Symbol;Acc:HGNC:24103]	22	29788609	29838304			0.276188	YES
1246	ENSG00000143149	31.335	30.6626	43.0778	43.8356	1388.3	1379.87	2027.67	2081.31	1719.29	-0.569878	0.0887019	-6.42464	1.32e-10	4.26e-09	ALDH9A1	DOWN	223	protein_coding	aldehyde dehydrogenase 9 family member A1 [Source:HGNC Symbol;Acc:HGNC:412]	1	165662216	165698863			0.487578	YES
4075	ENSG00000139318	89.7142	84.5172	66.8914	63.9698	6150.49	6138.14	4803.68	4892.94	5496.31	0.341723	0.0532218	6.42073	1.36e-10	4.36e-09	DUSP6	NOT	1848	protein_coding	dual specificity phosphatase 6 [Source:HGNC Symbol;Acc:HGNC:3072]	12	89347235	89352501	-0.3046	YES
10511	ENSG00000185008	77.0452	74.0432	83.5643	60.0882	7639.43	7395.1	5939.13	6081.42	6763.77	0.322833	0.0503006	6.41807	1.38e-10	4.42e-09	ROBO2	NOT	6092	protein_coding	roundabout guidance receptor 2 [Source:HGNC Symbol;Acc:HGNC:10250]	3	75906695	77649964			0.520198	NO
13206	ENSG00000258947	417.381	402.819	324.502	315.278	11782.7	11923	9953.07	9730.07	10847.2	0.268292	0.0418022	6.41814	1.38e-10	4.42e-09	TUBB3	NOT	10381	protein_coding	tubulin beta 3 class III [Source:HGNC Symbol;Acc:HGNC:20772]	16	89921392	89938761			0.529788	NO
8217	ENSG00000082641	81.2007	77.5172	97.7235	91.7553	6237.96	6140.2	7975.08	7562.61	6978.96	-0.327796	0.0510876	-6.41636	1.4e-10	4.46e-09	NFE2L1	NOT	4779	protein_coding	nuclear factor, erythroid 2 like 1 [Source:HGNC Symbol;Acc:HGNC:7781]	17	48048329	48061545			0.276599	YES
5584	ENSG00000105968	178.654	171.05	151.561	151.863	6091.23	5888.19	4688.79	4709.87	5344.52	0.350153	0.0545789	6.41553	1.4e-10	4.47e-09	H2AZ2	NOT	94239	protein_coding	H2A.Z variant histone 2 [Source:HGNC Symbol;Acc:HGNC:20664]	7	44826791	44848087
8244	ENSG00000064300	8.34168	8.80862	15.7889	14.6008	470.293	512.286	945.003	881.081	702.166	-0.894523	0.139771	-6.39994	1.55e-10	4.94e-09	NGFR	DOWN	4804	protein_coding	nerve growth factor receptor [Source:HGNC Symbol;Acc:HGNC:7809]	17	49495293	49515008			0.332359	YES
11158	ENSG00000131171	34.3168	29.1864	47.4924	49.482	1086.38	955.372	1599.16	1688.74	1332.41	-0.686753	0.107355	-6.39704	1.58e-10	5.03e-09	SH3BGRL	DOWN	6451	protein_coding	SH3 domain binding glutamate rich protein like [Source:HGNC Symbol;Acc:HGNC:10823]	X	81202102	81298547	-0.322861	NO
11692	ENSG00000178996	19.1183	18.0795	26.4167	24.8072	1630.03	1608.12	2394.08	2298.64	1982.72	-0.535063	0.0836757	-6.39448	1.61e-10	5.1e-09	SNX18	DOWN	112574	protein_coding	sorting nexin 18 [Source:HGNC Symbol;Acc:HGNC:19245]	5	54517759	54546586			0.446122	YES
883	ENSG00000197894	96.0975	98.2526	118.636	117.195	3944.82	4218.1	5300.51	5339.35	4700.69	-0.382651	0.059862	-6.39222	1.63e-10	5.17e-09	ADH5	NOT	128	protein_coding	alcohol dehydrogenase 5 (class III), chi polypeptide [Source:HGNC Symbol;Acc:HGNC:253]	4	99070978	99088801			0.467326	YES
7262	ENSG00000152601	27.4018	23.9614	32.7445	33.9121	2214.14	2095.62	2919.88	3268.81	2624.61	-0.522003	0.0816797	-6.39085	1.65e-10	5.2e-09	MBNL1	DOWN	4154	protein_coding	muscleblind like splicing regulator 1 [Source:HGNC Symbol;Acc:HGNC:6923]	3	152243828	152465780
1842	ENSG00000131100	102.593	103.455	127.283	136.381	2179.34	2310.45	3034.77	3308.95	2708.38	-0.499163	0.0781425	-6.38786	1.68e-10	5.3e-09	ATP6V1E1	NOT	529	protein_coding	ATPase H+ transporting V1 subunit E1 [Source:HGNC Symbol;Acc:HGNC:857]	22	17592136	17628749			0.406879	YES
298	ENSG00000225156	22.4068	21.9533	11.5566	12.1091	993.258	1002.88	543.403	577.597	779.285	0.832129	0.130419	6.38045	1.77e-10	5.55e-09	AC012354.1	UP	NA	lncRNA	novel transcript	2	44954664	44968762
3753	ENSG00000035499	38.9445	39.8565	53.0988	55.3087	1538.8	1630.85	2255.38	2394.58	1954.9	-0.553374	0.0867993	-6.37533	1.83e-10	5.73e-09	DEPDC1B	DOWN	55789	protein_coding	DEP domain containing 1B [Source:HGNC Symbol;Acc:HGNC:24902]	5	60596912	60700190
4929	ENSG00000206379	14.5464	10.3424	21.7921	27.6394	406.333	291.259	707.976	882.06	571.907	-1.18715	0.186232	-6.37459	1.83e-10	5.74e-09	FLOT1	DOWN	10211	protein_coding	flotillin 1 [Source:HGNC Symbol;Acc:HGNC:3757]	CHR_HSCHR6_MHC_DBB_CTG1	30717966	30732991			0.455068	YES
3723	ENSG00000110367	142.243	136.012	112.207	109.921	14037.3	13847.2	11760.3	11705.6	12837.6	0.248953	0.0390785	6.37058	1.88e-10	5.88e-09	DDX6	NOT	1656	protein_coding	DEAD-box helicase 6 [Source:HGNC Symbol;Acc:HGNC:2747]	11	118747763	118791164			0.300369	NO
8374	ENSG00000141279	99.7948	96.2754	72.3616	75.3353	6709.2	6682.44	5104.88	5428.44	5981.24	0.346223	0.0543615	6.3689	1.9e-10	5.93e-09	NPEPPS	NOT	9520	protein_coding	aminopeptidase puromycin sensitive [Source:HGNC Symbol;Acc:HGNC:7900]	17	47522942	47623276	0.332928	NO	0.552447	NO
4201	ENSG00000125266	32.1091	30.079	19.5615	20.7651	2364.63	2282.56	1527.74	1644.68	1954.9	0.550667	0.0865587	6.36177	1.99e-10	6.2e-09	EFNB2	UP	1948	protein_coding	ephrin B2 [Source:HGNC Symbol;Acc:HGNC:3227]	13	106489745	106535662	0.491106	NO	0.59452	NO
2819	ENSG00000123080	62.0352	54.2006	82.5963	77.3654	2096.56	1952.06	2994.41	2786.17	2457.3	-0.513252	0.0806839	-6.36126	2e-10	6.21e-09	CDKN2C	DOWN	1031	protein_coding	cyclin dependent kinase inhibitor 2C [Source:HGNC Symbol;Acc:HGNC:1789]	1	50960745	50974634	0.455352	YES	0.495824	YES
9874	ENSG00000184007	83.0107	75.4948	96.2399	100.2	5194.85	4814.04	6329.35	6582.65	5730.22	-0.367197	0.0578938	-6.34259	2.26e-10	7e-09	PTP4A2	NOT	8073	protein_coding	protein tyrosine phosphatase 4A2 [Source:HGNC Symbol;Acc:HGNC:9635]	1	31906421	31944856			0.261195	YES
4079	ENSG00000128951	232.875	227.757	266.743	261.741	6483.46	6663.85	8173.81	8068.74	7347.46	-0.305105	0.0481276	-6.33952	2.3e-10	7.13e-09	DUT	NOT	1854	protein_coding	deoxyuridine triphosphatase [Source:HGNC Symbol;Acc:HGNC:3078]	15	48331011	48343373			0.222779	YES
3296	ENSG00000163050	62.8345	67.7762	84.9086	83.6421	2936.51	3243.1	4188.86	4185.13	3638.4	-0.438854	0.0692473	-6.33749	2.34e-10	7.21e-09	COQ8A	NOT	56997	protein_coding	coenzyme Q8A [Source:HGNC Symbol;Acc:HGNC:16812]	1	226897536	226987545
6072	ENSG00000166333	42.2108	44.5403	62.078	60.8377	1145.63	1242.5	1843.43	1810.13	1510.42	-0.61386	0.0968771	-6.33649	2.35e-10	7.24e-09	ILK	DOWN	3611	protein_coding	integrin linked kinase [Source:HGNC Symbol;Acc:HGNC:6040]	11	6603708	6610874			0.412443	YES
2852	ENSG00000125817	37.4461	32.0922	49.0215	48.5364	1756.07	1550.28	2437.55	2446.47	2047.59	-0.56219	0.0889098	-6.32315	2.56e-10	7.88e-09	CENPB	DOWN	1059	protein_coding	centromere protein B [Source:HGNC Symbol;Acc:HGNC:1852]	20	3783851	3786740			0.400668	YES
8198	ENSG00000132688	71.1106	66.6067	81.1058	81.1586	6524.84	6296.16	7890.21	8005.11	7179.08	-0.309967	0.0490618	-6.31788	2.65e-10	8.14e-09	NES	NOT	10763	protein_coding	nestin [Source:HGNC Symbol;Acc:HGNC:7756]	1	156668763	156677407			0.287931	YES
76	ENSG00000099204	111.19	109.369	126.648	121.442	11870.2	11952	14271.3	13997.4	13022.7	-0.246892	0.0391763	-6.30208	2.94e-10	8.99e-09	ABLIM1	NOT	3983	protein_coding	actin binding LIM protein 1 [Source:HGNC Symbol;Acc:HGNC:78]	10	114431113	114768061
11952	ENSG00000184005	6.4018	5.90844	10.0125	9.59012	690.39	614.537	1141.66	1117.01	890.901	-0.790704	0.125518	-6.29954	2.99e-10	9.12e-09	ST6GALNAC3	DOWN	256435	protein_coding	ST6 N-acetylgalactosaminide alpha-2,6-sialyltransferase 3 [Source:HGNC Symbol;Acc:HGNC:19343]	1	76074746	76634603	-0.529113	NO
6451	ENSG00000054523	73.2584	66.6464	58.6356	57.1087	11953	11263.1	9561.82	9487.28	10566.3	0.285589	0.045372	6.29438	3.09e-10	9.41e-09	KIF1B	NOT	23095	protein_coding	kinesin family member 1B [Source:HGNC Symbol;Acc:HGNC:16636]	1	10210570	10381603			0.591594	NO
7347	ENSG00000008838	80.6474	79.9278	58.2148	59.3133	3940.11	4011.53	2890.9	3058.33	3475.22	0.418301	0.0665254	6.28784	3.22e-10	9.8e-09	MED24	NOT	9862	protein_coding	mediator complex subunit 24 [Source:HGNC Symbol;Acc:HGNC:22963]	17	40019097	40061215			0.421678	NO
2897	ENSG00000164118	433.411	446.993	490.603	489.717	27917.5	29783.9	33800.7	33842.3	31336.1	-0.229452	0.0365294	-6.2813	3.36e-10	1.02e-08	CEP44	NOT	80817	protein_coding	centrosomal protein 44 [Source:HGNC Symbol;Acc:HGNC:29356]	4	174283730	174333380
12161	ENSG00000157152	46.8555	47.4292	63.7855	58.6967	2280.92	2398.24	3326.66	3138.61	2786.11	-0.466582	0.0744033	-6.27099	3.59e-10	1.09e-08	SYN2	NOT	6854	protein_coding	synapsin II [Source:HGNC Symbol;Acc:HGNC:11495]	3	12004388	12192032
12775	ENSG00000180694	38.9413	38.2488	27.0845	26.4782	3057.84	3105.73	2281.26	2205.64	2662.62	0.458099	0.0730721	6.26913	3.63e-10	1.1e-08	TMEM64	NOT	169200	protein_coding	transmembrane protein 64 [Source:HGNC Symbol;Acc:HGNC:25441]	8	90621995	90791632			0.364733	NO
3253	ENSG00000118004	74.4609	66.8327	95.8939	94.3978	1702.46	1578.17	2384.76	2363.25	2007.16	-0.532898	0.0850959	-6.26232	3.79e-10	1.15e-08	COLEC11	DOWN	78989	protein_coding	collectin subfamily member 11 [Source:HGNC Symbol;Acc:HGNC:17213]	2	3594832	3644644
12790	ENSG00000177728	28.9326	29.8635	38.2469	40.2262	1982.75	2051.21	2767.73	2853.72	2413.85	-0.479018	0.0767274	-6.24311	4.29e-10	1.29e-08	TMEM94	NOT	9772	protein_coding	transmembrane protein 94 [Source:HGNC Symbol;Acc:HGNC:28983]	17	75441159	75500452
5892	ENSG00000072506	95.5404	88.5913	52.2948	56.4493	1498.35	1427.38	876.69	950.588	1188.25	0.678999	0.108767	6.24269	4.3e-10	1.29e-08	HSD17B10	UP	3028	protein_coding	hydroxysteroid 17-beta dehydrogenase 10 [Source:HGNC Symbol;Acc:HGNC:4800]	X	53431258	53434370			0.256402	NO
3107	ENSG00000169504	341.676	327.454	365.567	366.634	24498.5	24181.8	27780.8	28275.8	26184.2	-0.20354	0.0326089	-6.24184	4.32e-10	1.3e-08	CLIC4	NOT	25932	protein_coding	chloride intracellular channel 4 [Source:HGNC Symbol;Acc:HGNC:13518]	1	24745382	24844321	-0.360383	NO	0.363305	YES
10749	ENSG00000048649	43.2677	40.355	46.8785	48.8498	7708.1	7299.04	9076.38	9626.3	8427.45	-0.317506	0.0509404	-6.2329	4.58e-10	1.37e-08	RSF1	NOT	51773	protein_coding	remodeling and spacing factor 1 [Source:HGNC Symbol;Acc:HGNC:18118]	11	77659996	77821017	-0.356436	NO	0.362788	YES
1398	ENSG00000197043	140.866	142.327	166.435	168.16	5633.17	5926.41	7143.93	7358	6515.38	-0.327438	0.0525407	-6.23209	4.6e-10	1.38e-08	ANXA6	NOT	309	protein_coding	annexin A6 [Source:HGNC Symbol;Acc:HGNC:544]	5	151100706	151157785
4096	ENSG00000187240	10.0807	8.72322	5.9681	5.83604	2252.7	1997.5	1415.95	1411.69	1769.46	0.588396	0.094419	6.23175	4.61e-10	1.38e-08	DYNC2H1	UP	79659	protein_coding	dynein cytoplasmic 2 heavy chain 1 [Source:HGNC Symbol;Acc:HGNC:2962]	11	103109410	103479863	-0.334628	YES
5751	ENSG00000064393	20.9865	17.2429	12.9422	13.1115	5113.96	4330.68	3333.9	3432.3	4052.71	0.481503	0.0772777	6.23081	4.64e-10	1.38e-08	HIPK2	NOT	28996	protein_coding	homeodomain interacting protein kinase 2 [Source:HGNC Symbol;Acc:HGNC:14402]	7	139561570	139777998	0.304301	NO	0.329656	NO
3307	ENSG00000278760	7.8665	8.09792	21.8398	12.8203	483.461	519.516	990.546	864.438	714.49	-0.887268	0.142464	-6.228	4.72e-10	1.4e-08	CORO7-PAM16	DOWN	100529144	protein_coding	CORO7-PAM16 readthrough [Source:HGNC Symbol;Acc:HGNC:44424]	CHR_HSCHR16_3_CTG1	4340251	4422453
4826	ENSG00000109670	14.6631	16.1015	23.3917	22.356	1085.44	1098.94	1699.56	1642.73	1381.66	-0.613602	0.0985217	-6.2281	4.72e-10	1.4e-08	FBXW7	DOWN	55294	protein_coding	F-box and WD repeat domain containing 7 [Source:HGNC Symbol;Acc:HGNC:16712]	4	152320544	152536092			0.450896	YES
9982	ENSG00000156675	13.3589	12.3067	7.36395	7.92074	1514.34	1537.89	957.424	996.6	1251.56	0.643193	0.103421	6.21919	5e-10	1.48e-08	RAB11FIP1	UP	80223	protein_coding	RAB11 family interacting protein 1 [Source:HGNC Symbol;Acc:HGNC:30265]	8	37858618	37899497			0.308826	NO
2188	ENSG00000215146	10.0164	10.2567	6.76021	6.22005	951.872	1011.15	544.438	567.808	768.816	0.819167	0.131928	6.20919	5.33e-10	1.58e-08	BX322639.1	UP	441666	transcribed_unprocessed_pseudogene	zinc finger protein pseudogene	10	42331866	42367974
5020	ENSG00000162998	36.7281	38.8184	49.6473	52.6506	1917.85	2088.39	2748.07	2954.56	2427.22	-0.509963	0.0821776	-6.20563	5.45e-10	1.61e-08	FRZB	DOWN	2487	protein_coding	frizzled related protein [Source:HGNC Symbol;Acc:HGNC:3959]	2	182833275	182866637			0.502538	YES
5350	ENSG00000173905	50.3546	45.6778	60.4484	58.526	3582.69	3337.09	4610.13	4511.13	4010.26	-0.398118	0.0642004	-6.20118	5.6e-10	1.65e-08	GOLIM4	NOT	27333	protein_coding	golgi integral membrane protein 4 [Source:HGNC Symbol;Acc:HGNC:15448]	3	168008689	168095924	-0.289236	NO
5724	ENSG00000019991	28.1796	26.5026	32.8814	32.8401	2177.46	2103.88	2941.62	2953.58	2544.13	-0.461292	0.0744164	-6.1988	5.69e-10	1.67e-08	HGF	NOT	3082	protein_coding	hepatocyte growth factor [Source:HGNC Symbol;Acc:HGNC:4893]	7	81699010	81770438			0.219285	YES
10947	ENSG00000115884	28.088	25.4555	37.0171	38.3401	1478.6	1373.67	2056.65	2158.65	1766.89	-0.563223	0.0909258	-6.19432	5.85e-10	1.72e-08	SDC1	DOWN	6382	protein_coding	syndecan 1 [Source:HGNC Symbol;Acc:HGNC:10658]	2	20200797	20225433
12612	ENSG00000158604	73.3547	66.8155	49.6904	44.4091	2718.29	2544.9	1912.78	1731.81	2226.95	0.530729	0.0856992	6.19293	5.91e-10	1.73e-08	TMED4	UP	222068	protein_coding	transmembrane p24 trafficking protein 4 [Source:HGNC Symbol;Acc:HGNC:22301]	7	44577894	44582287			0.525847	NO
4451	ENSG00000133935	13.2189	11.1132	20.2388	21.7778	574.698	497.826	933.618	1018.14	756.07	-0.863052	0.139571	-6.1836	6.27e-10	1.83e-08	ERG28	DOWN	11161	protein_coding	ergosterol biosynthesis 28 homolog [Source:HGNC Symbol;Acc:HGNC:1187]	14	75649791	75660876
4571	ENSG00000149485	162.416	154.329	177.781	179.311	11950.1	11638	13899.7	14081.6	12892.4	-0.246333	0.0398366	-6.18358	6.27e-10	1.83e-08	FADS1	NOT	3992	protein_coding	fatty acid desaturase 1 [Source:HGNC Symbol;Acc:HGNC:3574]	11	61799627	61829318			0.277414	YES
12148	ENSG00000133789	15.0126	14.4235	22.4757	20.7711	1187.02	1179.5	1876.55	1723.98	1491.76	-0.605194	0.0978912	-6.18232	6.32e-10	1.84e-08	SWAP70	DOWN	23075	protein_coding	switching B cell complex subunit SWAP70 [Source:HGNC Symbol;Acc:HGNC:17070]	11	9664077	9752993			0.374546	YES
3672	ENSG00000132437	251.88	248.702	284.573	291.922	7725.03	8013.76	9532.84	9609.65	8720.32	-0.282623	0.0457777	-6.17382	6.67e-10	1.94e-08	DDC	NOT	1644	protein_coding	dopa decarboxylase [Source:HGNC Symbol;Acc:HGNC:2719]	7	50458436	50565405	0.606901	YES	0.486421	YES
7860	ENSG00000104643	24.9924	24.5227	17.1518	17.6772	3043.73	3095.41	2227.43	2270.25	2659.21	0.448714	0.0726798	6.17385	6.66e-10	1.94e-08	MTMR9	NOT	66036	protein_coding	myotubularin related protein 9 [Source:HGNC Symbol;Acc:HGNC:14596]	8	11284816	11328146			0.463642	NO
10678	ENSG00000177954	1770.61	1766.12	1437.3	1374.81	11017.1	11327.1	9386.89	9175.97	10226.8	0.267441	0.0433415	6.17056	6.8e-10	1.97e-08	RPS27	NOT	6232	protein_coding	ribosomal protein S27 [Source:HGNC Symbol;Acc:HGNC:10416]	1	153990762	153992155
3375	ENSG00000118260	27.4401	26.9631	32.794	34.5034	3271.36	3240	4202.31	4306.53	3755.05	-0.386016	0.0625829	-6.16807	6.91e-10	2e-08	CREB1	NOT	1385	protein_coding	cAMP responsive element binding protein 1 [Source:HGNC Symbol;Acc:HGNC:2345]	2	207529737	207605988	0.287872	YES	0.517586	YES
1934	ENSG00000151929	38.5809	36.0377	52.0737	49.5987	1607.46	1562.68	2312.31	2235.99	1929.61	-0.520523	0.0847035	-6.14524	7.98e-10	2.31e-08	BAG3	DOWN	9531	protein_coding	BAG cochaperone 3 [Source:HGNC Symbol;Acc:HGNC:939]	10	119651380	119677819
4770	ENSG00000166147	3.80173	3.78348	6.00638	5.78394	664.053	700.262	1136.49	1141.49	910.573	-0.739944	0.120601	-6.13545	8.49e-10	2.45e-08	FBN1	DOWN	2200	protein_coding	fibrillin 1 [Source:HGNC Symbol;Acc:HGNC:3603]	15	48408313	48645721
2092	ENSG00000144857	26.7111	26.7704	32.7581	31.7203	1662.01	1599.86	2331.97	2319.2	1978.26	-0.511652	0.0834702	-6.12976	8.8e-10	2.53e-08	BOC	DOWN	91653	protein_coding	BOC cell adhesion associated, oncogene regulated [Source:HGNC Symbol;Acc:HGNC:17173]	3	113211003	113287459
6672	ENSG00000100097	349.371	315.169	419.828	417.724	3227.15	3010.71	4115.37	4152.83	3626.51	-0.406198	0.066291	-6.1275	8.93e-10	2.56e-08	LGALS1	NOT	3956	protein_coding	galectin 1 [Source:HGNC Symbol;Acc:HGNC:6561]	22	37675636	37679802	-0.47997	NO
4969	ENSG00000075426	16.554	14.5625	21.5158	20.8334	1826.62	1654.6	2519.32	2480.73	2120.32	-0.521784	0.085173	-6.12618	9e-10	2.58e-08	FOSL2	DOWN	2355	protein_coding	FOS like 2, AP-1 transcription factor subunit [Source:HGNC Symbol;Acc:HGNC:3798]	2	28392448	28417317
6995	ENSG00000197147	29.1006	26.5395	19.8928	18.5217	3601.5	3335.02	2596.95	2481.71	3003.8	0.450192	0.0734993	6.12512	9.06e-10	2.59e-08	LRRC8B	NOT	23507	protein_coding	leucine rich repeat containing 8 VRAC subunit B [Source:HGNC Symbol;Acc:HGNC:30692]	1	89524829	89597864			0.399303	NO
5596	ENSG00000163041	638.18	588.553	727.469	734.871	12053.6	11340.5	13912.1	14228.5	12883.7	-0.266354	0.043525	-6.11957	9.38e-10	2.68e-08	H3-3A	NOT	3020	protein_coding	H3.3 histone A [Source:HGNC Symbol;Acc:HGNC:4764]	1	226061851	226073212
1850	ENSG00000165240	68.572	63.0866	51.0035	51.0681	9431.25	8905.1	7406.84	7517.58	8315.19	0.297183	0.0486522	6.10831	1.01e-09	2.87e-08	ATP7A	NOT	538	protein_coding	ATPase copper transporting alpha [Source:HGNC Symbol;Acc:HGNC:869]	X	77910656	78050395
11479	ENSG00000103257	94.3259	93.2216	110.31	106.921	7063.8	7191.63	8752.41	8607.18	7903.75	-0.284263	0.0465623	-6.10501	1.03e-09	2.92e-08	SLC7A5	NOT	8140	protein_coding	solute carrier family 7 member 5 [Source:HGNC Symbol;Acc:HGNC:11063]	16	87830023	87869507
3794	ENSG00000178700	28.6059	25.1533	16.5471	16.5448	1863.3	1668.03	1143.73	1158.13	1458.3	0.617801	0.101256	6.10135	1.05e-09	2.99e-08	DHFR2	UP	200895	protein_coding	dihydrofolate reductase 2 [Source:HGNC Symbol;Acc:HGNC:27309]	3	94047836	94063389
6281	ENSG00000177606	32.427	33.2538	21.9906	18.8033	1895.28	2002.67	1363.16	1181.63	1610.68	0.615419	0.101015	6.09234	1.11e-09	3.15e-08	JUN	UP	3725	protein_coding	Jun proto-oncogene, AP-1 transcription factor subunit [Source:HGNC Symbol;Acc:HGNC:6204]	1	58780791	58784047	0.333031	NO	0.415997	NO
2922	ENSG00000172292	69.8611	67.1819	77.5103	82.3474	8091.86	7986.91	9539.05	10272.4	8972.56	-0.301263	0.0494667	-6.09022	1.13e-09	3.19e-08	CERS6	NOT	253782	protein_coding	ceramide synthase 6 [Source:HGNC Symbol;Acc:HGNC:23826]	2	168456249	168775134	0.390917	YES	0.57669	YES
4148	ENSG00000114346	84.6402	80.0558	98.34	97.4328	5650.1	5469.89	6869.65	6940.96	6232.65	-0.312494	0.0513739	-6.08274	1.18e-09	3.34e-08	ECT2	NOT	1894	protein_coding	epithelial cell transforming 2 [Source:HGNC Symbol;Acc:HGNC:3155]	3	172750682	172821474
11207	ENSG00000168779	42.4307	43.0026	30.2596	26.6017	2334.53	2400.31	1719.22	1558.53	2003.15	0.530819	0.0873708	6.07548	1.24e-09	3.49e-08	SHOX2	UP	6474	protein_coding	short stature homeobox 2 [Source:HGNC Symbol;Acc:HGNC:10854]	3	158095954	158106503			0.359993	NO
13108	ENSG00000110900	21.9222	20.8362	27.5047	29.6976	1831.32	1720.7	2461.36	2571.78	2146.29	-0.502579	0.0827691	-6.07206	1.26e-09	3.55e-08	TSPAN11	DOWN	441631	protein_coding	tetraspanin 11 [Source:HGNC Symbol;Acc:HGNC:30795]	12	30926428	30996602
6908	ENSG00000198121	99.2505	88.2816	111.113	112.112	5426.24	5008.22	6562.23	6697.19	5923.47	-0.345379	0.0568889	-6.07112	1.27e-09	3.57e-08	LPAR1	NOT	1902	protein_coding	lysophosphatidic acid receptor 1 [Source:HGNC Symbol;Acc:HGNC:3166]	9	110873263	111038458			0.4945	YES
2768	ENSG00000140937	19.8528	17.8866	24.897	26.2	1959.24	1874.59	2617.65	2737.22	2297.18	-0.481931	0.0794572	-6.06529	1.32e-09	3.69e-08	CDH11	NOT	1009	protein_coding	cadherin 11 [Source:HGNC Symbol;Acc:HGNC:1750]	16	64943753	65126112
8973	ENSG00000152256	31.6558	28.9868	23.7326	22.685	6108.16	5936.73	4815.07	4783.29	5410.81	0.327696	0.054028	6.06531	1.32e-09	3.69e-08	PDK1	NOT	5163	protein_coding	pyruvate dehydrogenase kinase 1 [Source:HGNC Symbol;Acc:HGNC:8809]	2	172555373	172608669
6275	ENSG00000206053	91.1573	87.8329	107.39	103.249	5400.84	5319.1	6742.33	6584.61	6011.72	-0.31392	0.0517809	-6.06247	1.34e-09	3.75e-08	JPT2	NOT	90861	protein_coding	Jupiter microtubule associated homolog 2 [Source:HGNC Symbol;Acc:HGNC:14137]	16	1678256	1702280
3176	ENSG00000153721	3.12939	3.4378	4.72459	4.86787	1082.61	1232.17	1741.99	1816.01	1468.2	-0.620996	0.102766	-6.04283	1.51e-09	4.22e-08	CNKSR3	DOWN	154043	protein_coding	CNKSR family member 3 [Source:HGNC Symbol;Acc:HGNC:23034]	6	154387515	154510685
8998	ENSG00000067840	39.0766	38.9701	25.6816	23.2127	1898.1	1959.29	1348.67	1259.95	1616.5	0.564447	0.093496	6.03713	1.57e-09	4.37e-08	PDZD4	UP	57595	protein_coding	PDZ domain containing 4 [Source:HGNC Symbol;Acc:HGNC:21167]	X	153802166	153830565			0.300202	NO
9239	ENSG00000171033	86.9831	84.2979	63.6122	63.4096	5459.16	5627.92	4377.24	4395.61	4964.98	0.337625	0.0559844	6.0307	1.63e-09	4.54e-08	PKIA	NOT	5569	protein_coding	cAMP-dependent protein kinase inhibitor alpha [Source:HGNC Symbol;Acc:HGNC:9017]	8	78516340	78605267			0.625482	NO
13394	ENSG00000109814	21.3904	19.29	28.8776	28.4991	1056.28	1035.93	1579.49	1602.59	1318.57	-0.604857	0.100333	-6.02851	1.65e-09	4.59e-08	UGDH	DOWN	7358	protein_coding	UDP-glucose 6-dehydrogenase [Source:HGNC Symbol;Acc:HGNC:12525]	4	39498755	39528311			0.206784	YES
6283	ENSG00000130522	70.3629	63.154	45.0559	40.0875	2164.29	2001.63	1469.77	1325.54	1740.31	0.576249	0.0955951	6.02802	1.66e-09	4.6e-08	JUND	UP	3727	protein_coding	JunD proto-oncogene, AP-1 transcription factor subunit [Source:HGNC Symbol;Acc:HGNC:6206]	19	18279694	18281622
2123	ENSG00000235106	30.1419	27.6752	18.0559	17.9998	1436.27	1485.22	949.143	932.967	1200.9	0.634272	0.105317	6.02252	1.72e-09	4.75e-08	BRD3OS	UP	266655	protein_coding	BRD3 opposite strand [Source:HGNC Symbol;Acc:HGNC:24742]	9	134025481	134034666
9120	ENSG00000019144	48.0799	50.0403	64.9467	57.7535	3237.5	3509.57	4425.89	4437.71	3902.67	-0.394018	0.0654903	-6.01643	1.78e-09	4.92e-08	PHLDB1	NOT	23187	protein_coding	pleckstrin homology like domain family B member 1 [Source:HGNC Symbol;Acc:HGNC:23697]	11	118606440	118658031			0.439738	YES
7874	ENSG00000170873	47.108	41.0807	53.0688	54.9518	3242.2	3062.35	4097.77	4181.22	3645.89	-0.392821	0.065364	-6.00975	1.86e-09	5.12e-08	MTSS1	NOT	9788	protein_coding	MTSS I-BAR domain containing 1 [Source:HGNC Symbol;Acc:HGNC:20443]	8	124550784	124728473			0.507993	YES
12217	ENSG00000197780	15.5177	18.5861	34.2467	37.2169	234.206	286.095	537.192	600.114	414.402	-1.12987	0.18807	-6.00768	1.88e-09	5.18e-08	TAF13	DOWN	6884	protein_coding	TATA-box binding protein associated factor 13 [Source:HGNC Symbol;Acc:HGNC:11546]	1	109062486	109076003	-0.367463	NO	0.39234	YES
11693	ENSG00000120451	29.2474	24.9581	33.5011	34.6654	2922.4	2690.53	3693.07	3857.18	3290.79	-0.427471	0.0712253	-6.00167	1.95e-09	5.36e-08	SNX19	NOT	399979	protein_coding	sorting nexin 19 [Source:HGNC Symbol;Acc:HGNC:21532]	11	130875436	130916509			0.287335	YES
8510	ENSG00000170584	22.7964	21.4842	25.7426	31.6795	1030.88	1109.26	1627.1	1631.96	1349.8	-0.607204	0.101193	-6.00045	1.97e-09	5.39e-08	NUDCD2	DOWN	134492	protein_coding	NudC domain containing 2 [Source:HGNC Symbol;Acc:HGNC:30535]	5	163446526	163460102
6117	ENSG00000173404	23.8717	21.5621	12.4118	13.0657	1115.53	1038	614.821	656.895	856.312	0.759969	0.126678	5.99922	1.98e-09	5.42e-08	INSM1	UP	3642	protein_coding	INSM transcriptional repressor 1 [Source:HGNC Symbol;Acc:HGNC:6090]	20	20368104	20370949			0.205177	NO
1988	ENSG00000171791	18.8208	19.3156	24.2439	24.7718	2147.36	2319.75	3063.76	3057.35	2647.05	-0.454856	0.0758335	-5.99808	2e-09	5.45e-08	BCL2	NOT	596	protein_coding	BCL2 apoptosis regulator [Source:HGNC Symbol;Acc:HGNC:990]	18	63123346	63320128			0.301729	YES
8256	ENSG00000116962	45.5548	42.0487	52.1063	55.9192	4385.95	4194.34	5323.28	5785.76	4922.33	-0.372617	0.0621517	-5.99528	2.03e-09	5.54e-08	NID1	NOT	4811	protein_coding	nidogen 1 [Source:HGNC Symbol;Acc:HGNC:7821]	1	235975830	236065109
1828	ENSG00000033627	70.0264	64.7826	43.8332	46.5273	3980.56	4041.48	2973.71	3132.73	3532.12	0.393413	0.0657241	5.98583	2.15e-09	5.86e-08	ATP6V0A1	NOT	535	protein_coding	ATPase H+ transporting V0 subunit a1 [Source:HGNC Symbol;Acc:HGNC:865]	17	42458844	42522582	0.327098	NO	0.482346	NO
6755	ENSG00000246100	4.10148	4.0078	1.51127	1.73758	140.147	144.597	24.8413	25.4534	83.7597	2.50088	0.418121	5.98124	2.21e-09	6.02e-08	LINC00900	UP	NA	lncRNA	long intergenic non-protein coding RNA 900 [Source:HGNC Symbol;Acc:HGNC:27444]	11	115753889	115760646
3358	ENSG00000110090	32.664	31.7809	21.512	22.5219	2747.45	2712.22	1899.32	2034.32	2348.33	0.472775	0.0791168	5.97566	2.29e-09	6.21e-08	CPT1A	NOT	1374	protein_coding	carnitine palmitoyltransferase 1A [Source:HGNC Symbol;Acc:HGNC:2328]	11	68754620	68844410			0.263571	NO
7563	ENSG00000157227	29.7737	29.0367	38.7155	40.088	1820.97	1806.43	2473.78	2585.48	2171.67	-0.48006	0.0804016	-5.97077	2.36e-09	6.37e-08	MMP14	NOT	4323	protein_coding	matrix metallopeptidase 14 [Source:HGNC Symbol;Acc:HGNC:7160]	14	22836560	22849027			0.210763	YES
11414	ENSG00000137700	44.254	45.594	61.1912	55.8522	1995.92	2135.9	2899.18	2806.73	2459.43	-0.465964	0.0780375	-5.97103	2.36e-09	6.37e-08	SLC37A4	NOT	2542	protein_coding	solute carrier family 37 member 4 [Source:HGNC Symbol;Acc:HGNC:4061]	11	119024114	119030906
12342	ENSG00000204065	5.00996	4.3204	13.1462	14.0517	96.8803	86.7581	269.114	291.736	186.122	-1.60989	0.269631	-5.97073	2.36e-09	6.37e-08	TCEAL5	DOWN	340543	protein_coding	transcription elongation factor A like 5 [Source:HGNC Symbol;Acc:HGNC:22282]	X	103273691	103276750			0.46876	YES
8554	ENSG00000120253	32.8268	33.5535	42.337	44.4766	2091.86	2190.64	2853.64	3045.6	2545.44	-0.462477	0.0774719	-5.96961	2.38e-09	6.41e-08	NUP43	NOT	348995	protein_coding	nucleoporin 43 [Source:HGNC Symbol;Acc:HGNC:21182]	6	149724315	149749665			0.299426	YES
3598	ENSG00000226950	178.544	162.548	119.792	115.628	2617.65	2458.15	1824.8	1797.4	2174.5	0.487083	0.0816117	5.96829	2.4e-09	6.45e-08	DANCR	NOT	57291	lncRNA	differentiation antagonizing non-protein coding RNA [Source:HGNC Symbol;Acc:HGNC:28964]	4	52712325	52723623
1014	ENSG00000085662	162.869	165.387	199.999	199.808	3942.93	4209.83	5242.54	5203.27	4649.65	-0.357851	0.059964	-5.96776	2.41e-09	6.46e-08	AKR1B1	NOT	231	protein_coding	aldo-keto reductase family 1 member B [Source:HGNC Symbol;Acc:HGNC:381]	7	134442356	134459284			0.392365	YES
739	ENSG00000278540	26.6824	24.2577	32.5649	30.1082	3924.12	3343.29	5172.16	4806.79	4311.59	-0.456827	0.0765764	-5.96563	2.44e-09	6.53e-08	ACACA	NOT	31	protein_coding	acetyl-CoA carboxylase alpha [Source:HGNC Symbol;Acc:HGNC:84]	17	37084992	37406836	0.35435	YES	0.341556	YES
9477	ENSG00000172336	31.8286	30.4569	55.7285	50.3493	487.223	480.268	904.636	829.195	675.331	-0.841321	0.141108	-5.96224	2.49e-09	6.66e-08	POP7	DOWN	10248	protein_coding	POP7 homolog, ribonuclease P/MRP subunit [Source:HGNC Symbol;Acc:HGNC:19949]	7	100706121	100707486
4884	ENSG00000135723	14.5741	15.2432	23.3193	19.8845	870.042	897.533	1442.86	1340.22	1137.67	-0.654918	0.110107	-5.94801	2.71e-09	7.25e-08	FHOD1	DOWN	29109	protein_coding	formin homology 2 domain containing 1 [Source:HGNC Symbol;Acc:HGNC:17905]	16	67229387	67247481
5068	ENSG00000138757	203.597	194.672	158.318	149.996	11549.4	11499.6	9528.7	9822.09	10600	0.252256	0.0424272	5.94562	2.75e-09	7.34e-08	G3BP2	NOT	9908	protein_coding	G3BP stress granule assembly factor 2 [Source:HGNC Symbol;Acc:HGNC:30291]	4	75642782	75724525	-0.399581	YES	0.296307	NO
8319	ENSG00000053438	218.469	178.041	263.642	246.464	4537.38	3812.19	5828.38	5540.04	4929.5	-0.444681	0.0748558	-5.9405	2.84e-09	7.56e-08	NNAT	NOT	4826	protein_coding	neuronatin [Source:HGNC Symbol;Acc:HGNC:7860]	20	37521206	37523690			0.543903	YES
2179	ENSG00000154473	197.452	183.97	216.548	215.681	10111.3	10177.6	11968.3	12033.6	11072.7	-0.242501	0.0408273	-5.93968	2.86e-09	7.59e-08	BUB3	NOT	9184	protein_coding	BUB3 mitotic checkpoint protein [Source:HGNC Symbol;Acc:HGNC:1151]	10	123154402	123170467			0.475897	YES
8742	ENSG00000149269	51.7092	59.0609	72.1218	67.068	2790.72	2945.64	3740.68	3839.55	3329.15	-0.40245	0.0677696	-5.9385	2.88e-09	7.63e-08	PAK1	NOT	5058	protein_coding	p21 (RAC1) activated kinase 1 [Source:HGNC Symbol;Acc:HGNC:8590]	11	77322017	77474635			0.205652	YES
14582	ENSG00000167232	29.0144	23.4103	16.3126	17.9272	1936.67	1801.26	1268.97	1262.88	1567.45	0.562368	0.0948727	5.92761	3.07e-09	8.14e-08	ZNF91	UP	7644	protein_coding	zinc finger protein 91 [Source:HGNC Symbol;Acc:HGNC:13166]	19	23304991	23395471			0.476901	NO
13156	ENSG00000100154	27.2986	22.8198	31.4798	30.367	4622.98	4146.83	5632.76	5755.42	5039.5	-0.37654	0.0635896	-5.92141	3.19e-09	8.44e-08	TTC28	NOT	23331	protein_coding	tetratricopeptide repeat domain 28 [Source:HGNC Symbol;Acc:HGNC:29179]	22	27978014	28679865			0.390066	YES
11175	ENSG00000174705	15.2407	13.8282	18.8509	19.7042	1888.7	1827.08	2525.53	2637.37	2219.67	-0.47444	0.0801288	-5.92097	3.2e-09	8.45e-08	SH3PXD2B	NOT	285590	protein_coding	SH3 and PX domains 2B [Source:HGNC Symbol;Acc:HGNC:29242]	5	172325000	172454525			0.290758	YES
8969	ENSG00000155660	101.094	100.34	119.964	118.421	4783.82	4857.42	5998.13	6006.03	5411.35	-0.316324	0.053446	-5.91856	3.25e-09	8.56e-08	PDIA4	NOT	9601	protein_coding	protein disulfide isomerase family A member 4 [Source:HGNC Symbol;Acc:HGNC:30167]	7	149003062	149028662	0.342978	YES	0.237601	YES
1700	ENSG00000196372	24.2296	24.5963	35.4509	34.6312	1065.68	1125.79	1645.73	1648.6	1371.45	-0.58843	0.0994776	-5.9152	3.31e-09	8.72e-08	ASB13	DOWN	79754	protein_coding	ankyrin repeat and SOCS box containing 13 [Source:HGNC Symbol;Acc:HGNC:19765]	10	5638867	5666595
3770	ENSG00000062282	18.137	21.7798	32.115	30.8961	784.448	946.077	1435.62	1390.15	1139.07	-0.708374	0.119925	-5.90682	3.49e-09	9.16e-08	DGAT2	DOWN	84649	protein_coding	diacylglycerol O-acyltransferase 2 [Source:HGNC Symbol;Acc:HGNC:16940]	11	75759512	75801535
3533	ENSG00000154639	22.2563	18.9416	12.7198	13.3289	2142.65	1884.92	1305.2	1385.25	1679.51	0.58234	0.0986646	5.90222	3.59e-09	9.4e-08	CXADR	UP	1525	protein_coding	CXADR Ig-like cell adhesion molecule [Source:HGNC Symbol;Acc:HGNC:2559]	21	17513043	17593579			0.266927	NO
5091	ENSG00000069482	279.708	256.309	338.293	320.285	3774.57	3564.31	4840.94	4647.21	4206.76	-0.370203	0.0627379	-5.90079	3.62e-09	9.47e-08	GAL	NOT	51083	protein_coding	galanin and GMAP prepropeptide [Source:HGNC Symbol;Acc:HGNC:4114]	11	68683779	68691175
10252	ENSG00000198570	23.1543	21.6933	12.0864	13.1698	1388.3	1362.31	844.603	908.492	1125.93	0.649652	0.110109	5.9001	3.63e-09	9.49e-08	RD3	UP	343035	protein_coding	retinal degeneration 3, GUCY2D regulator [Source:HGNC Symbol;Acc:HGNC:19689]	1	211476522	211492162
12035	ENSG00000196182	15.716	13.9532	23.1115	19.6796	906.724	844.859	1487.37	1317.71	1139.16	-0.678689	0.115144	-5.89427	3.76e-09	9.82e-08	STK40	DOWN	83931	protein_coding	serine/threonine kinase 40 [Source:HGNC Symbol;Acc:HGNC:21373]	1	36339624	36385924			0.518433	YES
6466	ENSG00000101350	14.247	13.9132	19.0398	19.3118	1436.27	1444.94	2033.88	2092.08	1751.79	-0.518167	0.0879468	-5.89182	3.82e-09	9.95e-08	KIF3B	DOWN	9371	protein_coding	kinesin family member 3B [Source:HGNC Symbol;Acc:HGNC:6320]	20	32277651	32335011			0.324593	YES
8105	ENSG00000103034	185.235	176.813	231.473	197.313	9087.94	9138.52	11382.5	10664	10068.2	-0.274419	0.0466483	-5.88271	4.04e-09	1.05e-07	NDRG4	NOT	65009	protein_coding	NDRG family member 4 [Source:HGNC Symbol;Acc:HGNC:14466]	16	58462846	58513628	0.306609	YES	0.681126	YES
3668	ENSG00000153904	41.6962	37.0366	27.4927	25.5438	2685.37	2459.18	1873.45	1769.01	2196.75	0.498649	0.0848111	5.87953	4.11e-09	1.07e-07	DDAH1	NOT	23576	protein_coding	dimethylarginine dimethylaminohydrolase 1 [Source:HGNC Symbol;Acc:HGNC:2715]	1	85318481	85578363			0.241258	NO
1769	ENSG00000130734	30.2447	29.15	15.2982	15.822	875.685	900.632	498.895	517.88	698.273	0.804608	0.136929	5.87611	4.2e-09	1.09e-07	ATG4D	UP	84971	protein_coding	autophagy related 4D cysteine peptidase [Source:HGNC Symbol;Acc:HGNC:20789]	19	10543895	10553418			0.451923	NO
1891	ENSG00000155096	212.787	204.477	226.499	232.464	15535.6	15342.8	17708.7	18191.4	16694.6	-0.217395	0.0370329	-5.87032	4.35e-09	1.13e-07	AZIN1	NOT	51582	protein_coding	antizyme inhibitor 1 [Source:HGNC Symbol;Acc:HGNC:16432]	8	102826308	102893864			0.271705	YES
6484	ENSG00000157404	7.60293	8.50642	12.6893	12.0472	630.192	686.835	1112.68	1072.96	875.667	-0.731238	0.124809	-5.85884	4.66e-09	1.2e-07	KIT	DOWN	3815	protein_coding	KIT proto-oncogene, receptor tyrosine kinase [Source:HGNC Symbol;Acc:HGNC:6342]	4	54657918	54740715
8665	ENSG00000117859	78.4402	74.4147	95.612	90.5875	3622.19	3500.28	4684.65	4482.74	4072.47	-0.363858	0.0622637	-5.84383	5.1e-09	1.32e-07	OSBPL9	NOT	114883	protein_coding	oxysterol binding protein like 9 [Source:HGNC Symbol;Acc:HGNC:16386]	1	51577179	51798427			0.563524	YES
6601	ENSG00000135862	73.0972	68.08	80.3176	80.8912	9467.93	9089.98	10981.9	11221.1	10190.2	-0.258606	0.0442554	-5.84349	5.11e-09	1.32e-07	LAMC1	NOT	3915	protein_coding	laminin subunit gamma 1 [Source:HGNC Symbol;Acc:HGNC:6492]	1	183023420	183145592
907	ENSG00000106624	12.0003	12.5186	18.1252	18.1713	759.993	806.644	1251.38	1241.34	1014.84	-0.670417	0.114754	-5.84223	5.15e-09	1.32e-07	AEBP1	DOWN	165	protein_coding	AE binding protein 1 [Source:HGNC Symbol;Acc:HGNC:303]	7	44104345	44114562
1925	ENSG00000105393	58.9621	56.5335	75.5309	80.4733	1335.63	1322.03	1873.45	1989.28	1630.1	-0.539561	0.0923915	-5.83994	5.22e-09	1.34e-07	BABAM1	DOWN	29086	protein_coding	BRISC and BRCA1 A complex member 1 [Source:HGNC Symbol;Acc:HGNC:25008]	19	17267376	17281249			0.401337	YES
5384	ENSG00000147257	9.07919	8.40394	16.4188	15.087	380.937	365.623	719.362	684.306	537.557	-0.910444	0.156175	-5.82963	5.56e-09	1.42e-07	GPC3	DOWN	2719	protein_coding	glypican 3 [Source:HGNC Symbol;Acc:HGNC:4451]	X	133535745	133985594
1570	ENSG00000160007	35.6039	30.3425	23.7859	24.0466	5131.83	4578.56	3675.47	3707.39	4273.31	0.395686	0.0678998	5.82749	5.63e-09	1.44e-07	ARHGAP35	NOT	2909	protein_coding	Rho GTPase activating protein 35 [Source:HGNC Symbol;Acc:HGNC:4591]	19	46860997	47005077	0.338096	NO	0.434541	NO
2681	ENSG00000163468	719.859	717.01	605.408	598.268	23958.6	24674.4	21033.3	21280.1	22736.6	0.200732	0.0344755	5.82246	5.8e-09	1.48e-07	CCT3	NOT	7203	protein_coding	chaperonin containing TCP1 subunit 3 [Source:HGNC Symbol;Acc:HGNC:1616]	1	156308968	156367873
1954	ENSG00000076108	75.0694	65.5138	54.8536	55.3631	9446.3	8733.65	7217.42	7501.91	8224.82	0.304776	0.0523491	5.82199	5.82e-09	1.48e-07	BAZ2A	NOT	11176	protein_coding	bromodomain adjacent to zinc finger domain 2A [Source:HGNC Symbol;Acc:HGNC:962]	12	56595596	56636816			0.547509	NO
5083	ENSG00000166206	55.0646	51.5547	40.2755	40.2857	5200.5	4991.69	3987.02	4054.93	4558.53	0.34196	0.0587496	5.82063	5.86e-09	1.49e-07	GABRB3	NOT	2562	protein_coding	gamma-aminobutyric acid type A receptor subunit beta3 [Source:HGNC Symbol;Acc:HGNC:4083]	15	26543546	26939539			0.338136	NO
6455	ENSG00000139116	364.707	353.619	325.609	291.297	33765.1	33390.5	29451.4	29814.8	31605.5	0.180306	0.03099	5.81818	5.95e-09	1.51e-07	KIF21A	NOT	55605	protein_coding	kinesin family member 21A [Source:HGNC Symbol;Acc:HGNC:19349]	12	39293228	39443390			0.229871	NO
3299	ENSG00000145244	9.17169	6.79284	12.4014	13.2471	518.263	462.71	860.129	878.144	679.811	-0.82466	0.141752	-5.81762	5.97e-09	1.51e-07	CORIN	DOWN	10699	protein_coding	corin, serine peptidase [Source:HGNC Symbol;Acc:HGNC:19012]	4	47593999	47838106	-0.330073	NO
9717	ENSG00000274442	77.8163	75.0379	60.4897	60.725	9370.11	9308.94	7722.53	7861.2	8565.69	0.261358	0.0449791	5.81065	6.22e-09	1.58e-07	PRPF8	NOT	10594	protein_coding	pre-mRNA processing factor 8 [Source:HGNC Symbol;Acc:HGNC:17340]	CHR_HSCHR17_1_CTG2	1650629	1684882	0.377922	NO	0.407025	NO
6633	ENSG00000213626	32.1882	29.4066	18.9497	19.4329	1540.68	1447	964.669	990.726	1235.77	0.611737	0.105296	5.80966	6.26e-09	1.58e-07	LBH	UP	81606	protein_coding	LBH regulator of WNT signaling pathway [Source:HGNC Symbol;Acc:HGNC:29532]	2	30231534	30323730	-0.326636	YES
7934	ENSG00000197879	13.7406	11.9796	19.5887	18.5477	1045.93	924.387	1522.56	1524.27	1254.29	-0.628168	0.108349	-5.79762	6.73e-09	1.7e-07	MYO1C	DOWN	4641	protein_coding	myosin IC [Source:HGNC Symbol;Acc:HGNC:7597]	17	1464186	1492686			0.450426	YES
2090	ENSG00000104765	135.113	132.83	103.736	105.435	7804.04	7894.99	6370.75	6546.43	7154.05	0.281266	0.0485526	5.79301	6.91e-09	1.74e-07	BNIP3L	NOT	665	protein_coding	BCL2 interacting protein 3 like [Source:HGNC Symbol;Acc:HGNC:1085]	8	26383054	26505636			0.514047	NO
12761	ENSG00000183726	41.8831	41.8409	55.7714	53.9307	1734.44	1766.15	2478.95	2380.88	2090.1	-0.473306	0.0817287	-5.79118	6.99e-09	1.76e-07	TMEM50A	NOT	23585	protein_coding	transmembrane protein 50A [Source:HGNC Symbol;Acc:HGNC:30590]	1	25338317	25362361			0.311128	YES
8171	ENSG00000277586	263.479	257.211	285.677	283.057	17754.5	17854.6	20407.1	20491	19126.8	-0.199813	0.0345216	-5.78806	7.12e-09	1.79e-07	NEFL	NOT	4747	protein_coding	neurofilament light [Source:HGNC Symbol;Acc:HGNC:7739]	8	24950955	24956721
9230	ENSG00000008710	40.5377	40.4647	32.135	31.7595	7242.51	7481.85	6055.06	5992.33	6692.94	0.28939	0.0500823	5.77829	7.55e-09	1.89e-07	PKD1	NOT	5310	protein_coding	polycystin 1, transient receptor potential channel interacting [Source:HGNC Symbol;Acc:HGNC:9008]	16	2088708	2135898			0.275031	NO
14422	ENSG00000167528	5.27984	6.10432	3.55816	8.10732	157.078	182.812	377.794	445.435	290.78	-1.27778	0.221217	-5.77612	7.64e-09	1.91e-07	ZNF641	DOWN	121274	protein_coding	zinc finger protein 641 [Source:HGNC Symbol;Acc:HGNC:31834]	12	48337180	48351414			0.571914	YES
6450	ENSG00000130294	97.595	87.9211	74.3923	73.7699	13542.5	12718.3	11011.9	11000.8	12068.4	0.254752	0.0441085	5.77558	7.67e-09	1.92e-07	KIF1A	NOT	547	protein_coding	kinesin family member 1A [Source:HGNC Symbol;Acc:HGNC:888]	2	240713761	240824293	0.396956	NO	0.472996	NO
5624	ENSG00000237125	497.793	479.407	389.045	394.559	24090.3	24644.5	20529.2	21524.8	22697.2	0.212589	0.0368111	5.77513	7.69e-09	1.92e-07	HAND2-AS1	NOT	79804	lncRNA	HAND2 antisense RNA 1 [Source:HGNC Symbol;Acc:HGNC:48872]	4	173527270	173659696
7	ENSG00000103591	20.296	20.2345	29.5616	30.5988	912.368	941.945	1377.66	1481.19	1178.29	-0.624935	0.108262	-5.77243	7.81e-09	1.95e-07	AAGAB	DOWN	79719	protein_coding	alpha and gamma adaptin binding protein [Source:HGNC Symbol;Acc:HGNC:25662]	15	67200667	67255195			0.329597	YES
13505	ENSG00000109189	15.0498	15.9677	10.1511	9.65486	1910.33	2124.54	1405.6	1351.97	1698.11	0.548837	0.0951016	5.77106	7.88e-09	1.96e-07	USP46	UP	64854	protein_coding	ubiquitin specific peptidase 46 [Source:HGNC Symbol;Acc:HGNC:20075]	4	52590960	52659301			0.226952	NO
11910	ENSG00000141380	30.1563	29.6951	19.3953	19.5046	1559.49	1622.58	1071.28	1058.28	1327.91	0.579285	0.10055	5.76117	8.35e-09	2.07e-07	SS18	UP	6760	protein_coding	SS18 subunit of BAF chromatin remodeling complex [Source:HGNC Symbol;Acc:HGNC:11340]	18	26016253	26091217	0.299079	NO	0.391927	NO
10860	ENSG00000031698	234.299	227.711	264.925	259.062	6851.22	6833.23	8289.74	8209.71	7545.98	-0.269845	0.0468432	-5.7606	8.38e-09	2.08e-07	SARS1	NOT	6301	protein_coding	seryl-tRNA synthetase 1 [Source:HGNC Symbol;Acc:HGNC:10537]	1	109213918	109238182
13815	ENSG00000134684	92.6798	83.955	96.4542	100.685	4319.17	4300.72	5289.12	5561.58	4867.65	-0.332144	0.057718	-5.75461	8.68e-09	2.15e-07	YARS1	NOT	8565	protein_coding	tyrosyl-tRNA synthetase 1 [Source:HGNC Symbol;Acc:HGNC:12840]	1	32775237	32818153
5727	ENSG00000165102	9.22401	10.4398	14.7743	15.3276	766.577	854.154	1272.08	1301.06	1048.47	-0.667607	0.116043	-5.75312	8.76e-09	2.17e-07	HGSNAT	DOWN	138050	protein_coding	heparan-alpha-glucosaminide N-acetyltransferase [Source:HGNC Symbol;Acc:HGNC:26527]	8	43140464	43202855			0.397501	YES
2627	ENSG00000205476	15.1622	15.4117	11.5341	11.1751	3969.27	4204.67	3160.02	3135.67	3617.41	0.37646	0.065532	5.74468	9.21e-09	2.27e-07	CCDC85C	NOT	317762	protein_coding	coiled-coil domain containing 85C [Source:HGNC Symbol;Acc:HGNC:35459]	14	99500190	99604207
12249	ENSG00000160551	29.6895	25.7461	20.3102	19.7391	5831.63	5128.02	4101.91	4256.6	4829.54	0.391159	0.0681719	5.73783	9.59e-09	2.36e-07	TAOK1	NOT	57551	protein_coding	TAO kinase 1 [Source:HGNC Symbol;Acc:HGNC:29259]	17	29390464	29551904			0.422678	NO
7562	ENSG00000275365	41.5468	36.8867	54.1915	52.5068	1550.08	1418.08	2143.59	2106.76	1804.63	-0.517471	0.0901923	-5.73741	9.61e-09	2.37e-07	MMP11	DOWN	4320	protein_coding	matrix metallopeptidase 11 [Source:HGNC Symbol;Acc:HGNC:7157]	CHR_HSCHR22_1_CTG7	23768226	23784316
12112	ENSG00000188612	347.31	328.22	281.965	271.879	17308.7	16660.7	14616	14545.7	15782.7	0.220276	0.0383965	5.73686	9.64e-09	2.37e-07	SUMO2	NOT	6613	protein_coding	small ubiquitin like modifier 2 [Source:HGNC Symbol;Acc:HGNC:11125]	17	75165586	75182959			0.405664	NO
867	ENSG00000087274	90.6346	89.444	106.423	101.014	5695.24	5659.93	6969.01	6893.97	6304.54	-0.287831	0.0502385	-5.72929	1.01e-08	2.47e-07	ADD1	NOT	118	protein_coding	adducin 1 [Source:HGNC Symbol;Acc:HGNC:243]	4	2843857	2930076	0.404824	YES	0.468409	YES
9529	ENSG00000138032	41.077	43.2793	51.233	53.5754	2149.24	2275.33	2908.5	3101.4	2608.62	-0.442251	0.0772277	-5.72659	1.02e-08	2.51e-07	PPM1B	NOT	5495	protein_coding	protein phosphatase, Mg2+/Mn2+ dependent 1B [Source:HGNC Symbol;Acc:HGNC:9276]	2	44167969	44244384	0.446062	YES	0.362272	YES
9268	ENSG00000101333	44.8019	45.2277	51.8781	54.2479	3964.57	4092.09	4971.36	5267.88	4573.98	-0.346134	0.0604697	-5.72409	1.04e-08	2.54e-07	PLCB4	NOT	5332	protein_coding	phospholipase C beta 4 [Source:HGNC Symbol;Acc:HGNC:9059]	20	9068763	9481242			0.352333	YES
12850	ENSG00000079308	12.4492	10.9274	15.6641	15.4953	1531.27	1454.23	2190.17	2064.67	1810.09	-0.510686	0.0892744	-5.72041	1.06e-08	2.59e-07	TNS1	DOWN	7145	protein_coding	tensin 1 [Source:HGNC Symbol;Acc:HGNC:11973]	2	217799588	218033982
13028	ENSG00000213186	61.3708	54.8205	75.439	68.8584	4197.83	3813.23	5441.27	5027.06	4619.85	-0.385464	0.0674066	-5.71848	1.07e-08	2.62e-07	TRIM59	NOT	286827	protein_coding	tripartite motif containing 59 [Source:HGNC Symbol;Acc:HGNC:30834]	3	160432445	160485773
7285	ENSG00000073111	99.8411	98.1565	114.336	112.662	5871.13	5899.55	7224.67	7108.36	6525.93	-0.284129	0.0496973	-5.71719	1.08e-08	2.64e-07	MCM2	NOT	4171	protein_coding	minichromosome maintenance complex component 2 [Source:HGNC Symbol;Acc:HGNC:6944]	3	127598410	127622436	0.308892	YES
4800	ENSG00000143756	28.5289	29.3498	20.7256	19.0622	2517.95	2635.79	1918.99	1816.98	2222.43	0.464127	0.0811895	5.7166	1.09e-08	2.64e-07	FBXO28	NOT	23219	protein_coding	F-box protein 28 [Source:HGNC Symbol;Acc:HGNC:29046]	1	224114111	224162047			0.363329	NO
9914	ENSG00000183255	112.729	108.061	128.627	130.644	5100.79	5036.1	6152.35	6382.94	5668.05	-0.306407	0.0536164	-5.71479	1.1e-08	2.66e-07	PTTG1IP	NOT	754	protein_coding	PTTG1 interacting protein [Source:HGNC Symbol;Acc:HGNC:13524]	21	44849585	44873903			0.338112	YES
13589	ENSG00000147852	15.5952	16.4895	20.8031	23.9295	1874.59	1977.88	2593.84	2687.3	2283.4	-0.455455	0.0797069	-5.71412	1.1e-08	2.67e-07	VLDLR	NOT	7436	protein_coding	very low density lipoprotein receptor [Source:HGNC Symbol;Acc:HGNC:12698]	9	2621787	2660056			0.287474	YES
13470	ENSG00000103194	136.726	124.79	99.1216	100.101	6703.55	6264.14	5119.37	5261.03	5837.02	0.321223	0.0562224	5.71343	1.11e-08	2.68e-07	USP10	NOT	9100	protein_coding	ubiquitin specific peptidase 10 [Source:HGNC Symbol;Acc:HGNC:12608]	16	84699986	84779922	0.339694	NO	0.374912	NO
1760	ENSG00000126775	23.7536	22.8138	15.6748	15.0335	1860.48	1840.51	1300.03	1265.82	1566.71	0.528624	0.0926037	5.70846	1.14e-08	2.75e-07	ATG14	UP	22863	protein_coding	autophagy related 14 [Source:HGNC Symbol;Acc:HGNC:19962]	14	55366391	55411830			0.501523	NO
10615	ENSG00000229117	3685.43	3666.3	3053.65	3077.87	29396.1	30042.1	25751.1	26393.3	27895.6	0.188797	0.0331004	5.70376	1.17e-08	2.83e-07	RPL41	NOT	6171	protein_coding	ribosomal protein L41 [Source:HGNC Symbol;Acc:HGNC:10354]	12	56116590	56117967
13654	ENSG00000140105	66.3266	63.7106	48.174	50.4261	3188.58	3291.64	2461.36	2440.59	2845.54	0.402579	0.0708196	5.68457	1.31e-08	3.16e-07	WARS1	NOT	7453	protein_coding	tryptophanyl-tRNA synthetase 1 [Source:HGNC Symbol;Acc:HGNC:12729]	14	100333790	100376805
6415	ENSG00000142687	37.9549	36.5354	25.631	28.9949	2673.14	2733.91	1904.5	2046.07	2339.4	0.452458	0.0796542	5.68027	1.34e-08	3.23e-07	KIAA0319L	NOT	79932	protein_coding	KIAA0319 like [Source:HGNC Symbol;Acc:HGNC:30071]	1	35433492	35557950	0.298411	NO	0.551107	NO
10249	ENSG00000089902	30.5316	29.6094	37.7093	37.006	2875.37	2871.28	3682.72	3768.09	3299.36	-0.374728	0.0660138	-5.67651	1.37e-08	3.3e-07	RCOR1	NOT	23186	protein_coding	REST corepressor 1 [Source:HGNC Symbol;Acc:HGNC:17441]	14	102592649	102730561			0.215829	YES
2143	ENSG00000160469	20.6782	19.535	13.2666	11.2822	1010.19	973.963	625.172	544.312	788.409	0.763326	0.134537	5.67372	1.4e-08	3.35e-07	BRSK1	UP	84446	protein_coding	BR serine/threonine kinase 1 [Source:HGNC Symbol;Acc:HGNC:18994]	19	55282072	55312562			0.256118	NO
7206	ENSG00000050748	16.8254	17.3017	24.8408	24.6467	1077.91	1158.84	1673.68	1639.79	1387.56	-0.56732	0.100043	-5.67075	1.42e-08	3.4e-07	MAPK9	DOWN	5601	protein_coding	mitogen-activated protein kinase 9 [Source:HGNC Symbol;Acc:HGNC:6886]	5	180233143	180292099			0.468513	YES
13855	ENSG00000170027	249.56	237.403	266.44	269.677	15449.1	15141.4	17487.2	17947.6	16506.3	-0.212065	0.0374072	-5.66911	1.44e-08	3.43e-07	YWHAG	NOT	7532	protein_coding	tyrosine 3-monooxygenase/tryptophan 5-monooxygenase activation protein gamma [Source:HGNC Symbol;Acc:HGNC:12852]	7	76326799	76358991			0.551981	YES
13920	ENSG00000178951	10.1961	9.08773	5.10345	4.78502	791.032	720.919	423.337	411.171	586.615	0.857927	0.151389	5.66705	1.45e-08	3.47e-07	ZBTB7A	UP	51341	protein_coding	zinc finger and BTB domain containing 7A [Source:HGNC Symbol;Acc:HGNC:18078]	19	4043303	4066899			0.299301	NO
3062	ENSG00000145354	23.5608	20.5054	33.7772	32.7722	902.021	803.545	1352.81	1319.66	1094.51	-0.647172	0.11446	-5.65413	1.57e-08	3.73e-07	CISD2	DOWN	493856	protein_coding	CDGSH iron sulfur domain 2 [Source:HGNC Symbol;Acc:HGNC:24212]	4	102868974	102892807	-0.317331	NO	0.231225	YES
3129	ENSG00000104853	46.2216	42.0087	28.9896	28.5852	1902.8	1794.03	1286.57	1271.69	1563.78	0.531425	0.0941074	5.64701	1.63e-08	3.87e-07	CLPTM1	UP	1209	protein_coding	CLPTM1 regulator of GABA type A receptor forward trafficking [Source:HGNC Symbol;Acc:HGNC:2087]	19	44954585	44993341			0.363817	NO
12068	ENSG00000104915	67.3291	66.3126	98.1787	88.7399	1282.96	1291.04	1950.04	1790.55	1578.65	-0.539073	0.0954636	-5.64689	1.63e-08	3.87e-07	STX10	DOWN	8677	protein_coding	syntaxin 10 [Source:HGNC Symbol;Acc:HGNC:11428]	19	13144058	13150383			0.217343	YES
12124	ENSG00000196235	53.8249	50.4424	36.8651	37.465	3149.08	3048.93	2302.99	2361.3	2715.57	0.410204	0.0726357	5.64741	1.63e-08	3.87e-07	SUPT5H	NOT	6829	protein_coding	SPT5 homolog, DSIF elongation factor subunit [Source:HGNC Symbol;Acc:HGNC:11469]	19	39436156	39476670			0.378468	NO
11851	ENSG00000104549	154.775	144.483	170.482	176.153	7473.89	7130.69	8664.43	9089.82	8089.71	-0.281657	0.0498898	-5.6456	1.65e-08	3.9e-07	SQLE	NOT	6713	protein_coding	squalene epoxidase [Source:HGNC Symbol;Acc:HGNC:11279]	8	124998497	125022283
1805	ENSG00000058668	12.2157	10.6241	15.8878	14.1657	1638.5	1562.68	2310.24	2182.14	1923.39	-0.488465	0.0866382	-5.63798	1.72e-08	4.07e-07	ATP2B4	NOT	493	protein_coding	ATPase plasma membrane Ca2+ transporting 4 [Source:HGNC Symbol;Acc:HGNC:817]	1	203626787	203744081			0.433275	YES
2865	ENSG00000138092	30.6243	28.9691	39.1289	39.0789	2025.08	1930.37	2596.95	2894.84	2361.81	-0.473442	0.0840082	-5.63566	1.74e-08	4.12e-07	CENPO	NOT	79172	protein_coding	centromere protein O [Source:HGNC Symbol;Acc:HGNC:28152]	2	24793136	24822376			0.265049	YES
9771	ENSG00000159792	23.7351	21.2447	31.4259	30.2456	1347.86	1249.73	1894.15	1861.04	1588.19	-0.531224	0.0943173	-5.63231	1.78e-08	4.19e-07	PSKH1	DOWN	5681	protein_coding	protein serine kinase H1 [Source:HGNC Symbol;Acc:HGNC:9529]	16	67893254	67929676			0.370304	YES
3002	ENSG00000128656	154.754	160.686	185.343	179.682	5377.33	5644.44	6756.82	6779.43	6139.51	-0.296697	0.0526948	-5.63048	1.8e-08	4.23e-07	CHN1	NOT	1123	protein_coding	chimerin 1 [Source:HGNC Symbol;Acc:HGNC:1943]	2	174798809	175005381			0.408476	YES
12179	ENSG00000008282	46.9041	44.9218	61.5548	61.0187	1646.97	1627.75	2302.99	2236.97	1953.67	-0.471163	0.0837015	-5.62908	1.81e-08	4.26e-07	SYPL1	NOT	6856	protein_coding	synaptophysin like 1 [Source:HGNC Symbol;Acc:HGNC:11507]	7	106090503	106112576			0.347062	YES
2332	ENSG00000113583	59.3946	48.5203	74.4718	71.223	2311.02	1938.63	3061.69	2956.52	2566.96	-0.501219	0.0890985	-5.62545	1.85e-08	4.34e-07	C5orf15	DOWN	56951	protein_coding	chromosome 5 open reading frame 15 [Source:HGNC Symbol;Acc:HGNC:20656]	5	133955510	133968674
8064	ENSG00000121152	65.448	61.672	85.6505	78.8647	2702.3	2684.34	3481.92	3529.22	3099.44	-0.380262	0.06762	-5.62351	1.87e-08	4.38e-07	NCAPH	NOT	23397	protein_coding	non-SMC condensin I complex subunit H [Source:HGNC Symbol;Acc:HGNC:1112]	2	96335766	96377091	0.30195	YES
2673	ENSG00000103540	52.1395	51.7347	39.7179	37.0104	4462.14	4471.14	3585.42	3438.17	3989.22	0.347101	0.061744	5.62162	1.89e-08	4.42e-07	CCP110	NOT	9738	protein_coding	centriolar coiled-coil protein 110 [Source:HGNC Symbol;Acc:HGNC:24342]	16	19523811	19553408			0.480553	NO
2693	ENSG00000177697	41.4408	39.4988	60.8115	55.4162	927.417	998.751	1515.32	1418.54	1215.01	-0.607341	0.108034	-5.62177	1.89e-08	4.42e-07	CD151	DOWN	977	protein_coding	CD151 molecule (Raph blood group) [Source:HGNC Symbol;Acc:HGNC:1630]	11	832887	839831			0.365219	YES
3443	ENSG00000178662	20.1171	17.9108	13.645	13.9499	3776.45	3498.21	2683.89	2816.52	3193.77	0.403487	0.0718919	5.61241	2e-08	4.65e-07	CSRNP3	NOT	80034	protein_coding	cysteine and serine rich nuclear protein 3 [Source:HGNC Symbol;Acc:HGNC:30729]	2	165469647	165689407			0.394659	NO
10777	ENSG00000212747	17.0898	15.3047	25.1911	27.1369	571.876	527.779	894.286	976.042	742.495	-0.76594	0.136616	-5.6065	2.06e-08	4.81e-07	RTL8B	DOWN	441518	protein_coding	retrotransposon Gag like 8B [Source:HGNC Symbol;Acc:HGNC:33156]	X	135020513	135022542
8790	ENSG00000143799	209.344	214.69	238.338	237.619	13565.1	14330.6	16211	16474.3	15145.2	-0.228784	0.040852	-5.60032	2.14e-08	4.97e-07	PARP1	NOT	142	protein_coding	poly(ADP-ribose) polymerase 1 [Source:HGNC Symbol;Acc:HGNC:270]	1	226360691	226408093	0.395281	YES	0.206728	YES
9191	ENSG00000117461	54.5028	52.7311	63.6487	62.0596	4878.82	5004.08	6148.21	6026.59	5514.43	-0.300965	0.0537468	-5.59969	2.15e-08	4.99e-07	PIK3R3	NOT	8503	protein_coding	phosphoinositide-3-kinase regulatory subunit 3 [Source:HGNC Symbol;Acc:HGNC:8981]	1	46040140	46133036			0.537533	YES
8455	ENSG00000165671	30.5132	28.8907	22.6484	21.8223	6100.64	5742.56	4700.17	4795.04	5334.6	0.318954	0.056984	5.59725	2.18e-08	5.05e-07	NSD1	NOT	64324	protein_coding	nuclear receptor binding SET domain protein 1 [Source:HGNC Symbol;Acc:HGNC:14234]	5	177133025	177300213			0.389795	NO
4838	ENSG00000160752	175.677	167.262	208.708	207.352	3649.47	3584.97	4560.44	4571.83	4091.68	-0.336006	0.0600455	-5.59585	2.2e-08	5.08e-07	FDPS	NOT	2224	protein_coding	farnesyl diphosphate synthase [Source:HGNC Symbol;Acc:HGNC:3631]	1	155308748	155320666
7062	ENSG00000102897	54.8247	49.9972	29.8753	32.5691	1233.11	1213.58	774.219	795.91	1004.2	0.63991	0.114412	5.59301	2.23e-08	5.16e-07	LYRM1	UP	57149	protein_coding	LYR motif containing 1 [Source:HGNC Symbol;Acc:HGNC:25074]	16	20899868	20925006			0.240405	NO
8579	ENSG00000182379	24.0889	24.7526	11.8722	13.4156	717.667	760.166	375.724	430.751	571.077	0.872993	0.156116	5.59196	2.25e-08	5.18e-07	NXPH4	UP	11247	protein_coding	neurexophilin 4 [Source:HGNC Symbol;Acc:HGNC:8078]	12	57216794	57226449			0.438751	NO
7910	ENSG00000233718	125.894	128.867	168.854	177.966	1547.26	1619.48	2157.05	2274.17	1899.49	-0.485096	0.0867856	-5.58959	2.28e-08	5.25e-07	MYCNOS	NOT	10408	lncRNA	MYCN opposite strand [Source:HGNC Symbol;Acc:HGNC:16911]	2	15918350	15942249
11225	ENSG00000052723	40.04	39.2663	48.002	48.9276	3508.38	3558.12	4387.59	4603.16	4014.31	-0.347633	0.0621976	-5.58917	2.28e-08	5.25e-07	SIKE1	NOT	80143	protein_coding	suppressor of IKBKE 1 [Source:HGNC Symbol;Acc:HGNC:26119]	1	114769479	114780685			0.439778	YES
6388	ENSG00000115548	64.9182	67.8503	50.5818	47.3202	5224.01	5692.98	4376.2	4190.03	4870.81	0.349669	0.0626184	5.58412	2.35e-08	5.4e-07	KDM3A	NOT	55818	protein_coding	lysine demethylase 3A [Source:HGNC Symbol;Acc:HGNC:20815]	2	86440647	86492716			0.433263	NO
3626	ENSG00000100897	40.0653	34.4744	37.874	43.6635	1956.42	1789.9	2589.7	2566.88	2225.73	-0.460447	0.0825059	-5.58078	2.39e-08	5.49e-07	DCAF11	NOT	80344	protein_coding	DDB1 and CUL4 associated factor 11 [Source:HGNC Symbol;Acc:HGNC:20258]	14	24114195	24125242
9011	ENSG00000139946	43.7298	42.7768	50.4897	52.7063	4266.5	4289.36	5209.42	5514.59	4819.97	-0.326017	0.0585063	-5.57234	2.51e-08	5.76e-07	PELI2	NOT	57161	protein_coding	pellino E3 ubiquitin protein ligase family member 2 [Source:HGNC Symbol;Acc:HGNC:8828]	14	56117814	56301524			0.354566	YES
9992	ENSG00000138069	104.878	101.717	125.428	120.171	4206.3	4189.18	5298.44	5160.2	4713.53	-0.316923	0.0569498	-5.56495	2.62e-08	6e-07	RAB1A	NOT	5861	protein_coding	RAB1A, member RAS oncogene family [Source:HGNC Symbol;Acc:HGNC:9758]	2	65070696	65130331			0.500911	YES
2559	ENSG00000128596	31.7384	31.788	41.8002	63.8138	1295.19	1328.23	1815.48	1959.92	1599.7	-0.525526	0.0944792	-5.56234	2.66e-08	6.08e-07	CCDC136	DOWN	64753	protein_coding	coiled-coil domain containing 136 [Source:HGNC Symbol;Acc:HGNC:22225]	7	128790757	128822132			0.472808	YES
11819	ENSG00000107742	12.1001	12.514	18.5273	18.2527	1062.86	1136.12	1597.09	1644.68	1360.19	-0.560427	0.100814	-5.55902	2.71e-08	6.19e-07	SPOCK2	DOWN	9806	protein_coding	SPARC (osteonectin), cwcv and kazal like domains proteoglycan 2 [Source:HGNC Symbol;Acc:HGNC:13564]	10	72059034	72089032			0.360114	YES
5063	ENSG00000155760	54.8382	53.1143	64.1953	66.1279	3494.27	3486.85	4335.84	4528.76	3961.43	-0.344693	0.0620964	-5.55093	2.84e-08	6.47e-07	FZD7	NOT	8324	protein_coding	frizzled class receptor 7 [Source:HGNC Symbol;Acc:HGNC:4045]	2	202034587	202038445	-0.486261	NO
8121	ENSG00000139180	14.245	13.0727	19.0539	16.9985	1672.36	1558.55	2291.61	2217.39	1934.98	-0.480388	0.0865728	-5.54894	2.87e-08	6.54e-07	NDUFA9	NOT	4704	protein_coding	NADH:ubiquinone oxidoreductase subunit A9 [Source:HGNC Symbol;Acc:HGNC:7693]	12	4649095	4694317			0.409576	YES
4952	ENSG00000137942	76.6622	75.6447	59.3229	59.9183	5906.88	5997.67	4769.52	4897.83	5392.98	0.300181	0.054127	5.54586	2.93e-08	6.64e-07	FNBP1L	NOT	54874	protein_coding	formin binding protein 1 like [Source:HGNC Symbol;Acc:HGNC:20851]	1	93448131	93554661			0.576449	NO
2402	ENSG00000182985	140.474	132.04	146.786	135.586	17098	17051.1	19337.9	19855.6	18335.6	-0.198807	0.0358892	-5.53946	3.03e-08	6.88e-07	CADM1	NOT	23705	protein_coding	cell adhesion molecule 1 [Source:HGNC Symbol;Acc:HGNC:5951]	11	115169218	115504957			0.52168	YES
1833	ENSG00000113732	54.027	48.7336	71.1707	71.0361	1277.32	1180.53	1773.05	1789.57	1505.12	-0.535106	0.0966915	-5.53416	3.13e-08	7.08e-07	ATP6V0E1	DOWN	8992	protein_coding	ATPase H+ transporting V0 subunit e1 [Source:HGNC Symbol;Acc:HGNC:863]	5	172983771	173035445	-0.304696	NO	0.314221	YES
1320	ENSG00000029534	3.98147	5.05063	1.89585	1.90983	464.649	542.238	244.272	236.913	372.018	1.06476	0.192542	5.53003	3.2e-08	7.24e-07	ANK1	UP	286	protein_coding	ankyrin 1 [Source:HGNC Symbol;Acc:HGNC:492]	8	41653220	41896762	0.428981	NO	0.520131	NO
4711	ENSG00000077458	36.217	36.0402	47.3972	49.8399	1774.88	1793	2379.59	2498.35	2111.46	-0.451389	0.0816472	-5.52854	3.23e-08	7.29e-07	FAM76B	NOT	143684	protein_coding	family with sequence similarity 76 member B [Source:HGNC Symbol;Acc:HGNC:28492]	11	95768953	95790409
9048	ENSG00000114268	12.9862	16.7999	8.2397	7.66398	757.171	977.062	486.475	454.246	668.738	0.881861	0.159598	5.5255	3.29e-08	7.41e-07	PFKFB4	UP	5210	protein_coding	6-phosphofructo-2-kinase/fructose-2,6-biphosphatase 4 [Source:HGNC Symbol;Acc:HGNC:8875]	3	48517684	48562015			0.439537	NO
2089	ENSG00000176171	220.341	226.067	180.86	169.664	10253.3	10845.8	8984.26	8551.38	9658.69	0.266834	0.0483445	5.51943	3.4e-08	7.66e-07	BNIP3	NOT	664	protein_coding	BCL2 interacting protein 3 [Source:HGNC Symbol;Acc:HGNC:1084]	10	131966455	131982013	-0.363211	YES	0.412542	NO
2668	ENSG00000082258	39.6453	37.4121	28.0072	31.0454	3846.99	3723.37	2931.27	2952.6	3363.56	0.363714	0.0659018	5.51903	3.41e-08	7.66e-07	CCNT2	NOT	905	protein_coding	cyclin T2 [Source:HGNC Symbol;Acc:HGNC:1600]	2	134918235	134959342			0.48698	NO
4605	ENSG00000156504	13.9928	16.2143	22.4108	22.4375	948.11	1142.32	1600.19	1615.31	1326.48	-0.622214	0.112773	-5.51741	3.44e-08	7.72e-07	FAM122B	DOWN	159090	protein_coding	family with sequence similarity 122B [Source:HGNC Symbol;Acc:HGNC:30490]	X	134769566	134797232
8320	ENSG00000112992	45.6526	41.1301	57.9793	49.5407	4251.45	4211.9	5571.69	5128.87	4790.98	-0.338171	0.0613729	-5.5101	3.59e-08	8.04e-07	NNT	NOT	23530	protein_coding	nicotinamide nucleotide transhydrogenase [Source:HGNC Symbol;Acc:HGNC:7863]	5	43602692	43707405			0.316728	YES
9873	ENSG00000112245	49.9756	47.2545	58.2471	57.002	4197.83	4076.6	5169.05	5132.78	4644.07	-0.316005	0.057417	-5.50369	3.72e-08	8.33e-07	PTP4A1	NOT	7803	protein_coding	protein tyrosine phosphatase 4A1 [Source:HGNC Symbol;Acc:HGNC:9634]	6	63521746	63583436			0.374024	YES
2506	ENSG00000078699	27.9942	26.9496	35.0283	34.0372	3373.88	3280.28	4141.25	4366.24	3790.41	-0.354466	0.0644082	-5.50342	3.72e-08	8.33e-07	CBFA2T2	NOT	9139	protein_coding	CBFA2/RUNX1 partner transcriptional co-repressor 2 [Source:HGNC Symbol;Acc:HGNC:1536]	20	33490075	33650036			0.463171	YES
7820	ENSG00000109919	92.3144	93.0269	120.115	114.902	3450.07	3793.6	4682.58	4624.7	4137.74	-0.362025	0.0657875	-5.50294	3.73e-08	8.34e-07	MTCH2	NOT	23788	protein_coding	mitochondrial carrier 2 [Source:HGNC Symbol;Acc:HGNC:17587]	11	47617315	47642607
5954	ENSG00000149428	95.2194	92.6152	105.631	105.964	6725.19	6672.11	8025.8	8016.86	7359.99	-0.259932	0.047242	-5.50213	3.75e-08	8.36e-07	HYOU1	NOT	10525	protein_coding	hypoxia up-regulated 1 [Source:HGNC Symbol;Acc:HGNC:16931]	11	119044188	119057227			0.252366	YES
8611	ENSG00000197444	34.5889	33.88	23.3338	21.0816	1878.35	1893.19	1342.46	1322.6	1609.15	0.501001	0.0911826	5.49448	3.92e-08	8.71e-07	OGDHL	UP	55753	protein_coding	oxoglutarate dehydrogenase like [Source:HGNC Symbol;Acc:HGNC:25590]	10	49734641	49762379	-0.408173	YES
8750	ENSG00000107719	18.377	18.1378	25.4955	23.6591	1382.66	1405.69	2032.84	1912.92	1683.53	-0.500831	0.0911529	-5.49441	3.92e-08	8.71e-07	PALD1	DOWN	27143	protein_coding	phosphatase domain containing paladin 1 [Source:HGNC Symbol;Acc:HGNC:23530]	10	70478767	70568450
4943	ENSG00000157827	61.7064	57.7798	67.5163	68.4453	5493.02	5291.21	6524.97	6656.08	5991.32	-0.289417	0.0527016	-5.49161	3.98e-08	8.84e-07	FMNL2	NOT	114793	protein_coding	formin like 2 [Source:HGNC Symbol;Acc:HGNC:18267]	2	152335174	152649826			0.35415	YES
9587	ENSG00000078304	220.667	209.909	230.691	218.387	11281.4	11394.2	13243.5	13120.3	12259.8	-0.217434	0.0396172	-5.48838	4.06e-08	8.99e-07	PPP2R5C	NOT	5527	protein_coding	protein phosphatase 2 regulatory subunit B'gamma [Source:HGNC Symbol;Acc:HGNC:9311]	14	101761798	101927989			0.397085	YES
10727	ENSG00000125844	24.8566	27.4754	32.4863	32.1103	1798.4	1899.38	2490.34	2535.55	2180.92	-0.443073	0.080826	-5.48181	4.21e-08	9.32e-07	RRBP1	NOT	6238	protein_coding	ribosome binding protein 1 [Source:HGNC Symbol;Acc:HGNC:10448]	20	17613678	17682295			0.210676	YES
6015	ENSG00000114446	27.7052	28.2407	17.0905	18.0252	1410.88	1435.64	900.496	983.874	1182.72	0.594717	0.108505	5.48102	4.23e-08	9.35e-07	IFT57	UP	55081	protein_coding	intraflagellar transport 57 [Source:HGNC Symbol;Acc:HGNC:17367]	3	108160812	108222435			0.420824	NO
14072	ENSG00000256223	9.16329	13.7594	7.24996	8.01895	511.678	611.438	263.938	290.757	419.453	1.01666	0.185602	5.47765	4.31e-08	9.51e-07	ZNF10	UP	7556	protein_coding	zinc finger protein 10 [Source:HGNC Symbol;Acc:HGNC:12879]	12	133130575	133159465			0.434924	NO
5752	ENSG00000110422	10.5233	10.1653	14.3455	13.8114	1283.9	1277.62	1854.81	1793.49	1552.45	-0.510106	0.0931491	-5.47623	4.34e-08	9.58e-07	HIPK3	DOWN	10114	protein_coding	homeodomain interacting protein kinase 3 [Source:HGNC Symbol;Acc:HGNC:4915]	11	33256672	33357023			0.437605	YES
6465	ENSG00000131437	25.2039	20.0856	14.4086	14.7345	2177.46	1917.97	1335.22	1470.43	1725.27	0.545841	0.0996921	5.47527	4.37e-08	9.61e-07	KIF3A	UP	11127	protein_coding	kinesin family member 3A [Source:HGNC Symbol;Acc:HGNC:6319]	5	132692628	132737638			0.54896	NO
1164	ENSG00000213109	29.0702	30.4984	46.5424	50.1549	478.758	530.877	834.253	894.786	684.669	-0.776987	0.142045	-5.47	4.5e-08	9.89e-07	AL365223.1	DOWN	NA	transcribed_processed_pseudogene	ribosomal protein L7a (RPL7A) pseudogene	6	136900233	136901529
2935	ENSG00000163001	50.7036	58.1332	33.6155	33.6581	1582.06	1745.49	1100.26	1153.24	1395.26	0.561736	0.102741	5.46748	4.56e-08	1e-06	CFAP36	UP	112942	protein_coding	cilia and flagella associated protein 36 [Source:HGNC Symbol;Acc:HGNC:30540]	2	55519604	55545079	-0.437732	YES
2773	ENSG00000139880	53.3259	52.4146	64.3908	64.1753	2905.47	2987.99	3755.17	3804.31	3363.24	-0.359357	0.0657325	-5.46696	4.58e-08	1e-06	CDH24	NOT	64403	protein_coding	cadherin 24 [Source:HGNC Symbol;Acc:HGNC:14265]	14	23047062	23057538
11224	ENSG00000160584	15.5955	15.0888	21.8743	19.6916	1473.9	1470.76	2108.4	2007.89	1765.24	-0.483102	0.0884307	-5.46306	4.68e-08	1.02e-06	SIK3	NOT	23387	protein_coding	SIK family kinase 3 [Source:HGNC Symbol;Acc:HGNC:29165]	11	116843402	117098437			0.344881	YES
8301	ENSG00000169251	94.203	89.734	107.757	107.545	4685.06	4593.02	5692.79	5714.3	5171.29	-0.297945	0.0545741	-5.45946	4.78e-08	1.04e-06	NMD3	NOT	51068	protein_coding	NMD3 ribosome export adaptor [Source:HGNC Symbol;Acc:HGNC:24250]	3	161104696	161253532	-0.414825	NO
10856	ENSG00000133872	324.122	318.112	254.552	269.503	10570.3	10459.5	8718.25	9060.45	9702.13	0.242231	0.0443751	5.45871	4.8e-08	1.05e-06	SARAF	NOT	51669	protein_coding	store-operated calcium entry associated regulatory factor [Source:HGNC Symbol;Acc:HGNC:28789]	8	30063003	30083208
13934	ENSG00000100722	42.7343	47.7124	42.4171	38.142	6607.61	6517.19	7785.67	7966.93	7219.35	-0.263286	0.0482517	-5.4565	4.86e-08	1.06e-06	ZC3H14	NOT	79882	protein_coding	zinc finger CCCH-type containing 14 [Source:HGNC Symbol;Acc:HGNC:20509]	14	88562970	88627596			0.213762	YES
7922	ENSG00000092841	636.804	627.721	475.511	490.393	8503.83	8519.85	6905.87	7259.13	7797.17	0.265082	0.0485861	5.45593	4.87e-08	1.06e-06	MYL6	NOT	4637	protein_coding	myosin light chain 6 [Source:HGNC Symbol;Acc:HGNC:7587]	12	56158346	56163496	-0.350679	YES	0.384838	NO
1393	ENSG00000122359	42.2512	35.2386	46.0187	50.681	2849.03	2651.29	3585.42	3585.02	3167.69	-0.382184	0.0700836	-5.45326	4.95e-08	1.07e-06	ANXA11	NOT	311	protein_coding	annexin A11 [Source:HGNC Symbol;Acc:HGNC:535]	10	80150889	80205572
7383	ENSG00000117899	13.1038	11.7518	17.8432	17.6409	837.121	769.462	1271.04	1220.79	1024.6	-0.632584	0.116054	-5.45076	5.02e-08	1.09e-06	MESD	DOWN	23184	protein_coding	mesoderm development LRP chaperone [Source:HGNC Symbol;Acc:HGNC:13520]	15	80946289	80989828
11458	ENSG00000050438	20.8692	18.332	14.3859	14.9433	3625.02	3264.79	2594.88	2594.29	3019.74	0.40934	0.075135	5.44806	5.09e-08	1.1e-06	SLC4A8	NOT	9498	protein_coding	solute carrier family 4 member 8 [Source:HGNC Symbol;Acc:HGNC:11034]	12	51391317	51515763	0.573851	NO	0.589607	NO
8719	ENSG00000070756	1553.79	1538.65	1125.48	1252.49	75245.9	73300.3	66490.8	67036.5	70518.4	0.153801	0.0282515	5.44398	5.21e-08	1.13e-06	PABPC1	NOT	26986	protein_coding	poly(A) binding protein cytoplasmic 1 [Source:HGNC Symbol;Acc:HGNC:8554]	8	100685816	100722809
79	ENSG00000278741	16.0035	10.0814	6.19436	7.26186	1266.03	911.993	576.524	626.546	845.273	0.85693	0.157436	5.44305	5.24e-08	1.13e-06	ABR	UP	29	protein_coding	ABR activator of RhoGEF and GTPase [Source:HGNC Symbol;Acc:HGNC:81]	CHR_HSCHR17_2_CTG2	1003519	1192547	-0.322469	YES
2648	ENSG00000157456	189.579	179.899	210.719	220.415	5060.35	5033	6076.79	6264.48	5608.66	-0.290134	0.0533394	-5.4394	5.35e-08	1.15e-06	CCNB2	NOT	9133	protein_coding	cyclin B2 [Source:HGNC Symbol;Acc:HGNC:1580]	15	59105126	59125045
5626	ENSG00000187664	0.335034	0.759684	1.53756	2.85118	15.0494	8.26268	69.3485	139.994	58.1636	-3.1595	0.581188	-5.43628	5.44e-08	1.17e-06	HAPLN4	DOWN	404037	protein_coding	hyaluronan and proteoglycan link protein 4 [Source:HGNC Symbol;Acc:HGNC:31357]	19	19254756	19262804
7167	ENSG00000169967	23.4584	21.3773	15.8453	16.3284	3489.57	3287.51	2516.21	2643.24	2984.14	0.393533	0.0724191	5.4341	5.51e-08	1.19e-06	MAP3K2	NOT	10746	protein_coding	mitogen-activated protein kinase kinase kinase 2 [Source:HGNC Symbol;Acc:HGNC:6854]	2	127298730	127388465			0.517326	NO
6165	ENSG00000183856	16.854	15.3903	20.5721	22.4345	1608.4	1519.3	2147.73	2189	1866.11	-0.471228	0.0867353	-5.43294	5.54e-08	1.19e-06	IQGAP3	NOT	128239	protein_coding	IQ motif containing GTPase activating protein 3 [Source:HGNC Symbol;Acc:HGNC:20669]	1	156525405	156572604			0.237886	YES
4020	ENSG00000157851	156.354	150.055	125.538	121.66	13398.6	12993.1	11407.3	11222	12255.3	0.222023	0.0408893	5.42985	5.64e-08	1.21e-06	DPYSL5	NOT	56896	protein_coding	dihydropyrimidinase like 5 [Source:HGNC Symbol;Acc:HGNC:20637]	2	26847747	26950351	0.477239	NO	0.501763	NO
7642	ENSG00000020922	40.9338	42.7774	50.965	60.5467	4013.48	4117.91	5115.23	5000.62	4561.81	-0.315116	0.0580598	-5.42743	5.72e-08	1.23e-06	MRE11	NOT	4361	protein_coding	MRE11 homolog, double strand break repair nuclease [Source:HGNC Symbol;Acc:HGNC:7230]	11	94415570	94493885
7894	ENSG00000213347	14.0258	13.5898	25.6561	22.1243	413.858	415.2	866.339	676.474	592.968	-0.895525	0.165049	-5.42581	5.77e-08	1.23e-06	MXD3	DOWN	83463	protein_coding	MAX dimerization protein 3 [Source:HGNC Symbol;Acc:HGNC:14008]	5	177301461	177312757			0.390387	YES
6382	ENSG00000136240	124.96	122.358	140.072	144.319	5925.69	5943.96	7031.11	7361.92	6565.67	-0.27821	0.0513102	-5.42212	5.89e-08	1.26e-06	KDELR2	NOT	11014	protein_coding	KDEL endoplasmic reticulum protein retention receptor 2 [Source:HGNC Symbol;Acc:HGNC:6305]	7	6445953	6484190
1855	ENSG00000054793	22.492	19.7605	27.1959	25.6067	3009.87	2722.55	3858.68	3683.9	3318.75	-0.395365	0.0729763	-5.41771	6.04e-08	1.29e-06	ATP9A	NOT	10079	protein_coding	ATPase phospholipid transporting 9A (putative) [Source:HGNC Symbol;Acc:HGNC:13540]	20	51596514	51768390	0.298961	YES	0.574073	YES
7286	ENSG00000112118	167.875	158.001	183.781	186.913	8479.38	8199.67	9750.2	10062.9	9123.04	-0.248352	0.045839	-5.41792	6.03e-08	1.29e-06	MCM3	NOT	4172	protein_coding	minichromosome maintenance complex component 3 [Source:HGNC Symbol;Acc:HGNC:6945]	6	52264014	52284881	0.308691	YES
755	ENSG00000107897	49.3763	48.774	36.2643	34.1184	3124.62	3213.15	2476.88	2338.78	2788.36	0.396309	0.0731913	5.4147	6.14e-08	1.31e-06	ACBD5	NOT	91452	protein_coding	acyl-CoA binding domain containing 5 [Source:HGNC Symbol;Acc:HGNC:23338]	10	27195214	27242130	-0.40457	YES	0.327569	NO
3308	ENSG00000103187	38.2041	36.5488	49.6121	52.8608	1144.69	1151.61	1607.44	1725.94	1407.42	-0.537894	0.0993683	-5.41313	6.19e-08	1.32e-06	COTL1	DOWN	23406	protein_coding	coactosin like F-actin binding protein 1 [Source:HGNC Symbol;Acc:HGNC:18304]	16	84565596	84618078			0.226587	YES
1263	ENSG00000171094	28.3759	27.4802	20.036	20.212	2850.91	2839.26	2137.38	2166.48	2498.51	0.402813	0.074419	5.41277	6.21e-08	1.32e-06	ALK	NOT	238	protein_coding	ALK receptor tyrosine kinase [Source:HGNC Symbol;Acc:HGNC:427]	2	29192774	29921586
783	ENSG00000123983	65.4753	56.1236	74.1666	72.5532	5453.51	4989.62	6394.56	6626.71	5866.1	-0.318044	0.0587628	-5.41233	6.22e-08	1.32e-06	ACSL3	NOT	2181	protein_coding	acyl-CoA synthetase long chain family member 3 [Source:HGNC Symbol;Acc:HGNC:3570]	2	222860942	222944639			0.39329	YES
10345	ENSG00000144468	25.1347	19.0831	31.5927	29.0778	1292.36	1160.91	1812.38	1751.39	1504.26	-0.538017	0.0994146	-5.41185	6.24e-08	1.32e-06	RHBDD1	DOWN	84236	protein_coding	rhomboid domain containing 1 [Source:HGNC Symbol;Acc:HGNC:23081]	2	226835581	226999215			0.518606	YES
6239	ENSG00000198399	11.6939	10.8546	16.6076	16.0587	985.734	903.73	1413.88	1423.43	1181.7	-0.586041	0.108301	-5.41124	6.26e-08	1.32e-06	ITSN2	DOWN	50618	protein_coding	intersectin 2 [Source:HGNC Symbol;Acc:HGNC:6184]	2	24202864	24360714			0.446178	YES
9853	ENSG00000122420	7.88987	6.63039	3.38737	3.51458	571.876	495.761	259.798	273.135	400.142	1.00275	0.185355	5.40989	6.31e-08	1.33e-06	PTGFR	UP	5737	protein_coding	prostaglandin F receptor [Source:HGNC Symbol;Acc:HGNC:9600]	1	78303884	78540701			0.303402	NO
1493	ENSG00000100823	660.36	635.299	502.739	535.994	16090.6	15863.3	13361.5	14075.8	14847.8	0.219798	0.0406458	5.40765	6.39e-08	1.35e-06	APEX1	NOT	328	protein_coding	apurinic/apyrimidinic endodeoxyribonuclease 1 [Source:HGNC Symbol;Acc:HGNC:587]	14	20455191	20457772
4548	ENSG00000112319	56.0803	51.3787	37.1514	41.8798	3811.25	3559.15	2639.38	2921.27	3232.76	0.406452	0.0752151	5.40387	6.52e-08	1.37e-06	EYA4	NOT	2070	protein_coding	EYA transcriptional coactivator and phosphatase 4 [Source:HGNC Symbol;Acc:HGNC:3522]	6	133240598	133532128
9913	ENSG00000164611	225.14	246.046	299.743	284.452	3315.56	3401.12	4421.75	4146.95	3821.35	-0.351297	0.0650296	-5.40211	6.59e-08	1.39e-06	PTTG1	NOT	9232	protein_coding	PTTG1 regulator of sister chromatid separation, securin [Source:HGNC Symbol;Acc:HGNC:9690]	5	160421855	160428739
6032	ENSG00000115461	14.2782	13.9316	18.3318	19.0413	1465.43	1472.82	1994.55	2100.89	1758.42	-0.479225	0.0887536	-5.39951	6.68e-08	1.4e-06	IGFBP5	NOT	3488	protein_coding	insulin like growth factor binding protein 5 [Source:HGNC Symbol;Acc:HGNC:5474]	2	216672105	216695549
5329	ENSG00000135677	84.0508	81.3975	65.1922	64.927	7065.68	6973.7	5785.95	5856.25	6420.39	0.270134	0.0500395	5.39842	6.72e-08	1.41e-06	GNS	NOT	2799	protein_coding	glucosamine (N-acetyl)-6-sulfatase [Source:HGNC Symbol;Acc:HGNC:4422]	12	64713445	64759431			0.441363	NO
4748	ENSG00000006607	20.2285	19.545	25.7888	24.0155	1574.54	1607.09	2203.63	2166.48	1887.93	-0.457977	0.0848396	-5.39815	6.73e-08	1.41e-06	FARP2	NOT	9855	protein_coding	FERM, ARH/RhoGEF and pleckstrin domain protein 2 [Source:HGNC Symbol;Acc:HGNC:16460]	2	241356285	241494841			0.542706	YES
9265	ENSG00000182621	73.1322	64.7055	55.2338	58.1042	6598.21	6160.86	4825.42	5294.32	5719.7	0.334349	0.0620065	5.39216	6.96e-08	1.46e-06	PLCB1	NOT	23236	protein_coding	phospholipase C beta 1 [Source:HGNC Symbol;Acc:HGNC:15917]	20	8077251	8968360			0.356192	NO
12996	ENSG00000106785	34.4601	28.5829	38.174	38.052	2250.82	2109.05	2891.94	2904.63	2539.11	-0.410576	0.0761828	-5.38935	7.07e-08	1.48e-06	TRIM14	NOT	9830	protein_coding	tripartite motif containing 14 [Source:HGNC Symbol;Acc:HGNC:16283]	9	98069275	98119222
10771	ENSG00000182010	14.9397	16.5902	21.1012	21.0643	1517.16	1652.54	2195.35	2203.68	1892.18	-0.47332	0.0879579	-5.38122	7.4e-08	1.54e-06	RTKN2	NOT	219790	protein_coding	rhotekin 2 [Source:HGNC Symbol;Acc:HGNC:19364]	10	62183035	62268844
13041	ENSG00000100106	16.704	13.9351	10.7837	10.4831	2186.86	1848.77	1391.11	1370.57	1699.33	0.54786	0.101814	5.38099	7.41e-08	1.54e-06	TRIOBP	UP	11078	protein_coding	TRIO and F-actin binding protein [Source:HGNC Symbol;Acc:HGNC:17009]	22	37697048	37776556			0.390861	NO
12639	ENSG00000171204	72.3222	68.9083	96.367	94.8837	1276.37	1332.36	1875.52	1816.98	1575.31	-0.50142	0.0932721	-5.37588	7.62e-08	1.59e-06	TMEM126B	DOWN	55863	protein_coding	transmembrane protein 126B [Source:HGNC Symbol;Acc:HGNC:30883]	11	85628573	85636539	-0.539156	NO
29	ENSG00000135776	15.1686	14.8476	20.7973	21.5273	965.041	959.503	1395.25	1456.72	1194.13	-0.567524	0.105682	-5.37012	7.87e-08	1.64e-06	ABCB10	DOWN	23456	protein_coding	ATP binding cassette subfamily B member 10 [Source:HGNC Symbol;Acc:HGNC:41]	1	229516582	229558707			0.453799	YES
7599	ENSG00000218283	96.0828	101.865	133.508	127.853	1534.09	1676.29	2260.56	2194.87	1916.45	-0.473225	0.0881816	-5.36648	8.03e-08	1.67e-06	MORF4L1P1	NOT	NA	processed_pseudogene	mortality factor 4 like 1 pseudogene 1 [Source:HGNC Symbol;Acc:HGNC:20400]	1	220253570	220254536
3190	ENSG00000113300	73.7465	69.6197	57.6898	55.4571	7318.7	7141.02	6104.74	5829.82	6598.57	0.277103	0.0516874	5.36113	8.27e-08	1.71e-06	CNOT6	NOT	57472	protein_coding	CCR4-NOT transcription complex subunit 6 [Source:HGNC Symbol;Acc:HGNC:14099]	5	180494379	180578358	0.326851	NO	0.383996	NO
6468	ENSG00000090889	38.5038	38.9551	46.7366	49.9995	2749.33	2866.12	3511.93	3822.91	3237.57	-0.385752	0.0719656	-5.36022	8.31e-08	1.72e-06	KIF4A	NOT	24137	protein_coding	kinesin family member 4A [Source:HGNC Symbol;Acc:HGNC:13339]	X	70290104	70420886
2946	ENSG00000165410	34.235	31.6224	38.9605	36.8556	2818.93	2666.78	3590.6	3508.66	3146.24	-0.371644	0.0693404	-5.35971	8.34e-08	1.72e-06	CFL2	NOT	1073	protein_coding	cofilin 2 [Source:HGNC Symbol;Acc:HGNC:1875]	14	34709113	34714823			0.47671	YES
5208	ENSG00000103365	46.1292	54.3795	62.1528	57.9925	3733.18	4302.79	5248.75	5167.05	4612.94	-0.374697	0.0699721	-5.35495	8.56e-08	1.77e-06	GGA2	NOT	23062	protein_coding	golgi associated, gamma adaptin ear containing, ARF binding protein 2 [Source:HGNC Symbol;Acc:HGNC:16064]	16	23463542	23521995			0.284248	YES
13243	ENSG00000084652	35.6874	32.1441	41.4217	42.3643	2888.54	2692.6	3555.41	3696.62	3208.29	-0.377573	0.0705572	-5.35131	8.73e-08	1.8e-06	TXLNA	NOT	200081	protein_coding	taxilin alpha [Source:HGNC Symbol;Acc:HGNC:30685]	1	32179675	32198285	0.371249	YES	0.470323	YES
873	ENSG00000121753	15.9731	16.1724	22.1757	19.9554	1164.44	1178.46	1782.36	1617.27	1435.64	-0.536902	0.10051	-5.34176	9.2e-08	1.9e-06	ADGRB2	DOWN	576	protein_coding	adhesion G protein-coupled receptor B2 [Source:HGNC Symbol;Acc:HGNC:944]	1	31727117	31764893	0.378205	YES
3864	ENSG00000132535	28.1164	27.8245	17.2102	16.2581	1224.64	1297.24	802.166	848.774	1043.21	0.610751	0.11444	5.33686	9.46e-08	1.94e-06	DLG4	UP	1742	protein_coding	discs large MAGUK scaffold protein 4 [Source:HGNC Symbol;Acc:HGNC:2903]	17	7187187	7219841			0.3803	NO
4499	ENSG00000157557	55.1097	51.9304	40.6991	37.3846	3414.33	3304.04	2664.23	2460.17	2960.69	0.391094	0.0733525	5.3317	9.73e-08	2e-06	ETS2	NOT	2114	protein_coding	ETS proto-oncogene 2, transcription factor [Source:HGNC Symbol;Acc:HGNC:3489]	21	38805183	38824955			0.26152	NO
8856	ENSG00000204962	3.5446	2.69191	5.86519	4.00152	159.9	119.809	497.86	290.757	267.081	-1.49294	0.280337	-5.32552	1.01e-07	2.06e-06	PCDHA8	DOWN	56140	protein_coding	protocadherin alpha 8 [Source:HGNC Symbol;Acc:HGNC:8674]	5	140841187	141012347			0.421217	YES
6449	ENSG00000186185	28.6433	29.0447	39.697	35.1908	1744.79	1779.57	2566.93	2296.68	2096.99	-0.46451	0.0873088	-5.32031	1.04e-07	2.12e-06	KIF18B	NOT	146909	protein_coding	kinesin family member 18B [Source:HGNC Symbol;Acc:HGNC:27102]	17	44924709	44947773	0.33018	YES
7527	ENSG00000129534	31.8503	29.2253	40.1392	40.0578	2398.49	2190.64	3087.56	3012.32	2672.25	-0.410048	0.0771125	-5.31754	1.05e-07	2.15e-06	MIS18BP1	NOT	55320	protein_coding	MIS18 binding protein 1 [Source:HGNC Symbol;Acc:HGNC:20190]	14	45203190	45253540
8089	ENSG00000196498	57.7858	54.5179	65.556	59.9791	6106.28	5960.49	7331.28	7178.85	6644.22	-0.265862	0.050047	-5.31225	1.08e-07	2.21e-06	NCOR2	NOT	9612	protein_coding	nuclear receptor corepressor 2 [Source:HGNC Symbol;Acc:HGNC:7673]	12	124324415	124567589			0.302845	YES
10219	ENSG00000076067	7.99696	7.87451	10.7669	11.0922	1044.99	1084.48	1542.23	1546.79	1304.62	-0.536892	0.101072	-5.31196	1.08e-07	2.21e-06	RBMS2	DOWN	5939	protein_coding	RNA binding motif single stranded interacting protein 2 [Source:HGNC Symbol;Acc:HGNC:9909]	12	56521820	56596193			0.402674	YES
3364	ENSG00000088882	30.8061	29.0591	40.2925	40.7332	1216.18	1182.6	1687.14	1728.88	1453.7	-0.509913	0.0961043	-5.30583	1.12e-07	2.28e-06	CPXM1	DOWN	56265	protein_coding	carboxypeptidase X, M14 family member 1 [Source:HGNC Symbol;Acc:HGNC:15771]	20	2794074	2800627
10554	ENSG00000142541	2256.02	2236.49	1950.7	1893.12	40425.4	39319	35496.1	35690.6	37732.8	0.163819	0.0308791	5.30518	1.13e-07	2.29e-06	RPL13A	NOT	23521	protein_coding	ribosomal protein L13a [Source:HGNC Symbol;Acc:HGNC:10304]	19	49487554	49492308
11046	ENSG00000138758	101.973	93.6844	110.608	113.636	8931.8	8466.15	10151.8	10561.2	9527.74	-0.251505	0.0474381	-5.30174	1.15e-07	2.33e-06	SEPTIN11	NOT	55752	protein_coding	septin 11 [Source:HGNC Symbol;Acc:HGNC:25589]	4	76949703	77040384
12734	ENSG00000125355	11.3914	12.1101	6.3629	6.17358	644.301	700.262	379.864	369.075	523.376	0.843982	0.159193	5.30161	1.15e-07	2.33e-06	TMEM255A	UP	55026	protein_coding	transmembrane protein 255A [Source:HGNC Symbol;Acc:HGNC:26086]	X	120258650	120311556			0.557005	NO
8063	ENSG00000146918	60.9996	61.4505	70.7866	67.7028	3965.51	4182.98	5084.18	5045.66	4569.58	-0.314243	0.0593057	-5.2987	1.17e-07	2.36e-06	NCAPG2	NOT	54892	protein_coding	non-SMC condensin II complex subunit G2 [Source:HGNC Symbol;Acc:HGNC:21904]	7	158631169	158704804	0.4295	YES	0.287377	YES
9630	ENSG00000167815	586.883	560.633	466.459	459.656	9541.3	9397.76	8062.03	8020.77	8755.46	0.235916	0.0445233	5.29871	1.17e-07	2.36e-06	PRDX2	NOT	7001	protein_coding	peroxiredoxin 2 [Source:HGNC Symbol;Acc:HGNC:9353]	19	12796820	12801800			0.284201	NO
8642	ENSG00000160991	26.2497	19.3469	13.5957	7.15353	1210.53	1116.49	750.413	752.835	957.569	0.630744	0.119242	5.28963	1.23e-07	2.47e-06	ORAI2	UP	80228	protein_coding	ORAI calcium release-activated calcium modulator 2 [Source:HGNC Symbol;Acc:HGNC:21667]	7	102433106	102456825			0.472319	NO
10126	ENSG00000136237	11.7399	11.8782	14.9642	16.4182	1138.11	1240.43	1643.66	1830.69	1463.22	-0.547373	0.10348	-5.28963	1.23e-07	2.47e-06	RAPGEF5	DOWN	9771	protein_coding	Rap guanine nucleotide exchange factor 5 [Source:HGNC Symbol;Acc:HGNC:16862]	7	22118236	22357154			0.407169	YES
10536	ENSG00000117133	59.9749	54.4086	78.1244	75.1549	1371.37	1281.75	1894.15	1847.33	1598.65	-0.49546	0.0936707	-5.28938	1.23e-07	2.47e-06	RPF1	NOT	80135	protein_coding	ribosome production factor 1 homolog [Source:HGNC Symbol;Acc:HGNC:30350]	1	84479259	84498352			0.482063	YES
1497	ENSG00000166181	129.015	130.068	155.16	149.057	7474.83	7379.6	8774.14	8788.29	8104.22	-0.241546	0.0456774	-5.28808	1.24e-07	2.48e-06	API5	NOT	8539	protein_coding	apoptosis inhibitor 5 [Source:HGNC Symbol;Acc:HGNC:594]	11	43311963	43344529			0.448346	YES
6090	ENSG00000149503	87.7009	85.365	95.0371	94.1872	3530.02	3555.02	4435.2	4410.3	3982.63	-0.320191	0.0605492	-5.28812	1.24e-07	2.48e-06	INCENP	NOT	3619	protein_coding	inner centromere protein [Source:HGNC Symbol;Acc:HGNC:6058]	11	62123998	62153169
6359	ENSG00000107147	7.68247	8.19763	12.8972	12.12	558.708	600.077	962.599	921.219	760.651	-0.701399	0.132665	-5.287	1.24e-07	2.49e-06	KCNT1	DOWN	57582	protein_coding	potassium sodium-activated channel subfamily T member 1 [Source:HGNC Symbol;Acc:HGNC:18865]	9	135702185	135795508			0.280679	YES
12451	ENSG00000163235	0.776892	0.976746	2.53004	3.04149	55.4945	72.2984	191.485	226.144	136.355	-1.71123	0.323898	-5.28324	1.27e-07	2.54e-06	TGFA	DOWN	7039	protein_coding	transforming growth factor alpha [Source:HGNC Symbol;Acc:HGNC:11765]	2	70447284	70554193			0.358537	YES
3747	ENSG00000170456	16.4005	15.5418	13.8945	12.8533	2271.51	2345.57	1761.66	1534.06	1978.2	0.486679	0.092132	5.2824	1.28e-07	2.55e-06	DENND5B	NOT	160518	protein_coding	DENN domain containing 5B [Source:HGNC Symbol;Acc:HGNC:28338]	12	31382226	31591136	0.441159	NO	0.602653	NO
8340	ENSG00000166197	238.521	234.754	250.073	255.149	14641.2	14830.5	16655	17223.2	15837.5	-0.20113	0.0381033	-5.27854	1.3e-07	2.6e-06	NOLC1	NOT	9221	protein_coding	nucleolar and coiled-body phosphoprotein 1 [Source:HGNC Symbol;Acc:HGNC:15608]	10	102152176	102163871			0.326019	YES
1299	ENSG00000196704	159.862	152.788	136.245	167.979	4867.53	4699.4	3604.05	3937.45	4277.11	0.343095	0.0650076	5.27777	1.31e-07	2.61e-06	AMZ2	NOT	51321	protein_coding	archaelysin family metallopeptidase 2 [Source:HGNC Symbol;Acc:HGNC:28041]	17	68206076	68257712			0.439295	NO
7412	ENSG00000254726	141.146	126.838	106.744	108.649	14234.8	13189.3	11409.4	11753.6	12646.8	0.243754	0.046191	5.2771	1.31e-07	2.62e-06	MEX3A	NOT	92312	protein_coding	mex-3 RNA binding family member A [Source:HGNC Symbol;Acc:HGNC:33482]	1	156072013	156082465	0.295174	NO
12679	ENSG00000205269	25.4899	22.595	17.2557	17.5315	3518.73	3214.18	2525.53	2602.13	2965.14	0.393186	0.0745379	5.27498	1.33e-07	2.64e-06	TMEM170B	NOT	100113407	protein_coding	transmembrane protein 170B [Source:HGNC Symbol;Acc:HGNC:34244]	6	11537749	11583524
3213	ENSG00000119397	26.0893	25.2265	30.8248	38.1047	2584.73	2629.6	3299.75	3428.38	2985.61	-0.367917	0.0697608	-5.27399	1.33e-07	2.65e-06	CNTRL	NOT	11064	protein_coding	centriolin [Source:HGNC Symbol;Acc:HGNC:1858]	9	121074863	121177610			0.522117	YES
2752	ENSG00000163171	126.983	120.986	135.877	137.577	11874.9	11673.1	13469.1	13779.1	12699.1	-0.210542	0.0399574	-5.26917	1.37e-07	2.72e-06	CDC42EP3	NOT	10602	protein_coding	CDC42 effector protein 3 [Source:HGNC Symbol;Acc:HGNC:16943]	2	37641882	37738468
1551	ENSG00000198826	37.9092	38.4773	45.2004	51.871	3431.26	3584.97	4534.57	4318.27	3967.27	-0.33554	0.063728	-5.26518	1.4e-07	2.78e-06	ARHGAP11A	NOT	9824	protein_coding	Rho GTPase activating protein 11A [Source:HGNC Symbol;Acc:HGNC:15783]	15	32615144	32639941
10266	ENSG00000168476	32.2587	33.4764	46.4586	46.0255	875.685	933.683	1361.09	1336.31	1126.69	-0.576432	0.109504	-5.26403	1.41e-07	2.79e-06	REEP4	DOWN	80346	protein_coding	receptor accessory protein 4 [Source:HGNC Symbol;Acc:HGNC:26176]	8	22138020	22141951
9109	ENSG00000156531	81.4399	75.1773	91.262	88.05	6169.3	5889.22	7353.01	7196.47	6652	-0.270668	0.051445	-5.2613	1.43e-07	2.83e-06	PHF6	NOT	84295	protein_coding	PHD finger protein 6 [Source:HGNC Symbol;Acc:HGNC:18145]	X	134373312	134428791			0.274412	YES
5516	ENSG00000197265	39.6206	38.5037	53.1289	52.5996	1137.17	1149.55	1632.28	1631.96	1387.74	-0.513536	0.0976335	-5.25984	1.44e-07	2.85e-06	GTF2E2	DOWN	2961	protein_coding	general transcription factor IIE subunit 2 [Source:HGNC Symbol;Acc:HGNC:4651]	8	30578318	30658236	-0.402914	NO
11763	ENSG00000113140	82.9752	79.5797	93.0529	94.4555	5030.25	5002.02	6003.31	6191.06	5556.66	-0.281615	0.0535527	-5.25866	1.45e-07	2.86e-06	SPARC	NOT	6678	protein_coding	secreted protein acidic and cysteine rich [Source:HGNC Symbol;Acc:HGNC:11219]	5	151661096	151686975
9218	ENSG00000174238	31.1656	29.1391	20.0686	20.8959	1938.55	1910.74	1329.01	1422.46	1650.19	0.484218	0.0921936	5.25219	1.5e-07	2.96e-06	PITPNA	NOT	5306	protein_coding	phosphatidylinositol transfer protein alpha [Source:HGNC Symbol;Acc:HGNC:9001]	17	1517718	1562792			0.44517	NO
924	ENSG00000072364	72.0565	62.4683	51.9713	52.2809	11135.6	9917.28	8519.52	8714.87	9571.81	0.288944	0.0550168	5.25193	1.51e-07	2.96e-06	AFF4	NOT	27125	protein_coding	AF4/FMR2 family member 4 [Source:HGNC Symbol;Acc:HGNC:17869]	5	132875395	132963634			0.413693	NO
3669	ENSG00000226634	9.82781	6.71514	2.1441	2.44925	273.71	177.648	58.998	74.4024	146.19	1.75862	0.33507	5.24851	1.53e-07	3.01e-06	DDAH2	UP	23564	protein_coding	dimethylarginine dimethylaminohydrolase 2 [Source:HGNC Symbol;Acc:HGNC:2716]	CHR_HSCHR6_MHC_COX_CTG1	31714445	31718024			0.421917	NO
6961	ENSG00000148814	8.41542	6.97778	2.40186	3.35315	491.926	426.561	220.466	224.186	340.785	1.04708	0.199514	5.24816	1.54e-07	3.01e-06	LRRC27	UP	80313	protein_coding	leucine rich repeat containing 27 [Source:HGNC Symbol;Acc:HGNC:29346]	10	132332154	132381508			0.469501	NO
12922	ENSG00000111669	1399.39	1284.19	1118.86	1115.77	28422.6	26883.7	24078.4	24351.1	25934	0.191646	0.036539	5.24496	1.56e-07	3.06e-06	TPI1	NOT	7167	protein_coding	triosephosphate isomerase 1 [Source:HGNC Symbol;Acc:HGNC:12009]	12	6867119	6870948			0.338732	NO
1283	ENSG00000184675	5.26512	5.24793	7.66604	7.66497	734.597	753.969	1133.38	1149.32	942.818	-0.617027	0.117766	-5.23943	1.61e-07	3.15e-06	AMER1	DOWN	139285	protein_coding	APC membrane recruitment protein 1 [Source:HGNC Symbol;Acc:HGNC:26837]	X	64185117	64205708
3675	ENSG00000197312	22.0061	19.6565	15.4207	15.1198	3829.12	3513.7	2837.08	2841	3255.23	0.371257	0.0709672	5.23139	1.68e-07	3.29e-06	DDI2	NOT	84301	protein_coding	DNA damage inducible 1 homolog 2 [Source:HGNC Symbol;Acc:HGNC:24578]	1	15617458	15669044			0.491961	NO
2899	ENSG00000166037	121.827	129.3	138.016	141.236	5564.5	6036.92	6999.03	7204.3	6451.19	-0.292292	0.0558752	-5.23115	1.68e-07	3.29e-06	CEP57	NOT	9702	protein_coding	centrosomal protein 57 [Source:HGNC Symbol;Acc:HGNC:30794]	11	95789965	95832693	-0.32447	NO
7011	ENSG00000146006	11.5669	9.37736	16.206	14.2394	1092.02	935.748	1590.88	1468.47	1271.78	-0.592354	0.113262	-5.22994	1.7e-07	3.3e-06	LRRTM2	DOWN	26045	protein_coding	leucine rich repeat transmembrane neuronal 2 [Source:HGNC Symbol;Acc:HGNC:19409]	5	138868921	138875368			0.471532	YES
2437	ENSG00000171735	76.0711	65.0971	56.0295	59.8731	1624.39	1665.96	1138.56	1170.86	1399.94	0.510496	0.0978516	5.21705	1.82e-07	3.54e-06	CAMTA1	UP	23261	protein_coding	calmodulin binding transcription activator 1 [Source:HGNC Symbol;Acc:HGNC:18806]	1	6785454	7769706			0.623416	NO
10921	ENSG00000153253	10.2428	7.20749	11.3468	11.2024	1167.27	1039.03	1578.46	1645.66	1357.6	-0.546732	0.104847	-5.21459	1.84e-07	3.58e-06	SCN3A	DOWN	6328	protein_coding	sodium voltage-gated channel alpha subunit 3 [Source:HGNC Symbol;Acc:HGNC:10590]	2	165087526	165204050			0.386694	YES
1454	ENSG00000100280	39.7915	35.8521	49.2607	45.9464	2700.42	2489.13	3428.09	3332.44	2987.52	-0.381061	0.0730918	-5.21346	1.85e-07	3.6e-06	AP1B1	NOT	162	protein_coding	adaptor related protein complex 1 subunit beta 1 [Source:HGNC Symbol;Acc:HGNC:554]	22	29327680	29423179			0.435601	YES
8020	ENSG00000171428	13.1386	9.78472	5.14033	3.79722	420.442	332.573	179.064	129.225	265.326	1.29049	0.247814	5.20749	1.91e-07	3.71e-06	NAT1	UP	9	protein_coding	N-acetyltransferase 1 [Source:HGNC Symbol;Acc:HGNC:7645]	8	18170477	18223689			0.253272	NO
9274	ENSG00000276429	2.19405	1.90383	4.3907	4.28816	175.889	156.991	372.619	368.096	268.399	-1.15298	0.221503	-5.20526	1.94e-07	3.75e-06	PLCH2	DOWN	9651	protein_coding	phospholipase C eta 2 [Source:HGNC Symbol;Acc:HGNC:29037]	CHR_HSCHR1_1_CTG3	2467459	2505530			0.430876	YES
1595	ENSG00000163947	21.1917	23.5503	30.1602	29.9825	1258.5	1423.25	1909.67	1898.24	1622.42	-0.506467	0.0973182	-5.20424	1.95e-07	3.76e-06	ARHGEF3	DOWN	50650	protein_coding	Rho guanine nucleotide exchange factor 3 [Source:HGNC Symbol;Acc:HGNC:683]	3	56727418	57079329			0.39531	YES
14236	ENSG00000161642	15.4067	15.8467	8.467	7.60323	540.837	578.387	287.745	306.42	428.347	0.913004	0.175434	5.20427	1.95e-07	3.76e-06	ZNF385A	UP	25946	protein_coding	zinc finger protein 385A [Source:HGNC Symbol;Acc:HGNC:17521]	12	54369133	54391298			0.421501	NO
2037	ENSG00000123095	8.41176	7.57398	12.4662	12.7947	525.787	478.202	816.657	860.522	670.292	-0.739805	0.142207	-5.20232	1.97e-07	3.8e-06	BHLHE41	DOWN	79365	protein_coding	basic helix-loop-helix family member e41 [Source:HGNC Symbol;Acc:HGNC:16617]	12	26120030	26125037	-0.338514	NO	0.232487	YES
1160	ENSG00000272068	4.69134	4.47989	1.76574	1.24016	250.196	245.815	100.4	71.4654	166.969	1.5309	0.294299	5.20185	1.97e-07	3.8e-06	AL365181.2	UP	NA	lncRNA	novel transcript	1	156637783	156641004
4634	ENSG00000114023	62.1261	63.9635	40.8009	52.3986	2645.87	2905.36	2067	2085.22	2425.86	0.418528	0.0804738	5.2008	1.98e-07	3.82e-06	FAM162A	NOT	26355	protein_coding	family with sequence similarity 162 member A [Source:HGNC Symbol;Acc:HGNC:17865]	3	122384176	122412334	-0.534002	YES	-0.251632	YES
11711	ENSG00000057252	9.70721	9.45285	12.8561	13.2849	1096.72	1098.94	1539.12	1612.38	1336.79	-0.521524	0.100341	-5.19754	2.02e-07	3.88e-06	SOAT1	DOWN	6646	protein_coding	sterol O-acyltransferase 1 [Source:HGNC Symbol;Acc:HGNC:11177]	1	179293714	179358680			0.410777	YES
9854	ENSG00000134247	30.0171	29.4124	21.5682	22.1757	3061.61	3090.24	2314.38	2421.01	2721.81	0.377347	0.0727588	5.18627	2.15e-07	4.12e-06	PTGFRN	NOT	5738	protein_coding	prostaglandin F2 receptor inhibitor [Source:HGNC Symbol;Acc:HGNC:9601]	1	116909916	116990353
10829	ENSG00000151835	19.2627	16.6369	13.0704	13.505	4963.47	4424.66	3568.86	3740.68	4174.42	0.361301	0.0696885	5.18452	2.17e-07	4.15e-06	SACS	NOT	26278	protein_coding	sacsin molecular chaperone [Source:HGNC Symbol;Acc:HGNC:10519]	13	23328826	23433740			0.253594	NO
7537	ENSG00000133606	94.2268	93.9259	74.0549	69.9043	4601.34	4796.48	3777.94	3790.61	4241.59	0.31213	0.060284	5.17765	2.25e-07	4.3e-06	MKRN1	NOT	23608	protein_coding	makorin ring finger protein 1 [Source:HGNC Symbol;Acc:HGNC:7112]	7	140453033	140479536	0.478318	NO	0.552985	NO
1806	ENSG00000017260	144.331	139.982	151.895	145.749	9552.59	9866.67	11284.1	11347.3	10512.7	-0.220981	0.0426947	-5.17583	2.27e-07	4.34e-06	ATP2C1	NOT	27032	protein_coding	ATPase secretory pathway Ca2+ transporting 1 [Source:HGNC Symbol;Acc:HGNC:13211]	3	130850595	131016712			0.413699	YES
13981	ENSG00000023041	37.7927	33.4587	45.6066	47.6563	1163.5	1070.02	1555.68	1689.72	1369.73	-0.538813	0.104114	-5.17521	2.28e-07	4.35e-06	ZDHHC6	DOWN	64429	protein_coding	zinc finger DHHC-type palmitoyltransferase 6 [Source:HGNC Symbol;Acc:HGNC:19160]	10	112424428	112446917			0.414539	YES
6274	ENSG00000189159	358.241	360.343	288.591	291.45	9422.78	9803.67	8062.03	8230.27	8879.69	0.238717	0.0461443	5.17328	2.3e-07	4.39e-06	JPT1	NOT	51155	protein_coding	Jupiter microtubule associated homolog 1 [Source:HGNC Symbol;Acc:HGNC:14569]	17	75135248	75168281
9435	ENSG00000181222	68.9398	60.41	49.7414	49.9167	7495.53	6788.82	5783.87	5829.82	6474.51	0.298882	0.0577905	5.17182	2.32e-07	4.42e-06	POLR2A	NOT	5430	protein_coding	RNA polymerase II subunit A [Source:HGNC Symbol;Acc:HGNC:9187]	17	7484366	7514616	0.334109	NO	0.380974	NO
10625	ENSG00000148303	4115.41	4067.36	3570.42	3533.67	63721.8	64615.2	58139.9	58108.3	61146.3	0.14271	0.0276152	5.16779	2.37e-07	4.51e-06	RPL7A	NOT	6130	protein_coding	ribosomal protein L7a [Source:HGNC Symbol;Acc:HGNC:10364]	9	133348218	133351426
5496	ENSG00000100983	29.9019	31.8043	42.3226	43.9147	949.051	1039.03	1424.23	1498.82	1227.78	-0.556755	0.10777	-5.16616	2.39e-07	4.54e-06	GSS	DOWN	2937	protein_coding	glutathione synthetase [Source:HGNC Symbol;Acc:HGNC:4624]	20	34928432	34956027	-0.295584	NO
12800	ENSG00000120802	194.045	178.322	207.899	209.355	12424.2	11752.6	13867.6	14401.8	13111.6	-0.22551	0.0436518	-5.1661	2.39e-07	4.54e-06	TMPO	NOT	7112	protein_coding	thymopoietin [Source:HGNC Symbol;Acc:HGNC:11875]	12	98515579	98550351	0.288241	YES	0.353879	YES
13985	ENSG00000148516	69.9973	62.1719	76.1192	72.6992	6201.28	5858.24	7245.37	7283.6	6647.12	-0.268532	0.0519957	-5.16451	2.41e-07	4.57e-06	ZEB1	NOT	6935	protein_coding	zinc finger E-box binding homeobox 1 [Source:HGNC Symbol;Acc:HGNC:11642]	10	31318495	31529814			0.530981	YES
13192	ENSG00000124120	17.267	13.6109	9.56686	9.7552	1648.85	1412.92	1037.12	1017.16	1279.01	0.576366	0.111648	5.16235	2.44e-07	4.62e-06	TTPAL	UP	79183	protein_coding	alpha tocopherol transfer protein like [Source:HGNC Symbol;Acc:HGNC:16114]	20	44475874	44494603	0.293166	NO	0.396747	NO
971	ENSG00000185567	3.30915	3.24199	1.93923	1.95094	973.506	977.062	606.541	627.525	796.158	0.660321	0.127923	5.16186	2.45e-07	4.63e-06	AHNAK2	UP	113146	protein_coding	AHNAK nucleoprotein 2 [Source:HGNC Symbol;Acc:HGNC:20125]	14	104937244	104978374			0.429342	NO
13123	ENSG00000011105	13.1892	15.1307	20.8458	18.9265	918.011	1042.13	1498.76	1417.56	1219.11	-0.573762	0.11119	-5.1602	2.47e-07	4.66e-06	TSPAN9	DOWN	10867	protein_coding	tetraspanin 9 [Source:HGNC Symbol;Acc:HGNC:21640]	12	3077355	3286564			0.372799	YES
13801	ENSG00000196584	23.5454	23.8361	29.9844	29.4654	1609.34	1674.23	2217.08	2221.3	1930.49	-0.435006	0.0843843	-5.15505	2.54e-07	4.79e-06	XRCC2	NOT	7516	protein_coding	X-ray repair cross complementing 2 [Source:HGNC Symbol;Acc:HGNC:12829]	7	152644776	152676141			0.225884	YES
1399	ENSG00000138279	51.7377	49.9865	61.8633	62.2559	2039.19	1906.61	2587.63	2666.74	2300.04	-0.412915	0.0801067	-5.15457	2.54e-07	4.79e-06	ANXA7	NOT	310	protein_coding	annexin A7 [Source:HGNC Symbol;Acc:HGNC:545]	10	73375101	73414076			0.414521	YES
5361	ENSG00000115806	51.403	47.7341	62.1159	63.8803	2560.27	2528.38	3157.95	3547.82	2948.6	-0.39831	0.0772832	-5.1539	2.55e-07	4.8e-06	GORASP2	NOT	26003	protein_coding	golgi reassembly stacking protein 2 [Source:HGNC Symbol;Acc:HGNC:17500]	2	170928464	170967130			0.31996	YES
8566	ENSG00000137804	292.238	261.909	305.946	313.53	10607	9894.56	11946.6	12247	11173.8	-0.238717	0.046321	-5.15353	2.56e-07	4.81e-06	NUSAP1	NOT	51203	protein_coding	nucleolar and spindle associated protein 1 [Source:HGNC Symbol;Acc:HGNC:18538]	15	41320794	41381050
10675	ENSG00000118181	2186.25	2136.28	1821.41	1840.56	30244.5	30469.7	26708.5	27390.8	28703.4	0.166369	0.0322971	5.15119	2.59e-07	4.86e-06	RPS25	NOT	6230	protein_coding	ribosomal protein S25 [Source:HGNC Symbol;Acc:HGNC:10413]	11	119015712	119018691	-0.439857	YES
2622	ENSG00000091986	40.9905	39.9501	49.3957	49.4068	3092.64	3095.41	3850.4	3934.52	3493.24	-0.331258	0.0643474	-5.14796	2.63e-07	4.94e-06	CCDC80	NOT	151887	protein_coding	coiled-coil domain containing 80 [Source:HGNC Symbol;Acc:HGNC:30649]	3	112596797	112649530
4739	ENSG00000112039	10.7461	12.3565	18.2187	19.0362	453.362	537.074	814.587	863.459	667.12	-0.761825	0.148017	-5.14689	2.65e-07	4.96e-06	FANCE	DOWN	2178	protein_coding	FA complementation group E [Source:HGNC Symbol;Acc:HGNC:3586]	6	35452338	35467102			0.51178	YES
1947	ENSG00000163930	34.4111	34.0215	42.8254	43.0178	2008.15	2104.92	2706.66	2707.85	2381.9	-0.396881	0.0771552	-5.14393	2.69e-07	5.04e-06	BAP1	NOT	8314	protein_coding	BRCA1 associated protein 1 [Source:HGNC Symbol;Acc:HGNC:950]	3	52401008	52410008	0.353827	YES	0.340212	YES
12372	ENSG00000139372	89.4831	88.411	69.5906	68.8302	4634.26	4600.25	3767.59	3700.54	4175.66	0.306376	0.0595761	5.1426	2.71e-07	5.07e-06	TDG	NOT	6996	protein_coding	thymine DNA glycosylase [Source:HGNC Symbol;Acc:HGNC:11700]	12	103965822	103988874			0.389653	NO
8740	ENSG00000120727	231.817	250.051	253.882	288.222	6529.54	6270.34	7538.29	7789.73	7031.98	-0.259942	0.0505664	-5.14061	2.74e-07	5.11e-06	PAIP2	NOT	51247	protein_coding	poly(A) binding protein interacting protein 2 [Source:HGNC Symbol;Acc:HGNC:17970]	5	139341587	139369720			0.498852	YES
11126	ENSG00000213064	9.98623	10.4365	12.9149	12.9926	1820.03	1953.09	2496.55	2546.32	2204	-0.418919	0.0815141	-5.13922	2.76e-07	5.15e-06	SFT2D2	NOT	375035	protein_coding	SFT2 domain containing 2 [Source:HGNC Symbol;Acc:HGNC:25140]	1	168225938	168253021	0.338263	YES	0.323271	YES
12494	ENSG00000185875	33.5015	32.1859	22.4518	22.9418	2056.12	2033.65	1470.81	1522.31	1770.72	0.450296	0.0876712	5.13619	2.8e-07	5.22e-06	THNSL1	NOT	79896	protein_coding	threonine synthase like 1 [Source:HGNC Symbol;Acc:HGNC:26160]	10	25016612	25026664			0.458828	NO
11892	ENSG00000167978	194.355	185.051	227.328	218.937	23359.4	22037.6	26327.6	25638.5	24340.8	-0.194819	0.0379329	-5.13588	2.81e-07	5.23e-06	SRRM2	NOT	23524	protein_coding	serine/arginine repetitive matrix 2 [Source:HGNC Symbol;Acc:HGNC:16639]	16	2752626	2772538			0.329705	YES
2121	ENSG00000235307	16.8779	14.6386	22.6282	22.7597	1227.46	1074.15	1655.05	1681.89	1409.64	-0.535197	0.10422	-5.13528	2.82e-07	5.23e-06	BRD2	DOWN	6046	protein_coding	bromodomain containing 2 [Source:HGNC Symbol;Acc:HGNC:1103]	CHR_HSCHR6_MHC_SSTO_CTG1	33059372	33122227			0.340565	YES
12797	ENSG00000136842	175.118	158.121	134.753	130.824	9664.52	8990.83	7862.26	7761.34	8569.74	0.256107	0.0498708	5.13541	2.82e-07	5.23e-06	TMOD1	NOT	7111	protein_coding	tropomodulin 1 [Source:HGNC Symbol;Acc:HGNC:11871]	9	97501180	97601743	0.299385	NO
2851	ENSG00000115163	118.771	110.915	139.982	135.051	2504.78	2522.18	3238.68	3208.11	2868.44	-0.358908	0.0698965	-5.13485	2.82e-07	5.24e-06	CENPA	NOT	1058	protein_coding	centromere protein A [Source:HGNC Symbol;Acc:HGNC:1851]	2	26764289	26801067
3119	ENSG00000166250	40.9958	38.3419	46.6062	47.9632	3417.15	3301.97	4131.93	4300.65	3787.93	-0.327631	0.0638174	-5.13388	2.84e-07	5.26e-06	CLMP	NOT	79827	protein_coding	CXADR like membrane protein [Source:HGNC Symbol;Acc:HGNC:24039]	11	123069872	123195248			-0.367337	NO
12993	ENSG00000255690	23.9427	21.4615	28.8461	28.9353	1950.77	1801.26	2492.41	2534.58	2194.76	-0.421635	0.0823032	-5.12294	3.01e-07	5.56e-06	TRIL	NOT	9865	protein_coding	TLR4 interactor with leucine rich repeats [Source:HGNC Symbol;Acc:HGNC:22200]	7	28953358	28958330	0.326556	YES	0.313771	YES
10574	ENSG00000116251	889.286	857.377	763.333	714.733	27415.2	27025.2	23890.1	24488.2	25704.7	0.170314	0.0332571	5.12113	3.04e-07	5.61e-06	RPL22	NOT	6146	protein_coding	ribosomal protein L22 [Source:HGNC Symbol;Acc:HGNC:10315]	1	6185020	6209389			0.41687	NO
5324	ENSG00000111670	11.0159	11.1295	14.8766	16.3873	985.734	961.569	1361.09	1503.71	1203.03	-0.557069	0.108946	-5.11327	3.17e-07	5.84e-06	GNPTAB	DOWN	79158	protein_coding	N-acetylglucosamine-1-phosphate transferase subunits alpha and beta [Source:HGNC Symbol;Acc:HGNC:29670]	12	101745499	101830959			0.474915	YES
1792	ENSG00000105409	93.1979	95.1292	71.7624	74.8663	5812.82	6119.55	4725.02	4993.77	5412.79	0.29571	0.0578599	5.11079	3.21e-07	5.91e-06	ATP1A3	NOT	478	protein_coding	ATPase Na+/K+ transporting subunit alpha 3 [Source:HGNC Symbol;Acc:HGNC:801]	19	41966582	41997497			0.274518	NO
3667	ENSG00000130311	24.0108	22.2594	15.913	15.6907	1583.95	1455.26	1038.16	1060.23	1284.4	0.5347	0.104666	5.10864	3.24e-07	5.97e-06	DDA1	UP	79016	protein_coding	DET1 and DDB1 associated 1 [Source:HGNC Symbol;Acc:HGNC:28360]	19	17309518	17323298			0.292973	NO
3093	ENSG00000103249	35.3839	34.9339	43.0595	42.7585	2204.73	2416.83	3116.54	2973.16	2677.82	-0.398325	0.0780805	-5.10147	3.37e-07	6.2e-06	CLCN7	NOT	1186	protein_coding	chloride voltage-gated channel 7 [Source:HGNC Symbol;Acc:HGNC:2025]	16	1444934	1475084			0.312968	YES
11273	ENSG00000140199	21.052	19.3732	12.5128	13.9377	2254.58	2036.75	1457.35	1609.44	1839.53	0.484771	0.0950474	5.10031	3.39e-07	6.23e-06	SLC12A6	NOT	9990	protein_coding	solute carrier family 12 member 6 [Source:HGNC Symbol;Acc:HGNC:10914]	15	34229784	34338060	0.489181	NO	0.443723	NO
10169	ENSG00000102054	170.967	185.225	203.41	212.562	5684.9	6179.45	7161.53	7260.11	6571.5	-0.281944	0.0552968	-5.09873	3.42e-07	6.27e-06	RBBP7	NOT	5931	protein_coding	RB binding protein 7, chromatin remodeling factor [Source:HGNC Symbol;Acc:HGNC:9890]	X	16839283	16870362			0.315398	YES
5804	ENSG00000177733	155.983	151.575	168.524	169.931	10171.5	10182.7	11650.6	11912.2	10979.2	-0.211233	0.0414556	-5.0954	3.48e-07	6.38e-06	HNRNPA0	NOT	10949	protein_coding	heterogeneous nuclear ribonucleoprotein A0 [Source:HGNC Symbol;Acc:HGNC:5030]	5	137745651	137754363	0.338458	YES
3361	ENSG00000157184	34.5379	33.921	23.6878	23.1642	1764.54	1784.74	1280.36	1271.69	1525.33	0.475839	0.0934173	5.09369	3.51e-07	6.43e-06	CPT2	NOT	1376	protein_coding	carnitine palmitoyltransferase 2 [Source:HGNC Symbol;Acc:HGNC:2330]	1	53196792	53214197			0.43562	NO
7328	ENSG00000169057	18.7305	16.5094	12.7392	13.8256	2962.84	2753.54	2112.54	2218.37	2511.82	0.400575	0.0786563	5.09272	3.53e-07	6.45e-06	MECP2	NOT	4204	protein_coding	methyl-CpG binding protein 2 [Source:HGNC Symbol;Acc:HGNC:6990]	X	154021573	154137103	0.3954	NO
7244	ENSG00000168906	349.662	383.46	419.166	416.336	14722	16536.7	18475.7	18661.3	17098.9	-0.24882	0.0488866	-5.08974	3.59e-07	6.55e-06	MAT2A	NOT	4144	protein_coding	methionine adenosyltransferase 2A [Source:HGNC Symbol;Acc:HGNC:6904]	2	85539168	85545281			0.430394	YES
14642	ENSG00000259758	33.6746	29.382	23.5497	23.8305	5195.79	4670.48	3852.47	3953.12	4417.96	0.33828	0.0664659	5.08953	3.59e-07	6.55e-06	NA	NOT	NA	NA	NA	NA	NA	NA
6469	ENSG00000155980	37.8997	36.5576	28.6167	29.3742	3006.11	3035.5	2374.41	2302.56	2679.65	0.369419	0.0726099	5.08773	3.62e-07	6.6e-06	KIF5A	NOT	3798	protein_coding	kinesin family member 5A [Source:HGNC Symbol;Acc:HGNC:6323]	12	57546026	57586633			0.5946	NO
6115	ENSG00000186480	59.9823	52.2749	71.3251	67.0264	2720.17	2607.91	3367.03	3440.13	3033.81	-0.353269	0.0695368	-5.08032	3.77e-07	6.86e-06	INSIG1	NOT	3638	protein_coding	insulin induced gene 1 [Source:HGNC Symbol;Acc:HGNC:6083]	7	155297776	155310235
9000	ENSG00000165650	22.7548	21.4894	25.8239	26.6279	3639.13	3545.72	4375.17	4563.02	4030.76	-0.315001	0.0620216	-5.07888	3.8e-07	6.9e-06	PDZD8	NOT	118987	protein_coding	PDZ domain containing 8 [Source:HGNC Symbol;Acc:HGNC:26974]	10	117277274	117375440			0.487377	YES
12402	ENSG00000177822	27.0953	22.8191	12.1782	14.4863	874.744	736.411	405.741	502.216	629.778	0.827265	0.162987	5.07564	3.86e-07	7.01e-06	TENM3-AS1	UP	NA	lncRNA	TENM3 antisense RNA 1 [Source:HGNC Symbol;Acc:HGNC:28076]	4	181874438	182145249
1783	ENSG00000145246	61.8753	60.5598	48.6549	50.487	6658.4	6694.83	5483.71	5654.58	6122.88	0.261554	0.0515455	5.07424	3.89e-07	7.05e-06	ATP10D	NOT	57205	protein_coding	ATPase phospholipid transporting 10D (putative) [Source:HGNC Symbol;Acc:HGNC:13549]	4	47485275	47593486	-0.391939	YES
4077	ENSG00000273793	4.07432	4.15211	1.73445	1.57126	300.047	315.015	135.592	124.33	218.746	1.24289	0.245072	5.07151	3.95e-07	7.15e-06	DUSP8	UP	1850	protein_coding	dual specificity phosphatase 8 [Source:HGNC Symbol;Acc:HGNC:3074]	CHR_HSCHR11_1_CTG6	1559754	1577630	0.49046	NO	0.481875	NO
4641	ENSG00000148468	25.5654	24.5893	31.6724	32.7851	1665.78	1638.08	2179.82	2264.38	1937.01	-0.427781	0.0843987	-5.06857	4.01e-07	7.25e-06	FAM171A1	NOT	221061	protein_coding	family with sequence similarity 171 member A1 [Source:HGNC Symbol;Acc:HGNC:23522]	10	15211643	15371289	0.344283	YES	0.432921	YES
13345	ENSG00000103353	49.6402	47.1464	56.7305	54.2992	3904.37	3910.31	4877.17	4735.32	4356.79	-0.298655	0.0589326	-5.06774	4.03e-07	7.27e-06	UBFD1	NOT	56061	protein_coding	ubiquitin family domain containing 1 [Source:HGNC Symbol;Acc:HGNC:30565]	16	23557721	23574389			0.371261	YES
1870	ENSG00000168488	104.733	96.5901	118.982	108.063	5504.31	5803.5	6853.08	6762.78	6230.92	-0.26817	0.0529393	-5.0656	4.07e-07	7.35e-06	ATXN2L	NOT	11273	protein_coding	ataxin 2 like [Source:HGNC Symbol;Acc:HGNC:31326]	16	28823035	28837237			0.241486	YES
6025	ENSG00000167244	419.291	429.849	358.067	347.715	35924.7	36880.5	32811.2	32378.7	34498.8	0.159359	0.0314717	5.06356	4.12e-07	7.42e-06	IGF2	NOT	3481	protein_coding	insulin like growth factor 2 [Source:HGNC Symbol;Acc:HGNC:5466]	11	2129112	2141238
2882	ENSG00000103995	15.238	15.0825	19.4349	19.4624	1314	1339.59	1817.55	1847.33	1579.62	-0.465987	0.0920841	-5.06044	4.18e-07	7.53e-06	CEP152	NOT	22995	protein_coding	centrosomal protein 152 [Source:HGNC Symbol;Acc:HGNC:29298]	15	48712928	48811146
13073	ENSG00000135451	57.9152	57.1835	73.9817	69.9172	1991.22	2167.92	2762.56	2732.33	2413.51	-0.402217	0.0794934	-5.05976	4.2e-07	7.55e-06	TROAP	NOT	10024	protein_coding	trophinin associated protein [Source:HGNC Symbol;Acc:HGNC:12327]	12	49323236	49331731
10577	ENSG00000125691	976.894	757.146	625.239	846.663	31580.2	32235.8	27949.5	28861.3	30156.7	0.167668	0.0331624	5.05598	4.28e-07	7.69e-06	RPL23	NOT	9349	protein_coding	ribosomal protein L23 [Source:HGNC Symbol;Acc:HGNC:10316]	17	38847860	38853764
8948	ENSG00000105650	10.7102	16.1499	7.92904	6.91679	768.458	851.056	480.264	495.363	648.785	0.730601	0.144693	5.04933	4.43e-07	7.96e-06	PDE4C	UP	5143	protein_coding	phosphodiesterase 4C [Source:HGNC Symbol;Acc:HGNC:8782]	19	18208652	18248200			0.45696	NO
6425	ENSG00000138688	14.7524	12.0615	10.271	10.8967	3560.12	3056.16	2547.26	2367.17	2882.68	0.42961	0.0851763	5.04378	4.56e-07	8.18e-06	KIAA1109	NOT	84162	protein_coding	KIAA1109 [Source:HGNC Symbol;Acc:HGNC:26953]	4	122152333	122362758			0.415887	NO
4212	ENSG00000120738	13.1253	13.255	6.92484	7.57076	680.043	707.492	380.899	421.94	547.594	0.788754	0.156435	5.04205	4.61e-07	8.25e-06	EGR1	UP	1958	protein_coding	early growth response 1 [Source:HGNC Symbol;Acc:HGNC:3238]	5	138465479	138469303
952	ENSG00000134698	10.9555	11.5964	7.12269	7.51199	1283.9	1390.2	862.199	936.883	1118.29	0.571166	0.113352	5.03887	4.68e-07	8.37e-06	AGO4	UP	192670	protein_coding	argonaute RISC component 4 [Source:HGNC Symbol;Acc:HGNC:18424]	1	35808016	35857890	0.3654	NO
2719	ENSG00000085063	88.9089	77.3953	103.393	102.827	2755.92	2451.95	3398.08	3402.93	3002.22	-0.384535	0.0763261	-5.03805	4.7e-07	8.39e-06	CD59	NOT	966	protein_coding	CD59 molecule (CD59 blood group) [Source:HGNC Symbol;Acc:HGNC:1689]	11	33703010	33736479	-0.327857	NO	0.434888	YES
7897	ENSG00000182534	228.549	218.845	266.29	278.046	9182.94	9062.09	10409.5	10996.9	9912.86	-0.230594	0.0457693	-5.0382	4.7e-07	8.39e-06	MXRA7	NOT	439921	protein_coding	matrix remodeling associated 7 [Source:HGNC Symbol;Acc:HGNC:7541]	17	76672551	76711016			0.527796	YES
7233	ENSG00000075413	66.26	62.5387	74.3178	74.2424	3010.81	3013.81	3819.34	3742.64	3396.65	-0.327844	0.0650866	-5.03704	4.73e-07	8.43e-06	MARK3	NOT	4140	protein_coding	microtubule affinity regulating kinase 3 [Source:HGNC Symbol;Acc:HGNC:6897]	14	103385392	103503831			0.279202	YES
1343	ENSG00000076513	20.5401	20.3189	25.5245	29.4029	1184.2	1174.33	1622.96	1690.7	1418.05	-0.490599	0.0974041	-5.03674	4.74e-07	8.43e-06	ANKRD13A	NOT	88455	protein_coding	ankyrin repeat domain 13A [Source:HGNC Symbol;Acc:HGNC:21268]	12	109999186	110039763	0.34781	YES	0.516403	YES
1709	ENSG00000112249	23.1945	21.4716	26.1576	26.5576	2752.15	2646.12	3424.99	3439.15	3065.6	-0.346382	0.0687817	-5.03596	4.75e-07	8.45e-06	ASCC3	NOT	10973	protein_coding	activating signal cointegrator 1 complex subunit 3 [Source:HGNC Symbol;Acc:HGNC:18697]	6	100508194	100881372			0.329179	YES
3485	ENSG00000164733	119.7	115.26	131.321	114.427	5247.53	5344.92	6291.05	6425.04	5827.13	-0.263757	0.0523802	-5.03543	4.77e-07	8.47e-06	CTSB	NOT	1508	protein_coding	cathepsin B [Source:HGNC Symbol;Acc:HGNC:2527]	8	11842524	11869448
4266	ENSG00000161960	961.385	883.588	895.358	817.396	26161.4	25881.8	22990.6	23401.5	24608.8	0.165829	0.0329766	5.02868	4.94e-07	8.76e-06	EIF4A1	NOT	1973	protein_coding	eukaryotic translation initiation factor 4A1 [Source:HGNC Symbol;Acc:HGNC:3282]	17	7572824	7579006
11689	ENSG00000110025	20.9702	17.1641	6.97293	11.0673	714.845	648.62	366.409	411.171	535.261	0.810155	0.16111	5.02857	4.94e-07	8.76e-06	SNX15	UP	29907	protein_coding	sorting nexin 15 [Source:HGNC Symbol;Acc:HGNC:14978]	11	65027439	65040572	0.36031	NO	0.610804	NO
2248	ENSG00000141219	26.029	28.725	36.5835	34.2754	1509.64	1626.71	2177.75	2094.04	1852.04	-0.446061	0.0887212	-5.02767	4.96e-07	8.79e-06	C17orf80	NOT	55028	protein_coding	chromosome 17 open reading frame 80 [Source:HGNC Symbol;Acc:HGNC:29601]	17	73232233	73248947
12441	ENSG00000198176	87.4209	73.8573	99.3617	99.7417	3686.15	3207.98	4389.66	4503.3	3946.77	-0.366822	0.0729645	-5.02741	4.97e-07	8.79e-06	TFDP1	NOT	7027	protein_coding	transcription factor Dp-1 [Source:HGNC Symbol;Acc:HGNC:11749]	13	113584721	113641473			0.220077	YES
10008	ENSG00000168461	4.65036	4.47182	7.92569	7.81973	311.334	308.818	563.069	563.892	436.778	-0.86169	0.171423	-5.02669	4.99e-07	8.81e-06	RAB31	DOWN	11031	protein_coding	RAB31, member RAS oncogene family [Source:HGNC Symbol;Acc:HGNC:9771]	18	9708275	9862551	-0.362117	NO
3454	ENSG00000159692	126.467	114.832	89.8646	85.6732	4702.93	4333.77	3642.35	3558.59	4059.41	0.327973	0.0652561	5.02593	5.01e-07	8.84e-06	CTBP1	NOT	1487	protein_coding	C-terminal binding protein 1 [Source:HGNC Symbol;Acc:HGNC:2494]	4	1211445	1249953
11705	ENSG00000114520	47.1042	48.4249	61.2897	58.8627	1952.66	2063.6	2668.37	2612.89	2324.38	-0.395277	0.0787054	-5.02223	5.11e-07	9e-06	SNX4	NOT	8723	protein_coding	sorting nexin 4 [Source:HGNC Symbol;Acc:HGNC:11175]	3	125446650	125520202			0.540987	YES
2921	ENSG00000139624	21.27	21.8899	30.9888	32.3646	753.409	798.381	1144.77	1190.44	971.749	-0.590085	0.117513	-5.02144	5.13e-07	9.03e-06	CERS5	DOWN	91012	protein_coding	ceramide synthase 5 [Source:HGNC Symbol;Acc:HGNC:23749]	12	50129289	50167533			0.309604	YES
5893	ENSG00000198189	124.559	114.056	142.251	138.919	3815.96	3604.59	4595.63	4606.09	4155.57	-0.31011	0.0617783	-5.01971	5.17e-07	9.1e-06	HSD17B11	NOT	51170	protein_coding	hydroxysteroid 17-beta dehydrogenase 11 [Source:HGNC Symbol;Acc:HGNC:22960]	4	87336515	87391188
2165	ENSG00000134717	81.9104	74.5027	61.9572	58.1418	5847.62	5371.77	4615.3	4453.37	5072.02	0.307401	0.0612466	5.01907	5.19e-07	9.12e-06	BTF3L4	NOT	91408	protein_coding	basic transcription factor 3 like 4 [Source:HGNC Symbol;Acc:HGNC:30547]	1	52056199	52090716
1569	ENSG00000004777	13.1293	9.91905	6.58074	6.42324	662.172	563.928	319.831	350.474	474.101	0.871453	0.173675	5.01771	5.23e-07	9.17e-06	ARHGAP33	UP	115703	protein_coding	Rho GTPase activating protein 33 [Source:HGNC Symbol;Acc:HGNC:23085]	19	35774532	35788822	0.331784	NO
13774	ENSG00000151718	8.87789	8.84594	12.6285	12.0678	1228.4	1277.62	1792.71	1704.4	1500.78	-0.480861	0.0959488	-5.01164	5.4e-07	9.46e-06	WWC2	NOT	80014	protein_coding	WW and C2 domain containing 2 [Source:HGNC Symbol;Acc:HGNC:24148]	4	183099257	183320777
4890	ENSG00000182263	13.7678	11.7148	8.53268	8.77389	2151.12	1896.28	1416.99	1481.19	1736.4	0.482188	0.0964101	5.00142	5.69e-07	9.96e-06	FIGN	NOT	55137	protein_coding	fidgetin, microtubule severing factor [Source:HGNC Symbol;Acc:HGNC:13285]	2	163593396	163736012			0.337695	NO
8904	ENSG00000132646	292.107	282.128	321.073	324.721	6486.28	6455.22	7558.99	7755.47	7063.99	-0.242929	0.0486048	-4.99804	5.79e-07	1.01e-05	PCNA	NOT	5111	protein_coding	proliferating cell nuclear antigen [Source:HGNC Symbol;Acc:HGNC:8729]	20	5114953	5126626			0.236888	YES
1262	ENSG00000086848	66.6175	61.1346	52.5867	46.3822	2789.78	2632.7	2132.21	1946.21	2375.22	0.411436	0.0823344	4.99713	5.82e-07	1.02e-05	ALG9	NOT	79796	protein_coding	ALG9 alpha-1,2-mannosyltransferase [Source:HGNC Symbol;Acc:HGNC:15672]	11	111782195	111871581			0.328281	NO
4421	ENSG00000182580	15.4913	13.7874	8.60021	9.11656	1057.22	953.306	624.137	656.895	822.889	0.65051	0.130189	4.99667	5.83e-07	1.02e-05	EPHB3	UP	2049	protein_coding	EPH receptor B3 [Source:HGNC Symbol;Acc:HGNC:3394]	3	184561785	184582408	0.383724	NO	0.443802	NO
13364	ENSG00000127481	54.2425	49.3773	41.8292	40.8323	12508.8	10966.6	9517.31	9794.68	10696.9	0.281864	0.0564775	4.99072	6.02e-07	1.05e-05	UBR4	NOT	23352	protein_coding	ubiquitin protein ligase E3 component n-recognin 4 [Source:HGNC Symbol;Acc:HGNC:30313]	1	19074510	19210266			0.55204	NO
4065	ENSG00000111266	40.352	37.3793	28.9309	28.3873	3430.32	3235.87	2607.3	2608	2970.37	0.354356	0.0710116	4.99012	6.03e-07	1.05e-05	DUSP16	NOT	80824	protein_coding	dual specificity phosphatase 16 [Source:HGNC Symbol;Acc:HGNC:17909]	12	12473282	12562863
5506	ENSG00000084207	965.212	918.481	1010.85	1003.58	15120.9	14805.7	17000.7	16997	15981.1	-0.183943	0.0368734	-4.9885	6.08e-07	1.06e-05	GSTP1	NOT	2950	protein_coding	glutathione S-transferase pi 1 [Source:HGNC Symbol;Acc:HGNC:4638]	11	67583742	67586656
6906	ENSG00000115318	22.5719	23.0321	32.0627	28.1223	1169.15	1242.5	1824.8	1619.23	1463.92	-0.514118	0.103132	-4.98506	6.19e-07	1.07e-05	LOXL3	DOWN	84695	protein_coding	lysyl oxidase like 3 [Source:HGNC Symbol;Acc:HGNC:13869]	2	74532258	74555690			0.323128	YES
10595	ENSG00000156482	1698.45	1692.41	1418.82	1397.06	14925.2	15420.2	13253.9	13267.1	14216.6	0.194245	0.0389769	4.9836	6.24e-07	1.08e-05	RPL30	NOT	6156	protein_coding	ribosomal protein L30 [Source:HGNC Symbol;Acc:HGNC:10333]	8	98024851	98046469
8361	ENSG00000074181	8.2766	7.72322	10.5475	10.4478	1127.76	1105.13	1572.25	1573.22	1344.59	-0.494234	0.0992031	-4.98205	6.29e-07	1.09e-05	NOTCH3	NOT	4854	protein_coding	notch receptor 3 [Source:HGNC Symbol;Acc:HGNC:7883]	19	15159038	15200995			0.408959	YES
10636	ENSG00000089157	5157.92	4811.37	4344.52	4360.05	84946.2	83036.8	75711	76867.4	80140.4	0.138777	0.0278671	4.97996	6.36e-07	1.1e-05	RPLP0	NOT	6175	protein_coding	ribosomal protein lateral stalk subunit P0 [Source:HGNC Symbol;Acc:HGNC:10371]	12	120196699	120201235
4609	ENSG00000122591	3.07291	3.62475	5.52825	4.70642	306.631	353.229	591.015	599.135	462.503	-0.851912	0.171278	-4.97386	6.56e-07	1.13e-05	FAM126A	DOWN	84668	protein_coding	family with sequence similarity 126 member A [Source:HGNC Symbol;Acc:HGNC:24587]	7	22889371	23014130
6651	ENSG00000134333	83.1805	86.1002	59.3357	65.0842	2923.34	2810.34	2209.84	2222.28	2541.45	0.371621	0.0747166	4.97374	6.57e-07	1.13e-05	LDHA	NOT	3939	protein_coding	lactate dehydrogenase A [Source:HGNC Symbol;Acc:HGNC:6535]	11	18394560	18408425
3673	ENSG00000100523	23.8176	21.3102	17.5487	17.8246	4125.41	3815.29	3040.99	3208.11	3547.45	0.345757	0.0695801	4.9692	6.72e-07	1.16e-05	DDHD1	NOT	80821	protein_coding	DDHD domain containing 1 [Source:HGNC Symbol;Acc:HGNC:19714]	14	53036745	53153323			0.229031	NO
9821	ENSG00000230487	3.81352	4.3321	1.76403	1.43237	308.512	270.603	125.241	114.54	204.724	1.27309	0.256218	4.96877	6.74e-07	1.16e-05	PSMG3-AS1	UP	114796	lncRNA	PSMG3 antisense RNA 1 (head to head) [Source:HGNC Symbol;Acc:HGNC:22230]	7	1570073	1589626	0.416181	NO	0.591954	NO
13473	ENSG00000058056	15.6906	14.7357	18.4043	19.4149	2152.06	2086.33	2680.79	2868.41	2446.89	-0.388771	0.0782543	-4.96805	6.76e-07	1.16e-05	USP13	NOT	8975	protein_coding	ubiquitin specific peptidase 13 [Source:HGNC Symbol;Acc:HGNC:12611]	3	179653040	179789401			0.349927	YES
12200	ENSG00000055070	74.5031	74.6669	86.9484	86.0609	4036.99	4202.6	5000.34	5071.11	4577.76	-0.289856	0.058446	-4.95938	7.07e-07	1.21e-05	SZRD1	NOT	26099	protein_coding	SUZ RNA binding domain containing 1 [Source:HGNC Symbol;Acc:HGNC:30232]	1	16352575	16398145			0.586253	YES
998	ENSG00000023516	22.9805	20.0648	15.8989	15.8186	3763.28	3385.63	2760.49	2785.19	3173.65	0.366716	0.0739491	4.95903	7.08e-07	1.22e-05	AKAP11	NOT	11215	protein_coding	A-kinase anchoring protein 11 [Source:HGNC Symbol;Acc:HGNC:369]	13	42272152	42323261			0.475475	NO
11213	ENSG00000138771	9.20722	8.84436	6.10904	6.79528	1647.91	1613.29	1141.66	1186.52	1397.34	0.48615	0.09812	4.95465	7.25e-07	1.24e-05	SHROOM3	NOT	57619	protein_coding	shroom family member 3 [Source:HGNC Symbol;Acc:HGNC:30422]	4	76435229	76783253
11274	ENSG00000113504	5.39347	5.62423	2.47599	2.95714	454.303	467.874	220.466	250.619	348.315	0.968369	0.195523	4.95272	7.32e-07	1.25e-05	SLC12A7	UP	10723	protein_coding	solute carrier family 12 member 7 [Source:HGNC Symbol;Acc:HGNC:10915]	5	1050384	1112063
13684	ENSG00000163625	11.8364	10.5691	8.18125	7.85024	2622.35	2432.33	1914.85	1905.09	2218.65	0.404401	0.0816847	4.95076	7.39e-07	1.26e-05	WDFY3	NOT	23001	protein_coding	WD repeat and FYVE domain containing 3 [Source:HGNC Symbol;Acc:HGNC:20751]	4	84669597	84966690			0.491914	NO
11945	ENSG00000110080	100.704	88.7878	116.438	110.392	2908.29	2656.45	3632	3507.68	3176.11	-0.359044	0.072538	-4.94974	7.43e-07	1.27e-05	ST3GAL4	NOT	6484	protein_coding	ST3 beta-galactoside alpha-2,3-sialyltransferase 4 [Source:HGNC Symbol;Acc:HGNC:10864]	11	126355640	126440344	-0.326633	NO
4376	ENSG00000111674	172.972	177.764	129.2	140.412	6752.46	7322.8	5525.11	5952.19	6388.14	0.293997	0.0594177	4.94797	7.5e-07	1.28e-05	ENO2	NOT	2026	protein_coding	enolase 2 [Source:HGNC Symbol;Acc:HGNC:3353]	12	6913745	6923698			0.5154	NO
9740	ENSG00000130723	72.9432	61.7715	73.9792	76.3135	11882.4	11251.7	13175.2	13792.8	12525.5	-0.221137	0.0447017	-4.94694	7.54e-07	1.29e-05	PRRC2B	NOT	84726	protein_coding	proline rich coiled-coil 2B [Source:HGNC Symbol;Acc:HGNC:28121]	9	131373636	131500197	0.305371	YES	0.389909	YES
6255	ENSG00000154721	33.8814	29.8105	22.3423	20.9627	1935.72	1937.6	1409.74	1441.06	1681.03	0.442122	0.0893845	4.9463	7.56e-07	1.29e-05	JAM2	NOT	58494	protein_coding	junctional adhesion molecule 2 [Source:HGNC Symbol;Acc:HGNC:14686]	21	25639258	25717562
9002	ENSG00000162734	37.3344	39.4765	49.4276	49.8522	1525.63	1664.93	2137.38	2184.1	1878.01	-0.438246	0.0886133	-4.9456	7.59e-07	1.29e-05	PEA15	NOT	8682	protein_coding	proliferation and apoptosis adaptor protein 15 [Source:HGNC Symbol;Acc:HGNC:8822]	1	160205380	160215376			0.428135	YES
3156	ENSG00000162368	83.1677	81.839	60.4471	64.6691	3971.15	4048.71	3045.13	3306.99	3592.99	0.336034	0.0679566	4.94484	7.62e-07	1.29e-05	CMPK1	NOT	51727	protein_coding	cytidine/uridine monophosphate kinase 1 [Source:HGNC Symbol;Acc:HGNC:18170]	1	47333797	47378839			0.433012	NO
2791	ENSG00000155111	50.2512	47.9645	35.8721	38.3368	4276.84	4140.63	3259.38	3470.48	3786.83	0.322757	0.0652757	4.94452	7.63e-07	1.3e-05	CDK19	NOT	23097	protein_coding	cyclin dependent kinase 19 [Source:HGNC Symbol;Acc:HGNC:19338]	6	110609978	110815958			0.280232	NO
5810	ENSG00000122566	813.502	801.413	835.401	822.691	36416.6	37504.3	40915.6	41257.1	39023.4	-0.152743	0.0309162	-4.94056	7.79e-07	1.32e-05	HNRNPA2B1	NOT	3181	protein_coding	heterogeneous nuclear ribonucleoprotein A2/B1 [Source:HGNC Symbol;Acc:HGNC:5033]	7	26173057	26201529			0.455946	YES
9746	ENSG00000167157	27.7072	23.5071	40.4369	37.8639	600.094	524.68	928.442	881.081	733.574	-0.685018	0.138898	-4.93181	8.15e-07	1.38e-05	PRRX2	DOWN	51450	protein_coding	paired related homeobox 2 [Source:HGNC Symbol;Acc:HGNC:21338]	9	129665647	129722674			-0.263707	NO
7620	ENSG00000051825	39.6535	37.4011	46.9953	49.1528	3546.95	3498.21	4247.86	4499.39	3948.1	-0.312269	0.0633239	-4.93129	8.17e-07	1.38e-05	MPHOSPH9	NOT	10198	protein_coding	M-phase phosphoprotein 9 [Source:HGNC Symbol;Acc:HGNC:7215]	12	123152320	123244014			0.262676	YES
4163	ENSG00000156508	11536.3	11237.7	9908.65	10000.3	441716	442983	401757	410566	424255	0.123129	0.0249724	4.93059	8.2e-07	1.39e-05	EEF1A1	NOT	1915	protein_coding	eukaryotic translation elongation factor 1 alpha 1 [Source:HGNC Symbol;Acc:HGNC:3189]	6	73515750	73523797
6487	ENSG00000126214	136.631	142.35	106.008	103.367	6741.18	7112.1	5886.35	5616.4	6339.01	0.268181	0.0544156	4.92838	8.29e-07	1.4e-05	KLC1	NOT	3831	protein_coding	kinesin light chain 1 [Source:HGNC Symbol;Acc:HGNC:6387]	14	103561896	103714249			0.483119	NO
860	ENSG00000138031	25.3781	25.2315	36.393	32.028	1627.21	1745.49	2490.34	2162.56	2006.4	-0.464251	0.0942126	-4.9277	8.32e-07	1.4e-05	ADCY3	NOT	109	protein_coding	adenylate cyclase 3 [Source:HGNC Symbol;Acc:HGNC:234]	2	24819169	24919839
9667	ENSG00000027075	8.72842	10.4349	3.43997	5.44961	351.779	380.083	162.503	180.132	268.624	1.0941	0.222125	4.9256	8.41e-07	1.42e-05	PRKCH	UP	5583	protein_coding	protein kinase C eta [Source:HGNC Symbol;Acc:HGNC:9403]	14	61187559	61550976
7556	ENSG00000139428	27.673	26.0343	29.3479	35.0469	949.991	939.88	1292.78	1507.63	1172.57	-0.567648	0.115297	-4.92337	8.51e-07	1.43e-05	MMAB	DOWN	326625	protein_coding	metabolism of cobalamin associated B [Source:HGNC Symbol;Acc:HGNC:19331]	12	109553715	109573580			0.266586	YES
11216	ENSG00000181788	25.0115	19.4599	31.3259	32.6452	1027.12	827.301	1380.76	1439.1	1168.57	-0.603695	0.122615	-4.92349	8.5e-07	1.43e-05	SIAH2	DOWN	6478	protein_coding	siah E3 ubiquitin protein ligase 2 [Source:HGNC Symbol;Acc:HGNC:10858]	3	150741125	150763477
7275	ENSG00000171444	51.0159	46.2497	37.8634	38.7864	6680.98	6324.05	5248.75	5503.82	5939.4	0.27446	0.0557608	4.9221	8.56e-07	1.44e-05	MCC	NOT	4163	protein_coding	MCC regulator of WNT signaling pathway [Source:HGNC Symbol;Acc:HGNC:6935]	5	113022099	113488823	0.326533	NO	0.324861	NO
892	ENSG00000181915	29.0207	29.5145	38.3895	35.7214	1738.2	1820.89	2437.55	2299.62	2074.06	-0.41262	0.0838606	-4.9203	8.64e-07	1.45e-05	ADO	NOT	84890	protein_coding	2-aminoethanethiol dioxygenase [Source:HGNC Symbol;Acc:HGNC:23506]	10	62804720	62808479			0.474352	YES
4948	ENSG00000115414	7.7742	8.29317	10.8765	9.93429	905.784	927.486	1442.86	1265.82	1135.49	-0.562987	0.114548	-4.91487	8.88e-07	1.49e-05	FN1	DOWN	2335	protein_coding	fibronectin 1 [Source:HGNC Symbol;Acc:HGNC:3778]	2	215360440	215436073
7800	ENSG00000210135	3624.57	4238.89	4797.9	4827.33	4368.08	5263.33	6130.62	6253.72	5503.93	-0.363207	0.0740164	-4.90712	9.24e-07	1.55e-05	MT-TN	NOT	NA	Mt_tRNA	mitochondrially encoded tRNA-Asn (AAU/C) [Source:HGNC Symbol;Acc:HGNC:7493]	MT	5657	5729
3410	ENSG00000008405	32.3332	31.1519	39.5365	39.3044	1686.47	1694.88	2246.06	2235.99	1965.85	-0.406576	0.082893	-4.90482	9.35e-07	1.56e-05	CRY1	NOT	1407	protein_coding	cryptochrome circadian regulator 1 [Source:HGNC Symbol;Acc:HGNC:2384]	12	106991364	107093549			0.254016	YES
8986	ENSG00000090857	31.4675	30.4988	36.2349	35.2457	4664.36	4676.68	5699	5557.66	5149.43	-0.269074	0.0548756	-4.90334	9.42e-07	1.57e-05	PDPR	NOT	55066	protein_coding	pyruvate dehydrogenase phosphatase regulatory subunit [Source:HGNC Symbol;Acc:HGNC:30264]	16	70114332	70162537
11194	ENSG00000178343	12.6018	12.4682	21.621	18.917	410.095	418.298	746.273	661.79	559.114	-0.765147	0.156085	-4.90211	9.48e-07	1.58e-05	SHISA3	DOWN	152573	protein_coding	shisa family member 3 [Source:HGNC Symbol;Acc:HGNC:25159]	4	42397488	42402487	-0.355454	NO
6376	ENSG00000136636	83.0623	80.4782	90.2789	97.6063	5303.96	5325.3	6184.44	6746.14	5889.96	-0.282933	0.0577377	-4.90032	9.57e-07	1.59e-05	KCTD3	NOT	51133	protein_coding	potassium channel tetramerization domain containing 3 [Source:HGNC Symbol;Acc:HGNC:21305]	1	215567304	215621807			0.384154	YES
8268	ENSG00000001461	7.1525	6.0903	9.85433	10.1989	557.767	506.089	829.077	884.997	694.483	-0.687676	0.140417	-4.89737	9.71e-07	1.62e-05	NIPAL3	DOWN	57185	protein_coding	NIPA like domain containing 3 [Source:HGNC Symbol;Acc:HGNC:25233]	1	24415802	24472976
8421	ENSG00000113580	8.11458	7.02752	10.626	11.444	856.873	773.593	1174.78	1267.78	1018.26	-0.582706	0.119065	-4.894	9.88e-07	1.64e-05	NR3C1	DOWN	2908	protein_coding	nuclear receptor subfamily 3 group C member 1 [Source:HGNC Symbol;Acc:HGNC:7978]	5	143277931	143435512			0.436555	YES
13698	ENSG00000162923	67.1857	63.9933	53.7534	50.8085	7433.45	7253.6	6316.93	6023.66	6756.91	0.251344	0.0513736	4.89247	9.96e-07	1.65e-05	WDR26	NOT	80232	protein_coding	WD repeat domain 26 [Source:HGNC Symbol;Acc:HGNC:21208]	1	224385143	224437033			0.328133	NO
8338	ENSG00000198000	43.1366	44.5719	48.5925	50.9526	2453.99	2544.9	3144.49	3217.9	2840.32	-0.348217	0.0712803	-4.88519	1.03e-06	1.71e-05	NOL8	NOT	55035	protein_coding	nucleolar protein 8 [Source:HGNC Symbol;Acc:HGNC:23387]	9	92297358	92325636
8159	ENSG00000125967	32.2738	31.3763	19.6334	19.9918	982.912	949.175	572.384	654.937	789.852	0.654296	0.133959	4.88431	1.04e-06	1.72e-05	NECAB3	UP	63941	protein_coding	N-terminal EF-hand calcium binding protein 3 [Source:HGNC Symbol;Acc:HGNC:15851]	20	33657087	33674463			0.37607	NO
8034	ENSG00000172915	111.935	100.845	86.7728	59.9542	9140.61	9095.14	7771.18	7889.59	8474.13	0.219594	0.0450333	4.87627	1.08e-06	1.79e-05	NBEA	NOT	26960	protein_coding	neurobeachin [Source:HGNC Symbol;Acc:HGNC:7648]	13	34942287	35673022	0.355767	NO	0.562883	NO
13106	ENSG00000116918	37.6162	37.0499	47.4443	45.9162	1675.18	1718.64	2253.31	2238.92	1971.51	-0.404654	0.0831215	-4.86822	1.13e-06	1.86e-05	TSNAX	NOT	7257	protein_coding	translin associated factor X [Source:HGNC Symbol;Acc:HGNC:12380]	1	231528541	231566524			0.308917	YES
11381	ENSG00000014824	94.3457	87.0965	77.3121	76.614	9168.83	8742.95	7708.04	7530.3	8287.53	0.233419	0.0479953	4.86336	1.15e-06	1.9e-05	SLC30A9	NOT	10463	protein_coding	solute carrier family 30 member 9 [Source:HGNC Symbol;Acc:HGNC:1329]	4	41990502	42090461			0.313642	NO
3464	ENSG00000144579	40.9033	38.7245	49.5453	50.0945	1622.51	1626.71	2161.19	2156.69	1891.78	-0.410237	0.0843586	-4.86301	1.16e-06	1.9e-05	CTDSP1	NOT	58190	protein_coding	CTD small phosphatase 1 [Source:HGNC Symbol;Acc:HGNC:21614]	2	218398256	218405941			0.231125	YES
11579	ENSG00000176209	45.1817	42.7119	58.48	57.7136	933.061	859.318	1280.36	1335.33	1102.02	-0.544933	0.112154	-4.85879	1.18e-06	1.94e-05	SMIM19	DOWN	114926	protein_coding	small integral membrane protein 19 [Source:HGNC Symbol;Acc:HGNC:25166]	8	42541155	42555195	-0.306604	NO
12241	ENSG00000177156	118.47	113.569	149.758	132.972	2517.01	2556.27	3374.27	3123.92	2892.87	-0.357011	0.0734839	-4.85836	1.18e-06	1.95e-05	TALDO1	NOT	6888	protein_coding	transaldolase 1 [Source:HGNC Symbol;Acc:HGNC:11559]	11	747415	765012			0.283416	YES
5046	ENSG00000033170	19.5934	18.0652	21.8004	26.5795	1352.56	1361.28	1785.47	1945.23	1611.13	-0.459367	0.0945624	-4.85782	1.19e-06	1.95e-05	FUT8	NOT	2530	protein_coding	fucosyltransferase 8 [Source:HGNC Symbol;Acc:HGNC:4019]	14	65410592	65744121			0.22941	YES
11161	ENSG00000100092	10.395	13.2812	17.7604	20.1992	484.402	633.128	866.339	1041.63	756.375	-0.773324	0.159185	-4.85802	1.19e-06	1.95e-05	SH3BP1	DOWN	23616	protein_coding	SH3 domain binding protein 1 [Source:HGNC Symbol;Acc:HGNC:10824]	22	37634654	37656117			0.294673	YES
2645	ENSG00000145386	134.025	120.222	149.776	141.874	6189.99	5719.84	7333.35	7043.75	6571.73	-0.271252	0.0558686	-4.85518	1.2e-06	1.97e-05	CCNA2	NOT	890	protein_coding	cyclin A2 [Source:HGNC Symbol;Acc:HGNC:1578]	4	121816444	121823883
10762	ENSG00000148484	31.5909	29.7701	40.2437	36.5558	1956.42	1906.61	2636.28	2448.43	2236.93	-0.396107	0.0815843	-4.85519	1.2e-06	1.97e-05	RSU1	NOT	6251	protein_coding	Ras suppressor protein 1 [Source:HGNC Symbol;Acc:HGNC:10464]	10	16590611	16817463			0.223167	YES
8910	ENSG00000126773	27.8193	27.8464	42.5709	31.9181	4010.66	3884.49	4781.94	4848.88	4381.49	-0.286569	0.0590263	-4.85494	1.2e-06	1.97e-05	PCNX4	NOT	64430	protein_coding	pecanex 4 [Source:HGNC Symbol;Acc:HGNC:20349]	14	60091911	60169133
11949	ENSG00000073849	50.4408	42.1163	58.1718	52.5367	3368.24	3039.63	4054.3	4049.06	3627.81	-0.338222	0.0697237	-4.85089	1.23e-06	2.01e-05	ST6GAL1	NOT	6480	protein_coding	ST6 beta-galactoside alpha-2,6-sialyltransferase 1 [Source:HGNC Symbol;Acc:HGNC:10860]	3	186930502	187078553
5051	ENSG00000129245	45.1177	43.4687	32.6285	32.2631	2161.47	2134.87	1612.61	1620.21	1882.29	0.410353	0.0846673	4.84665	1.26e-06	2.05e-05	FXR2	NOT	9513	protein_coding	FMR1 autosomal homolog 2 [Source:HGNC Symbol;Acc:HGNC:4024]	17	7591230	7614897			0.275763	NO
10149	ENSG00000172575	3.80864	3.45675	5.72107	6.77658	294.403	249.946	491.65	532.564	392.141	-0.910989	0.188029	-4.84493	1.27e-06	2.06e-05	RASGRP1	DOWN	10125	protein_coding	RAS guanyl releasing protein 1 [Source:HGNC Symbol;Acc:HGNC:9878]	15	38488103	38565575			0.360074	YES
12257	ENSG00000059588	21.0081	23.6872	27.7724	27.8993	1445.68	1626.71	2042.16	2169.42	1820.99	-0.455725	0.0940745	-4.8443	1.27e-06	2.07e-05	TARBP1	NOT	6894	protein_coding	TAR (HIV-1) RNA binding protein 1 [Source:HGNC Symbol;Acc:HGNC:11568]	1	234391313	234479179			0.379405	YES
12133	ENSG00000173705	4.18764	4.1303	7.75405	6.35273	347.076	350.131	675.889	564.871	484.492	-0.831191	0.171637	-4.84274	1.28e-06	2.08e-05	SUSD5	DOWN	26032	protein_coding	sushi domain containing 5 [Source:HGNC Symbol;Acc:HGNC:29061]	3	33150043	33218810	-0.476195	NO	-0.479264	NO
4097	ENSG00000138036	55.2926	58.655	32.0045	39.2544	1226.52	1349.91	753.518	924.156	1063.53	0.617983	0.127794	4.83579	1.33e-06	2.15e-05	DYNC2LI1	UP	51626	protein_coding	dynein cytoplasmic 2 light intermediate chain 1 [Source:HGNC Symbol;Acc:HGNC:24595]	2	43774039	43810010			0.351058	NO
11840	ENSG00000175093	20.4496	19.3174	27.2036	26.9164	935.883	901.665	1285.54	1373.51	1124.15	-0.533078	0.110242	-4.83552	1.33e-06	2.16e-05	SPSB4	DOWN	92369	protein_coding	splA/ryanodine receptor domain and SOCS box containing 4 [Source:HGNC Symbol;Acc:HGNC:30630]	3	141051347	141148611			0.329528	YES
3413	ENSG00000080200	8.29116	6.61592	10.2057	10.0264	1469.19	1207.38	1911.74	1909.99	1624.58	-0.512953	0.106123	-4.83355	1.34e-06	2.17e-05	CRYBG3	DOWN	131544	protein_coding	crystallin beta-gamma domain containing 3 [Source:HGNC Symbol;Acc:HGNC:34427]	3	97822011	97944984			0.239052	YES
6533	ENSG00000145332	32.6158	32.4174	39.6382	37.6691	2864.08	2941.51	3597.84	3655.51	3264.74	-0.321387	0.0665707	-4.82775	1.38e-06	2.24e-05	KLHL8	NOT	57563	protein_coding	kelch like family member 8 [Source:HGNC Symbol;Acc:HGNC:18644]	4	87160103	87240314			0.297413	YES
11338	ENSG00000075303	16.5052	18.307	22.7455	24.0948	958.457	1019.41	1362.13	1484.13	1206.03	-0.525699	0.108909	-4.82695	1.39e-06	2.24e-05	SLC25A40	DOWN	55972	protein_coding	solute carrier family 25 member 40 [Source:HGNC Symbol;Acc:HGNC:29680]	7	87833568	87876360			0.485268	YES
13757	ENSG00000165238	14.0648	12.7224	15.6189	16.2793	934.001	861.384	1280.36	1331.41	1101.79	-0.540354	0.111981	-4.82542	1.4e-06	2.26e-05	WNK2	DOWN	65268	protein_coding	WNK lysine deficient protein kinase 2 [Source:HGNC Symbol;Acc:HGNC:14542]	9	93184916	93320572
9051	ENSG00000067057	260	277.111	209.382	213.013	10507.3	11496.5	9144.69	9426.59	10143.8	0.244402	0.0506566	4.82468	1.4e-06	2.26e-05	PFKP	NOT	5214	protein_coding	phosphofructokinase, platelet [Source:HGNC Symbol;Acc:HGNC:8878]	10	3066333	3137718
7643	ENSG00000118242	15.6354	16.9781	22.4825	24.1118	642.42	704.393	1006.07	1050.44	850.832	-0.611336	0.126824	-4.82037	1.43e-06	2.31e-05	MREG	DOWN	55686	protein_coding	melanoregulin [Source:HGNC Symbol;Acc:HGNC:25478]	2	215942584	216034096			0.521827	YES
11660	ENSG00000124380	83.9183	73.0364	45.272	61.8758	1830.38	1721.74	1290.71	1297.15	1534.99	0.457174	0.0949018	4.81734	1.45e-06	2.34e-05	SNRNP27	NOT	11017	protein_coding	small nuclear ribonucleoprotein U4/U6.U5 subunit 27 [Source:HGNC Symbol;Acc:HGNC:30240]	2	69893956	69905575	-0.305107	YES	0.321164	NO
4353	ENSG00000138080	51.5147	51.3447	64.637	58.8141	3337.2	3426.95	4448.66	4047.1	3814.97	-0.328747	0.0682623	-4.81593	1.47e-06	2.36e-05	EMILIN1	NOT	11117	protein_coding	elastin microfibril interfacer 1 [Source:HGNC Symbol;Acc:HGNC:19880]	2	27078615	27086403
6091	ENSG00000203485	29.85	26.0679	33.0057	35.8755	2581.91	2448.85	3171.4	3220.84	2855.75	-0.345308	0.0718126	-4.80846	1.52e-06	2.45e-05	INF2	NOT	64423	protein_coding	inverted formin 2 [Source:HGNC Symbol;Acc:HGNC:23791]	14	104681146	104722535
12845	ENSG00000182095	17.831	16.7595	12.7855	12.064	2791.66	2664.71	2165.33	2028.44	2412.54	0.380091	0.0791021	4.80506	1.55e-06	2.49e-05	TNRC18	NOT	84629	protein_coding	trinucleotide repeat containing 18 [Source:HGNC Symbol;Acc:HGNC:11962]	7	5306790	5425414			0.254333	NO
1161	ENSG00000272405	7.19559	6.79748	3.181	3.314	382.818	372.853	180.099	189.922	281.423	1.03002	0.214386	4.8045	1.55e-06	2.49e-05	AL365181.3	UP	NA	lncRNA	novel transcript, antisense to BCAN	1	156641666	156644887
11432	ENSG00000138821	7.97012	8.31297	14.7648	12.4228	424.204	451.349	787.675	681.369	586.149	-0.746646	0.155451	-4.8031	1.56e-06	2.5e-05	SLC39A8	DOWN	64116	protein_coding	solute carrier family 39 member 8 [Source:HGNC Symbol;Acc:HGNC:20862]	4	102251041	102431258
822	ENSG00000143537	47.6604	43.5538	56.0292	53.7613	1777.71	1839.48	2384.76	2355.42	2089.34	-0.390236	0.0812814	-4.80105	1.58e-06	2.53e-05	ADAM15	NOT	8751	protein_coding	ADAM metallopeptidase domain 15 [Source:HGNC Symbol;Acc:HGNC:193]	1	155050566	155062775
6775	ENSG00000256124	8.86472	9.55365	4.68624	4.5822	496.629	557.731	293.955	282.925	407.81	0.869698	0.181258	4.79813	1.6e-06	2.56e-05	LINC01152	UP	102606463	lncRNA	long intergenic non-protein coding RNA 1152 [Source:HGNC Symbol;Acc:HGNC:16752]	17	72030291	72041310
4365	ENSG00000158636	38.5571	35.0448	29.0037	26.6797	3467.94	3150.15	2624.89	2521.85	2941.21	0.363223	0.0757182	4.79704	1.61e-06	2.57e-05	EMSY	NOT	56946	protein_coding	EMSY transcriptional repressor, BRCA2 interacting [Source:HGNC Symbol;Acc:HGNC:18071]	11	76444923	76553025
8623	ENSG00000105088	28.6927	25.7847	17.0332	16.3464	952.813	883.074	596.19	583.471	753.887	0.638524	0.133106	4.79711	1.61e-06	2.57e-05	OLFM2	UP	93145	protein_coding	olfactomedin 2 [Source:HGNC Symbol;Acc:HGNC:17189]	19	9853718	9936552
10116	ENSG00000132359	36.0943	35.7399	42.5495	41.9174	3902.49	3929.94	4711.56	4807.76	4337.94	-0.281488	0.058695	-4.79578	1.62e-06	2.58e-05	RAP1GAP2	NOT	23108	protein_coding	RAP1 GTPase activating protein 2 [Source:HGNC Symbol;Acc:HGNC:29176]	17	2755705	3037741	0.404928	YES	0.352159	YES
2499	ENSG00000121691	50.8528	45.2735	60.0833	59.643	1837.9	1684.55	2320.59	2357.38	2050.11	-0.408878	0.0852761	-4.79475	1.63e-06	2.6e-05	CAT	NOT	847	protein_coding	catalase [Source:HGNC Symbol;Acc:HGNC:1516]	11	34438934	34472060
13212	ENSG00000074935	60.9368	53.8403	69.9897	74.6741	2056.12	1910.74	2531.74	2675.55	2293.54	-0.392293	0.0818224	-4.79445	1.63e-06	2.6e-05	TUBE1	NOT	51175	protein_coding	tubulin epsilon 1 [Source:HGNC Symbol;Acc:HGNC:20775]	6	112070663	112087529			0.302308	YES
2647	ENSG00000100814	258.275	269.256	299.189	300.215	6271.82	6669.01	7607.64	7753.51	7075.5	-0.247639	0.0516587	-4.79375	1.64e-06	2.6e-05	CCNB1IP1	NOT	57820	protein_coding	cyclin B1 interacting protein 1 [Source:HGNC Symbol;Acc:HGNC:19437]	14	20311368	20333312	-0.368533	NO	-0.215366	NO
11129	ENSG00000107819	82.653	73.2873	63.05	60.0895	3551.65	3456.9	2794.64	2806.73	3152.48	0.32344	0.067475	4.79349	1.64e-06	2.6e-05	SFXN3	NOT	81855	protein_coding	sideroflexin 3 [Source:HGNC Symbol;Acc:HGNC:16087]	10	101031234	101041244			0.279197	NO
11080	ENSG00000179833	38.9022	33.131	42.425	43.7665	3331.55	2985.93	3915.6	4120.52	3588.4	-0.346802	0.0723609	-4.79267	1.65e-06	2.61e-05	SERTAD2	NOT	9792	protein_coding	SERTA domain containing 2 [Source:HGNC Symbol;Acc:HGNC:30784]	2	64631621	64751005			0.430912	YES
2856	ENSG00000138778	49.3982	42.8247	53.0357	54.359	6803.25	6135.04	7668.71	8012.94	7154.98	-0.277173	0.057844	-4.79173	1.65e-06	2.62e-05	CENPE	NOT	1062	protein_coding	centromere protein E [Source:HGNC Symbol;Acc:HGNC:1856]	4	103105349	103198445
13040	ENSG00000038382	79.9522	63.5795	54.0629	51.8898	10914.6	10027.8	8780.35	8954.72	9669.35	0.240006	0.0500877	4.79172	1.65e-06	2.62e-05	TRIO	NOT	7204	protein_coding	trio Rho guanine nucleotide exchange factor [Source:HGNC Symbol;Acc:HGNC:12303]	5	14143342	14532128			0.233526	NO
9996	ENSG00000124209	18.3916	16.8266	13.107	12.6927	2615.77	2481.9	1973.85	1941.31	2253.21	0.381052	0.0796354	4.78495	1.71e-06	2.71e-05	RAB22A	NOT	57403	protein_coding	RAB22A, member RAS oncogene family [Source:HGNC Symbol;Acc:HGNC:9764]	20	58309715	58367507			0.292627	NO
4819	ENSG00000100225	120.468	115.319	127.332	129.943	4734.91	4837.8	5685.54	5781.85	5260.02	-0.260685	0.0544865	-4.78439	1.72e-06	2.71e-05	FBXO7	NOT	25793	protein_coding	F-box protein 7 [Source:HGNC Symbol;Acc:HGNC:13586]	22	32474676	32498829	0.311869	YES	0.465742	YES
2699	ENSG00000272398	614.196	542.654	480.854	470.856	22374.6	21244.4	19208.5	19307.4	20533.7	0.179612	0.0375731	4.78033	1.75e-06	2.76e-05	CD24	NOT	100133941	protein_coding	CD24 molecule [Source:HGNC Symbol;Acc:HGNC:1645]	6	106969831	106975627			0.273266	NO
7235	ENSG00000166986	79.1799	74.1803	90.2171	90.7861	3521.55	3339.15	4197.14	4278.14	3834	-0.30469	0.0637409	-4.78013	1.75e-06	2.76e-05	MARS1	NOT	4141	protein_coding	methionyl-tRNA synthetase 1 [Source:HGNC Symbol;Acc:HGNC:6898]	12	57475445	57517569
8557	ENSG00000138750	48.971	52.269	66.4425	62.2359	1768.3	1985.11	2591.77	2426.89	2193.02	-0.4195	0.0877572	-4.78023	1.75e-06	2.76e-05	NUP54	NOT	53371	protein_coding	nucleoporin 54 [Source:HGNC Symbol;Acc:HGNC:17359]	4	76114659	76148444			0.391817	YES
3134	ENSG00000158258	1.01687	1.08003	2.16735	1.68764	238.909	247.88	510.281	426.835	355.976	-0.944754	0.197726	-4.77809	1.77e-06	2.78e-05	CLSTN2	DOWN	64084	protein_coding	calsyntenin 2 [Source:HGNC Symbol;Acc:HGNC:17448]	3	139935185	140577397			0.24535	YES
14158	ENSG00000256771	37.4325	35.0791	26.0162	25.6374	2062.7	2014.03	1520.49	1535.04	1783.07	0.416066	0.0870757	4.77821	1.77e-06	2.78e-05	ZNF253	NOT	56242	protein_coding	zinc finger protein 253 [Source:HGNC Symbol;Acc:HGNC:13497]	19	19865882	19894674			0.446927	NO
13367	ENSG00000012963	24.8367	23.8416	31.8669	31.4155	1506.82	1476.95	1988.34	2002.01	1743.53	-0.419279	0.0878316	-4.77367	1.81e-06	2.84e-05	UBR7	NOT	55148	protein_coding	ubiquitin protein ligase E3 component n-recognin 7 [Source:HGNC Symbol;Acc:HGNC:20344]	14	93207241	93229215			0.33119	YES
3258	ENSG00000145781	16.7993	19.1494	27.8109	29.9506	381.878	460.644	676.925	767.519	571.741	-0.779126	0.163244	-4.77277	1.82e-06	2.85e-05	COMMD10	DOWN	51397	protein_coding	COMM domain containing 10 [Source:HGNC Symbol;Acc:HGNC:30201]	5	116085016	116412762	-0.314632	NO	0.328459	YES
4192	ENSG00000096093	13.0904	12.697	8.21963	8.39885	972.565	974.996	616.891	657.874	805.582	0.611176	0.128057	4.7727	1.82e-06	2.85e-05	EFHC1	UP	114327	protein_coding	EF-hand domain containing 1 [Source:HGNC Symbol;Acc:HGNC:16406]	6	52362123	52529886			0.297774	NO
5185	ENSG00000164949	23.6481	23.1429	14.205	14.4424	856.873	846.924	532.017	553.123	697.234	0.65077	0.136491	4.76785	1.86e-06	2.91e-05	GEM	UP	2669	protein_coding	GTP binding protein overexpressed in skeletal muscle [Source:HGNC Symbol;Acc:HGNC:4234]	8	94249253	94262350			0.308175	NO
9995	ENSG00000080371	6.16049	6.4554	7.91386	7.79165	1550.08	1627.75	2113.58	2113.61	1851.26	-0.411937	0.0863961	-4.768	1.86e-06	2.91e-05	RAB21	NOT	23011	protein_coding	RAB21, member RAS oncogene family [Source:HGNC Symbol;Acc:HGNC:18263]	12	71754863	71800286			0.464943	YES
12218	ENSG00000276833	54.2257	51.6642	62.9955	72.1917	1961.12	1925.2	2414.78	2805.75	2276.71	-0.426016	0.0893581	-4.76751	1.87e-06	2.92e-05	TAF15	NOT	8148	protein_coding	TATA-box binding protein associated factor 15 [Source:HGNC Symbol;Acc:HGNC:11547]	CHR_HSCHR17_7_CTG4	35809455	35864615			0.301182	YES
4911	ENSG00000079150	82.4768	73.8459	96.0418	90.7216	2840.57	2672.98	3460.18	3482.23	3113.99	-0.332162	0.069684	-4.76669	1.87e-06	2.92e-05	FKBP7	NOT	51661	protein_coding	FKBP prolyl isomerase 7 [Source:HGNC Symbol;Acc:HGNC:3723]	2	178463664	178478600
8845	ENSG00000189184	22.628	17.9008	26.8072	26.5072	1956.42	1615.35	2472.74	2442.55	2121.77	-0.459833	0.0965485	-4.76272	1.91e-06	2.98e-05	PCDH18	NOT	54510	protein_coding	protocadherin 18 [Source:HGNC Symbol;Acc:HGNC:14268]	4	137518918	137532494
9289	ENSG00000143850	39.1734	37.2195	42.7617	43.039	4287.19	4222.23	5142.14	5117.12	4692.17	-0.269706	0.0566464	-4.76122	1.92e-06	3e-05	PLEKHA6	NOT	22874	protein_coding	pleckstrin homology domain containing A6 [Source:HGNC Symbol;Acc:HGNC:17053]	1	204218853	204377665	0.357758	YES	0.470802	YES
9349	ENSG00000146281	45.5321	44.898	52.4385	52.7222	3539.42	3595.3	4321.35	4405.4	3965.37	-0.290718	0.0610601	-4.76118	1.92e-06	3e-05	PM20D2	NOT	135293	protein_coding	peptidase M20 domain containing 2 [Source:HGNC Symbol;Acc:HGNC:21408]	6	89146055	89165565			0.255795	YES
11020	ENSG00000001617	13.4078	13.875	22.485	19.4342	742.122	766.363	1185.14	1070.02	940.911	-0.580057	0.121848	-4.76049	1.93e-06	3e-05	SEMA3F	DOWN	6405	protein_coding	semaphorin 3F [Source:HGNC Symbol;Acc:HGNC:10728]	3	50155045	50189075
4976	ENSG00000170802	20.5065	19.6969	25.0225	25.8176	1826.62	1796.1	2320.59	2422.97	2091.57	-0.388921	0.0817491	-4.75749	1.96e-06	3.05e-05	FOXN2	NOT	3344	protein_coding	forkhead box N2 [Source:HGNC Symbol;Acc:HGNC:5281]	2	48314637	48379295			0.391027	YES
7095	ENSG00000204103	6.62834	6.56719	11.2215	10.135	371.531	379.05	666.574	610.883	507.01	-0.767099	0.161377	-4.75345	2e-06	3.1e-05	MAFB	DOWN	9935	protein_coding	MAF bZIP transcription factor B [Source:HGNC Symbol;Acc:HGNC:6408]	20	40685848	40689236			0.53105	YES
1371	ENSG00000135299	8.48549	9.42597	12.913	12.1227	469.352	511.253	823.902	760.666	641.293	-0.692687	0.145735	-4.75306	2e-06	3.11e-05	ANKRD6	DOWN	22881	protein_coding	ankyrin repeat domain 6 [Source:HGNC Symbol;Acc:HGNC:17280]	6	89433152	89633834			0.370795	YES
7103	ENSG00000102316	94.6501	89.9951	106.009	106.509	3242.2	3185.26	3944.59	3979.55	3587.9	-0.301935	0.0635337	-4.75236	2.01e-06	3.11e-05	MAGED2	NOT	10916	protein_coding	MAGE family member D2 [Source:HGNC Symbol;Acc:HGNC:16353]	X	54807599	54816015			0.439024	YES
13789	ENSG00000108039	88.0738	94.0285	67.444	67.6999	3909.07	4263.54	3322.52	3190.49	3671.41	0.327267	0.0688935	4.75034	2.03e-06	3.14e-05	XPNPEP1	NOT	7511	protein_coding	X-prolyl aminopeptidase 1 [Source:HGNC Symbol;Acc:HGNC:12822]	10	109864766	109923553			0.353771	NO
4319	ENSG00000011007	48.2619	43.9395	51.7723	57.3461	2926.16	3063.39	3728.26	3725.01	3360.71	-0.315661	0.066497	-4.74699	2.06e-06	3.19e-05	ELOA	NOT	6924	protein_coding	elongin A [Source:HGNC Symbol;Acc:HGNC:11620]	1	23743155	23762059
2418	ENSG00000128595	182.451	173.21	189.693	189.336	9667.34	9281.05	10758.3	11294.5	10250.3	-0.218836	0.046111	-4.74586	2.08e-06	3.21e-05	CALU	NOT	813	protein_coding	calumenin [Source:HGNC Symbol;Acc:HGNC:1458]	7	128739292	128773400			0.249337	YES
9540	ENSG00000214517	84.9515	79.6298	93.7276	99.5101	3784.92	3628.35	4440.38	4672.67	4131.58	-0.297747	0.062793	-4.74172	2.12e-06	3.27e-05	PPME1	NOT	51400	protein_coding	protein phosphatase methylesterase 1 [Source:HGNC Symbol;Acc:HGNC:30178]	11	74171267	74254703			0.388554	YES
11706	ENSG00000089006	110.246	107.441	126.541	123.956	3889.32	3976.41	4794.36	4745.11	4351.3	-0.278413	0.058715	-4.74178	2.12e-06	3.27e-05	SNX5	NOT	27131	protein_coding	sorting nexin 5 [Source:HGNC Symbol;Acc:HGNC:14969]	20	17941597	17968980
13175	ENSG00000165533	235.472	210.274	271.976	258.016	8694.77	8572.53	9885.79	10057	9302.53	-0.207807	0.0438323	-4.74097	2.13e-06	3.28e-05	TTC8	NOT	123016	protein_coding	tetratricopeptide repeat domain 8 [Source:HGNC Symbol;Acc:HGNC:20087]	14	88824153	88881078			0.300756	YES
884	ENSG00000182551	25.3342	25.6812	34.971	36.4468	1147.51	1216.68	1602.26	1670.14	1409.15	-0.469453	0.0991178	-4.73631	2.18e-06	3.35e-05	ADI1	NOT	55256	protein_coding	acireductone dioxygenase 1 [Source:HGNC Symbol;Acc:HGNC:30576]	2	3497366	3519531
3434	ENSG00000101266	91.0539	90.4811	70.7478	69.7736	6088.41	6134.01	5164.91	5122.02	5627.34	0.24871	0.0525118	4.73627	2.18e-06	3.35e-05	CSNK2A1	NOT	1457	protein_coding	casein kinase 2 alpha 1 [Source:HGNC Symbol;Acc:HGNC:2457]	20	472498	543835
6174	ENSG00000136381	84.2741	76.9408	89.7141	88.2733	8448.34	8171.79	9608.39	9658.6	8971.78	-0.213076	0.0450529	-4.72946	2.25e-06	3.46e-05	IREB2	NOT	3658	protein_coding	iron responsive element binding protein 2 [Source:HGNC Symbol;Acc:HGNC:6115]	15	78437431	78501453			0.44814	YES
6654	ENSG00000130164	32.0476	29.6117	37.1946	39.9757	2687.25	2531.48	3278.01	3313.84	2952.65	-0.336705	0.0711983	-4.72912	2.25e-06	3.46e-05	LDLR	NOT	3949	protein_coding	low density lipoprotein receptor [Source:HGNC Symbol;Acc:HGNC:6547]	19	11089462	11133820
14396	ENSG00000196458	18.7306	17.8878	12.6174	13.2368	2469.04	2224.73	1763.73	1766.08	2055.89	0.411565	0.0870427	4.72831	2.26e-06	3.47e-05	ZNF605	NOT	100289635	protein_coding	zinc finger protein 605 [Source:HGNC Symbol;Acc:HGNC:28068]	12	132918306	132956306
4863	ENSG00000161958	5.45935	6.4024	2.74426	1.78985	233.265	287.128	117.996	81.2552	179.911	1.38601	0.293195	4.72725	2.28e-06	3.48e-05	FGF11	UP	2256	protein_coding	fibroblast growth factor 11 [Source:HGNC Symbol;Acc:HGNC:3667]	17	7438273	7444937			0.308542	NO
10090	ENSG00000174373	65.9343	63.1264	50.8325	55.6591	7826.61	7600.63	6362.47	6693.28	7120.75	0.240773	0.050961	4.72465	2.31e-06	3.53e-05	RALGAPA1	NOT	253959	protein_coding	Ral GTPase activating protein catalytic subunit alpha 1 [Source:HGNC Symbol;Acc:HGNC:17770]	14	35538352	35809304	0.347086	NO	0.429532	NO
1793	ENSG00000143153	157.386	155.386	123.559	126.396	5531.58	5668.2	4594.6	4737.28	5132.91	0.263045	0.0556813	4.72412	2.31e-06	3.53e-05	ATP1B1	NOT	481	protein_coding	ATPase Na+/K+ transporting subunit beta 1 [Source:HGNC Symbol;Acc:HGNC:804]	1	169105697	169132722			0.396542	NO
6542	ENSG00000167548	12.8044	10.7451	9.47945	8.63506	3743.53	3116.06	2567.97	2604.08	3007.91	0.407858	0.0864643	4.71707	2.39e-06	3.65e-05	KMT2D	NOT	8085	protein_coding	lysine methyltransferase 2D [Source:HGNC Symbol;Acc:HGNC:7133]	12	49018978	49060794
7428	ENSG00000118855	21.5989	20.6328	28.11	30.3213	728.013	770.495	1076.45	1146.38	930.337	-0.569394	0.120772	-4.7146	2.42e-06	3.69e-05	MFSD1	DOWN	64747	protein_coding	major facilitator superfamily domain containing 1 [Source:HGNC Symbol;Acc:HGNC:25874]	3	158732198	158829719			0.455324	YES
7470	ENSG00000133816	3.66047	2.41422	5.78558	4.18003	269.007	232.388	515.456	441.519	364.593	-0.931182	0.197503	-4.71478	2.42e-06	3.69e-05	MICAL2	DOWN	9645	protein_coding	microtubule associated monooxygenase, calponin and LIM domain containing 2 [Source:HGNC Symbol;Acc:HGNC:24693]	11	12094008	12359144			0.220867	YES
13932	ENSG00000149289	4.07956	3.88681	2.02298	1.83182	588.806	502.99	293.955	310.336	424.022	0.853808	0.181088	4.71487	2.42e-06	3.69e-05	ZC3H12C	UP	85463	protein_coding	zinc finger CCCH-type containing 12C [Source:HGNC Symbol;Acc:HGNC:29362]	11	110093392	110171841			0.335945	NO
2325	ENSG00000164096	57.1538	59.5631	44.5427	43.7899	2415.42	2691.57	1914.85	1956	2244.46	0.399344	0.0847155	4.71394	2.43e-06	3.69e-05	C4orf3	NOT	401152	protein_coding	chromosome 4 open reading frame 3 [Source:HGNC Symbol;Acc:HGNC:19225]	4	119296419	119304445
4682	ENSG00000184949	3.3112	3.27908	1.98038	1.84092	429.848	461.677	217.361	247.682	339.142	0.938051	0.199028	4.71316	2.44e-06	3.7e-05	FAM227A	UP	646851	protein_coding	family with sequence similarity 227 member A [Source:HGNC Symbol;Acc:HGNC:44197]	22	38578120	38656629
4789	ENSG00000183580	22.5429	22.2214	27.0004	28.2833	1690.23	1654.6	2144.63	2279.06	1942.13	-0.403359	0.0855824	-4.71311	2.44e-06	3.7e-05	FBXL7	NOT	23194	protein_coding	F-box and leucine rich repeat protein 7 [Source:HGNC Symbol;Acc:HGNC:13604]	5	15500180	15939795
7499	ENSG00000128923	18.2621	16.8957	12.6172	12.6195	2654.33	2407.54	1911.74	1940.34	2228.49	0.394376	0.0836984	4.71188	2.45e-06	3.72e-05	MINDY2	NOT	54629	protein_coding	MINDY lysine 48 deubiquitinase 2 [Source:HGNC Symbol;Acc:HGNC:26954]	15	58771192	58861900
10491	ENSG00000137075	36.3893	32.6114	25.7197	24.643	2944.97	2700.86	2198.45	2167.46	2502.94	0.371296	0.078798	4.712	2.45e-06	3.72e-05	RNF38	NOT	152006	protein_coding	ring finger protein 38 [Source:HGNC Symbol;Acc:HGNC:18052]	9	36336396	36487548			0.608328	NO
904	ENSG00000239900	64.4174	67.5457	74.989	84.3496	4100.01	4295.56	5026.22	5145.51	4641.82	-0.277141	0.0588234	-4.7114	2.46e-06	3.72e-05	ADSL	NOT	158	protein_coding	adenylosuccinate lyase [Source:HGNC Symbol;Acc:HGNC:291]	22	40346500	40390463
10602	ENSG00000182899	1117.03	1014.07	874.345	1123.39	14079.6	13601.4	12031.5	12232.3	12986.2	0.190164	0.0404942	4.69608	2.65e-06	4.01e-05	RPL35A	NOT	6165	protein_coding	ribosomal protein L35a [Source:HGNC Symbol;Acc:HGNC:10345]	3	197950190	197956610
9359	ENSG00000109099	53.8862	46.0522	64.916	64.0659	1615.93	1422.21	2062.86	2063.69	1791.17	-0.441103	0.0940065	-4.69226	2.7e-06	4.08e-05	PMP22	NOT	5376	protein_coding	peripheral myelin protein 22 [Source:HGNC Symbol;Acc:HGNC:9118]	17	15229773	15272292			0.455594	YES
6667	ENSG00000104660	61.91	63.7609	77.6931	72.1018	3107.69	3247.23	3948.73	3899.27	3550.73	-0.30464	0.0649906	-4.68745	2.77e-06	4.17e-05	LEPROTL1	NOT	23484	protein_coding	leptin receptor overlapping transcript like 1 [Source:HGNC Symbol;Acc:HGNC:6555]	8	30095408	30177208			0.25418	YES
8155	ENSG00000245532	11.4315	12.9642	15.3712	14.5126	4178.08	4921.46	5799.4	5675.14	5143.52	-0.335022	0.0714889	-4.68636	2.78e-06	4.19e-05	NEAT1	NOT	283131	lncRNA	nuclear paraspeckle assembly transcript 1 [Source:HGNC Symbol;Acc:HGNC:30815]	11	65422774	65445540			0.315478	YES
13834	ENSG00000181704	24.3161	20.7762	13.9464	16.2547	2455.87	2304.25	1596.05	1889.43	2061.4	0.449413	0.0958953	4.6865	2.78e-06	4.19e-05	YIPF6	NOT	286451	protein_coding	Yip1 domain family member 6 [Source:HGNC Symbol;Acc:HGNC:28304]	X	68498562	68537282			0.404972	NO
9580	ENSG00000074211	29.7381	31.4519	41.1169	36.9933	1659.19	1791.97	2357.85	2218.37	2006.84	-0.407323	0.0870299	-4.68026	2.87e-06	4.31e-05	PPP2R2C	NOT	5522	protein_coding	protein phosphatase 2 regulatory subunit Bgamma [Source:HGNC Symbol;Acc:HGNC:9306]	4	6320578	6563600
7866	ENSG00000105887	339.652	322.259	279.74	280.517	20533.9	20064.9	17941.6	18232.5	19193.2	0.166513	0.0355865	4.67911	2.88e-06	4.33e-05	MTPN	NOT	136319	protein_coding	myotrophin [Source:HGNC Symbol;Acc:HGNC:15667]	7	135926760	135977359			0.335827	NO
13087	ENSG00000103197	35.4067	38.3311	42.3653	42.8554	2593.19	2831	3352.54	3544.88	3080.4	-0.347174	0.0742076	-4.67842	2.89e-06	4.34e-05	TSC2	NOT	7249	protein_coding	TSC complex subunit 2 [Source:HGNC Symbol;Acc:HGNC:12363]	16	2047967	2089491			0.387767	YES
11472	ENSG00000131389	46.7835	43.9928	33.8317	36.896	4928.67	4784.09	3792.43	4115.63	4405.2	0.296451	0.0633933	4.67637	2.92e-06	4.38e-05	SLC6A6	NOT	6533	protein_coding	solute carrier family 6 member 6 [Source:HGNC Symbol;Acc:HGNC:11052]	3	14402576	14489349
5579	ENSG00000180573	17.0119	16.0034	7.39401	8.59353	457.125	429.659	215.291	248.661	337.684	0.934245	0.199817	4.67549	2.93e-06	4.4e-05	H2AC6	UP	8334	protein_coding	H2A clustered histone 6 [Source:HGNC Symbol;Acc:HGNC:4733]	6	26124145	26139116
13939	ENSG00000188177	9.98136	9.07287	6.7564	6.65496	1861.42	1688.68	1272.08	1312.81	1533.75	0.458059	0.0980223	4.673	2.97e-06	4.44e-05	ZC3H6	NOT	376940	protein_coding	zinc finger CCCH-type containing 6 [Source:HGNC Symbol;Acc:HGNC:24762]	2	112275597	112340063			0.485878	NO
9493	ENSG00000186951	12.2403	11.6728	9.5091	8.28918	1702.46	1717.6	1259.66	1258.97	1484.67	0.441347	0.0945276	4.66898	3.03e-06	4.53e-05	PPARA	NOT	5465	protein_coding	peroxisome proliferator activated receptor alpha [Source:HGNC Symbol;Acc:HGNC:9232]	22	46150521	46243756
2594	ENSG00000024862	10.0296	12.0133	20.1038	23.9883	214.453	282.997	443.003	533.543	368.499	-0.975204	0.208904	-4.66819	3.04e-06	4.54e-05	CCDC28A	DOWN	25901	protein_coding	coiled-coil domain containing 28A [Source:HGNC Symbol;Acc:HGNC:21098]	6	138773509	138793319			0.320404	YES
13531	ENSG00000152818	8.70108	8.65234	12.2435	12.3737	1087.32	1064.85	1462.53	1532.1	1286.7	-0.476589	0.102258	-4.66067	3.15e-06	4.7e-05	UTRN	NOT	7402	protein_coding	utrophin [Source:HGNC Symbol;Acc:HGNC:12635]	6	144285701	144853034			0.481346	YES
3392	ENSG00000121005	18.8925	17.7592	23.2101	23.9792	1337.51	1294.14	1741.99	1824.82	1549.62	-0.438599	0.0941452	-4.65875	3.18e-06	4.74e-05	CRISPLD1	NOT	83690	protein_coding	cysteine rich secretory protein LCCL domain containing 1 [Source:HGNC Symbol;Acc:HGNC:18206]	8	74984505	75034558	-0.381645	NO
7469	ENSG00000135596	52.2511	57.0105	67.5735	63.1692	3273.24	3719.24	4457.97	4344.71	3948.79	-0.332581	0.0714094	-4.65739	3.2e-06	4.77e-05	MICAL1	NOT	64780	protein_coding	microtubule associated monooxygenase, calponin and LIM domain containing 1 [Source:HGNC Symbol;Acc:HGNC:20619]	6	109444062	109465968			0.264026	YES
966	ENSG00000168710	110.874	106.137	121.686	117.729	7284.83	7144.12	8438.79	8332.09	7799.96	-0.216877	0.0467103	-4.64301	3.43e-06	5.1e-05	AHCYL1	NOT	10768	protein_coding	adenosylhomocysteinase like 1 [Source:HGNC Symbol;Acc:HGNC:344]	1	109984765	110023742			0.353232	YES
7465	ENSG00000225783	22.454	24.1379	16.6068	18.244	3556.35	3946.46	2847.43	3048.54	3349.7	0.347183	0.0747744	4.64307	3.43e-06	5.1e-05	MIAT	NOT	440823	lncRNA	myocardial infarction associated transcript [Source:HGNC Symbol;Acc:HGNC:33425]	22	26646411	26676475			0.449961	NO
2452	ENSG00000149260	17.6016	19.0762	24.4132	23.196	1230.29	1340.62	1792.71	1723	1521.65	-0.451917	0.0973714	-4.64116	3.46e-06	5.14e-05	CAPN5	NOT	726	protein_coding	calpain 5 [Source:HGNC Symbol;Acc:HGNC:1482]	11	77066961	77126155			0.476412	YES
1880	ENSG00000087586	69.675	68.4978	83.6305	87.7709	2386.27	2263.97	2987.16	2921.27	2639.67	-0.345134	0.0743872	-4.6397	3.49e-06	5.17e-05	AURKA	NOT	6790	protein_coding	aurora kinase A [Source:HGNC Symbol;Acc:HGNC:11393]	20	56369389	56392337
4843	ENSG00000066926	16.2743	16.2821	22.8966	22.6418	966.922	1041.1	1427.34	1399.94	1208.82	-0.494027	0.10648	-4.63962	3.49e-06	5.17e-05	FECH	NOT	2235	protein_coding	ferrochelatase [Source:HGNC Symbol;Acc:HGNC:3647]	18	57544377	57586702	0.410982	YES	0.518529	YES
9073	ENSG00000169299	22.5112	21.9647	28.6147	30.0312	1206.77	1208.42	1597.09	1719.09	1432.84	-0.457588	0.098632	-4.63935	3.5e-06	5.17e-05	PGM2	NOT	55276	protein_coding	phosphoglucomutase 2 [Source:HGNC Symbol;Acc:HGNC:8906]	4	37826660	37862937	-0.298122	NO
10702	ENSG00000108443	37.689	33.9509	28.5507	27.5053	3263.83	3004.52	2410.64	2504.23	2795.8	0.351146	0.0757187	4.6375	3.53e-06	5.22e-05	RPS6KB1	NOT	6198	protein_coding	ribosomal protein S6 kinase B1 [Source:HGNC Symbol;Acc:HGNC:10436]	17	59893046	59950574			0.466781	NO
2193	ENSG00000082153	177.05	175.287	191.151	193.377	9281.7	9514.47	10624.8	11052.7	10118.4	-0.205929	0.0444297	-4.63493	3.57e-06	5.28e-05	BZW1	NOT	9689	protein_coding	basic leucine zipper and W2 domains 1 [Source:HGNC Symbol;Acc:HGNC:18380]	2	200810594	200827338			0.368453	YES
4027	ENSG00000149295	5.66255	6.01207	9.37236	12.1936	253.958	255.11	422.302	554.102	371.368	-0.940239	0.202952	-4.6328	3.61e-06	5.32e-05	DRD2	DOWN	1813	protein_coding	dopamine receptor D2 [Source:HGNC Symbol;Acc:HGNC:3023]	11	113409605	113475691			0.504844	YES
10495	ENSG00000146083	62.8754	63.6662	70.732	74.1271	3611.85	3689.29	4358.61	4539.52	4049.82	-0.285589	0.0616481	-4.63257	3.61e-06	5.32e-05	RNF44	NOT	22838	protein_coding	ring finger protein 44 [Source:HGNC Symbol;Acc:HGNC:19180]	5	176526712	176538025	0.385896	YES	0.310157	YES
6323	ENSG00000129159	10.2872	8.80067	6.01713	5.36686	1027.12	937.814	674.854	611.862	812.912	0.611522	0.13209	4.62957	3.66e-06	5.39e-05	KCNC1	UP	3746	protein_coding	potassium voltage-gated channel subfamily C member 1 [Source:HGNC Symbol;Acc:HGNC:6233]	11	17734774	17856804
12880	ENSG00000131747	448.987	427.918	458.126	463.171	42461.8	41697.6	45796.9	46992.9	44237.3	-0.140836	0.0304256	-4.62887	3.68e-06	5.41e-05	TOP2A	NOT	7153	protein_coding	DNA topoisomerase II alpha [Source:HGNC Symbol;Acc:HGNC:11989]	17	40388525	40417896	0.313388	YES
10111	ENSG00000100401	80.0808	83.4912	97.5541	98.5873	4400.06	4482.5	5299.47	5323.69	4876.43	-0.258268	0.0558433	-4.62488	3.75e-06	5.51e-05	RANGAP1	NOT	5905	protein_coding	Ran GTPase activating protein 1 [Source:HGNC Symbol;Acc:HGNC:9854]	22	41244779	41286187			0.485512	YES
10720	ENSG00000165526	57.2192	58.9138	70.0103	70.5511	2265.87	2389.98	2933.34	2971.2	2640.1	-0.343097	0.0742279	-4.62221	3.8e-06	5.57e-05	RPUSD4	NOT	84881	protein_coding	RNA pseudouridine synthase D4 [Source:HGNC Symbol;Acc:HGNC:25898]	11	126202096	126211692	-0.390675	NO	-0.252089	NO
2156	ENSG00000151136	6.39405	5.85031	8.71759	9.13243	607.618	573.223	878.76	932.967	748.142	-0.61734	0.13361	-4.62048	3.83e-06	5.61e-05	BTBD11	DOWN	121551	protein_coding	BTB domain containing 11 [Source:HGNC Symbol;Acc:HGNC:23844]	12	107318421	107659642
13337	ENSG00000104343	22.0209	19.627	14.7183	15.4623	2675.02	2562.46	2004.9	2070.54	2328.23	0.362003	0.078376	4.61879	3.86e-06	5.66e-05	UBE2W	NOT	55284	protein_coding	ubiquitin conjugating enzyme E2 W [Source:HGNC Symbol;Acc:HGNC:25616]	8	73780097	73878910			0.385012	NO
2102	ENSG00000261236	84.3963	78.3605	98.2305	93.4148	3188.58	3059.26	3931.13	3790.61	3492.39	-0.305268	0.0661052	-4.61791	3.88e-06	5.67e-05	BOP1	NOT	23246	protein_coding	BOP1 ribosomal biogenesis factor [Source:HGNC Symbol;Acc:HGNC:15519]	8	144262045	144291438
11333	ENSG00000114120	104.919	106.337	118.539	113.335	6680.04	6709.29	7956.45	7687.92	7258.43	-0.2245	0.0486231	-4.61714	3.89e-06	5.69e-05	SLC25A36	NOT	55186	protein_coding	solute carrier family 25 member 36 [Source:HGNC Symbol;Acc:HGNC:25554]	3	140941830	140980995			0.393179	YES
10240	ENSG00000179051	191.64	184.186	201.906	201.477	12881.3	12790.6	14429.7	14581.9	13670.9	-0.17643	0.0382393	-4.61384	3.95e-06	5.78e-05	RCC2	NOT	55920	protein_coding	regulator of chromosome condensation 2 [Source:HGNC Symbol;Acc:HGNC:30297]	1	17406760	17439677	0.4413	YES	0.467579	YES
1707	ENSG00000138303	55.5603	58.0331	67.6898	69.4798	1907.51	2061.54	2564.86	2571.78	2276.42	-0.372448	0.0807302	-4.61349	3.96e-06	5.78e-05	ASCC1	NOT	51008	protein_coding	activating signal cointegrator 1 complex subunit 1 [Source:HGNC Symbol;Acc:HGNC:24268]	10	72096032	72217134
14415	ENSG00000188171	13.8306	14.6573	9.3591	8.79638	738.36	744.674	420.231	489.489	598.189	0.704439	0.152762	4.61135	4e-06	5.83e-05	ZNF626	UP	199777	protein_coding	zinc finger protein 626 [Source:HGNC Symbol;Acc:HGNC:30461]	19	20619939	20661596			0.361099	NO
10569	ENSG00000108298	3377.06	3424.55	2819.34	3012.88	43703.4	44134.1	39443.8	40358.4	41909.9	0.138364	0.0300242	4.60841	4.06e-06	5.91e-05	RPL19	NOT	6143	protein_coding	ribosomal protein L19 [Source:HGNC Symbol;Acc:HGNC:10312]	17	39200283	39204732			0.255813	NO
1698	ENSG00000088280	16.6391	18.1279	24.0976	23.5485	1035.58	1198.09	1590.88	1556.58	1345.28	-0.495478	0.107605	-4.60459	4.13e-06	6.02e-05	ASAP3	NOT	55616	protein_coding	ArfGAP with SH3 domain, ankyrin repeat and PH domain 3 [Source:HGNC Symbol;Acc:HGNC:14987]	1	23428563	23484568			0.391163	YES
3986	ENSG00000104885	43.8796	40.3554	32.832	32.5718	4989.81	4703.53	3993.23	3996.19	4420.69	0.279132	0.060623	4.60439	4.14e-06	6.02e-05	DOT1L	NOT	84444	protein_coding	DOT1 like histone lysine methyltransferase [Source:HGNC Symbol;Acc:HGNC:24948]	19	2163933	2232578
13568	ENSG00000165637	364.336	314.381	294.715	288.773	7728.79	8102.59	6696.79	6810.75	7334.73	0.22881	0.0497072	4.60316	4.16e-06	6.05e-05	VDAC2	NOT	7417	protein_coding	voltage dependent anion channel 2 [Source:HGNC Symbol;Acc:HGNC:12672]	10	75210154	75231448	-0.300364	YES
11913	ENSG00000138385	308.139	296.419	332.805	332.093	8551.8	8483.7	9716.04	9880.83	9158.09	-0.202083	0.0439078	-4.60243	4.18e-06	6.06e-05	SSB	NOT	6741	protein_coding	small RNA binding exonuclease protection factor La [Source:HGNC Symbol;Acc:HGNC:11316]	2	169791933	169812064			0.277086	YES
13918	ENSG00000168795	39.7796	39.9653	30.6419	29.6699	3039.03	3144.98	2482.06	2436.68	2775.69	0.330165	0.0718172	4.59729	4.28e-06	6.21e-05	ZBTB5	NOT	9925	protein_coding	zinc finger and BTB domain containing 5 [Source:HGNC Symbol;Acc:HGNC:23836]	9	37438102	37465450			0.479021	NO
3166	ENSG00000169714	590.328	574.729	618.334	615.903	15456.6	15723.9	17433.4	17578.5	16548.1	-0.167274	0.0364012	-4.5953	4.32e-06	6.26e-05	CNBP	NOT	7555	protein_coding	CCHC-type zinc finger nucleic acid binding protein [Source:HGNC Symbol;Acc:HGNC:13164]	3	129167827	129183922
12210	ENSG00000277104	30.4634	28.8221	18.7515	17.1772	871.923	844.859	576.524	532.564	706.468	0.63078	0.137292	4.59445	4.34e-06	6.28e-05	TADA2A	UP	6871	protein_coding	transcriptional adaptor 2A [Source:HGNC Symbol;Acc:HGNC:11531]	CHR_HSCHR17_7_CTG4	37411498	37484368			0.225452	NO
5967	ENSG00000128915	35.6977	34.007	39.275	40.8308	3403.98	3416.62	4075	4269.33	3791.23	-0.291035	0.0633933	-4.59094	4.41e-06	6.38e-05	ICE2	NOT	79664	protein_coding	interactor of little elongation complex ELL subunit 2 [Source:HGNC Symbol;Acc:HGNC:29885]	15	60419609	60479160
13541	ENSG00000117533	12.5969	11.3822	16.028	15.5581	917.071	889.271	1325.9	1247.22	1094.87	-0.510096	0.111124	-4.59032	4.43e-06	6.39e-05	VAMP4	DOWN	8674	protein_coding	vesicle associated membrane protein 4 [Source:HGNC Symbol;Acc:HGNC:12645]	1	171700160	171742074			0.445384	YES
3559	ENSG00000273749	44.8956	40.2642	48.2252	48.6253	4196.89	4166.46	5147.32	4926.22	4609.22	-0.268275	0.0584704	-4.58821	4.47e-06	6.45e-05	CYFIP1	NOT	23191	protein_coding	cytoplasmic FMR1 interacting protein 1 [Source:HGNC Symbol;Acc:HGNC:13759]	15	22867052	22981063
6317	ENSG00000176407	14.9129	13.8878	18.0527	18.0524	1803.1	1777.51	2333.01	2305.49	2054.78	-0.373339	0.0813683	-4.58825	4.47e-06	6.45e-05	KCMF1	NOT	56888	protein_coding	potassium channel modulatory factor 1 [Source:HGNC Symbol;Acc:HGNC:20589]	2	84971093	85059472	-0.401561	NO	0.228228	YES
39	ENSG00000114770	33.1128	32.7112	39.7619	37.7699	2819.88	2910.53	3653.74	3475.37	3214.88	-0.315118	0.0687213	-4.58545	4.53e-06	6.53e-05	ABCC5	NOT	10057	protein_coding	ATP binding cassette subfamily C member 5 [Source:HGNC Symbol;Acc:HGNC:56]	3	183919934	184017939			0.219046	YES
2949	ENSG00000143375	3.87462	4.51053	7.05649	6.52161	315.096	356.328	605.506	556.06	458.247	-0.791375	0.172643	-4.58387	4.56e-06	6.56e-05	CGN	DOWN	57530	protein_coding	cingulin [Source:HGNC Symbol;Acc:HGNC:17429]	1	151510510	151538692			0.503143	YES
14227	ENSG00000198816	62.2864	58.4226	45.2069	42.4151	1998.74	1911.78	1480.13	1463.57	1713.55	0.409972	0.0894345	4.58404	4.56e-06	6.56e-05	ZNF358	NOT	140467	protein_coding	zinc finger protein 358 [Source:HGNC Symbol;Acc:HGNC:16838]	19	7515292	7521025			0.319096	NO
2833	ENSG00000172216	15.5336	12.1078	22.5904	21.0106	502.273	402.806	774.219	729.339	602.159	-0.730855	0.159555	-4.58058	4.64e-06	6.66e-05	CEBPB	DOWN	1051	protein_coding	CCAAT enhancer binding protein beta [Source:HGNC Symbol;Acc:HGNC:1834]	20	50190830	50192668			-0.246942	NO
2462	ENSG00000077549	244.535	225.973	272.915	225.841	6208.8	6162.92	7433.75	7105.43	6727.73	-0.232764	0.0508245	-4.57977	4.65e-06	6.68e-05	CAPZB	NOT	832	protein_coding	capping actin protein of muscle Z-line subunit beta [Source:HGNC Symbol;Acc:HGNC:1491]	1	19338775	19485539			0.44543	YES
14302	ENSG00000196268	12.2171	12.4388	7.06985	8.82627	732.716	798.381	463.704	495.363	622.541	0.674234	0.147298	4.57734	4.71e-06	6.75e-05	ZNF493	UP	284443	protein_coding	zinc finger protein 493 [Source:HGNC Symbol;Acc:HGNC:23708]	19	21397119	21427577			0.397392	NO
5415	ENSG00000166073	19.9317	16.5728	25.7226	24.3737	1171.97	1008.05	1592.95	1500.77	1318.43	-0.504098	0.110189	-4.57486	4.77e-06	6.83e-05	GPR176	DOWN	11245	protein_coding	G protein-coupled receptor 176 [Source:HGNC Symbol;Acc:HGNC:32370]	15	39799008	39920266			0.418212	YES
4461	ENSG00000107566	23.1977	18.9599	24.636	24.4756	1724.09	1786.8	2271.94	2288.85	2017.92	-0.377668	0.0825611	-4.57441	4.78e-06	6.84e-05	ERLIN1	NOT	10613	protein_coding	ER lipid raft associated 1 [Source:HGNC Symbol;Acc:HGNC:16947]	10	100150094	100186033			0.267438	YES
11540	ENSG00000066117	99.8834	97.0214	110.262	109.445	5512.77	5591.77	6511.52	6546.43	6040.62	-0.233859	0.0511402	-4.57291	4.81e-06	6.88e-05	SMARCD1	NOT	6602	protein_coding	SWI/SNF related, matrix associated, actin dependent regulator of chromatin, subfamily d, member 1 [Source:HGNC Symbol;Acc:HGNC:11106]	12	50085200	50100707	0.444612	YES	0.562226	YES
4496	ENSG00000139163	49.3677	48.4202	40.1516	39.9003	5712.18	5789.04	4888.55	4798.95	5297.18	0.247587	0.0541457	4.57261	4.82e-06	6.88e-05	ETNK1	NOT	55500	protein_coding	ethanolamine kinase 1 [Source:HGNC Symbol;Acc:HGNC:24649]	12	22625075	22690665			0.467667	NO
7889	ENSG00000196814	6.75726	5.89519	9.17237	9.44719	517.322	481.301	772.149	800.805	642.894	-0.655092	0.143323	-4.57073	4.86e-06	6.94e-05	MVB12B	DOWN	89853	protein_coding	multivesicular body subunit 12B [Source:HGNC Symbol;Acc:HGNC:23368]	9	126326829	126507041	0.43708	YES	0.53989	YES
562	ENSG00000266302	0.370367	0.502756	1.46122	1.02925	54.554	75.3969	225.642	161.531	129.281	-1.57699	0.345267	-4.56746	4.94e-06	7.04e-05	AC098850.3	DOWN	NA	protein_coding	novel transcript	17	16690261	16804453
4251	ENSG00000184110	184.005	166.376	199.252	192.219	9439.72	8695.44	10796.6	10446.7	9844.62	-0.227918	0.0499291	-4.56482	5e-06	7.12e-05	EIF3C	NOT	8663	protein_coding	eukaryotic translation initiation factor 3 subunit C [Source:HGNC Symbol;Acc:HGNC:3279]	16	28688558	28735727
14262	ENSG00000198521	24.5247	25.7808	17.5956	15.7474	1412.76	1384	1050.58	898.702	1186.51	0.521396	0.1143	4.56164	5.08e-06	7.22e-05	ZNF43	UP	7594	protein_coding	zinc finger protein 43 [Source:HGNC Symbol;Acc:HGNC:13109]	19	21804946	21852125			0.390832	NO
14393	ENSG00000167962	23.9036	23.3638	32.883	29.8115	1252.86	1331.32	1887.94	1672.1	1536.05	-0.462207	0.101322	-4.56176	5.07e-06	7.22e-05	ZNF598	NOT	90850	protein_coding	zinc finger protein 598, E3 ubiquitin ligase [Source:HGNC Symbol;Acc:HGNC:28079]	16	1997654	2009821			0.2185	YES
9288	ENSG00000052126	15.1181	14.8007	19.3542	18.9967	990.436	976.029	1377.66	1367.63	1177.94	-0.481242	0.105533	-4.5601	5.11e-06	7.27e-05	PLEKHA5	NOT	54477	protein_coding	pleckstrin homology domain containing A5 [Source:HGNC Symbol;Acc:HGNC:30036]	12	19129752	19376400			0.45889	YES
6490	ENSG00000155090	49.5463	45.117	60.8707	57.4453	2733.34	2467.44	3339.08	3262.94	2950.7	-0.343653	0.0754141	-4.55688	5.19e-06	7.37e-05	KLF10	NOT	7071	protein_coding	Kruppel like factor 10 [Source:HGNC Symbol;Acc:HGNC:11810]	8	102648784	102655725	0.303605	YES	0.46049	YES
9345	ENSG00000196576	63.7885	64.2481	69.1463	62.8614	5540.99	5363.51	6947.27	6254.69	6026.62	-0.275533	0.0604709	-4.55645	5.2e-06	7.38e-05	PLXNB2	NOT	23654	protein_coding	plexin B2 [Source:HGNC Symbol;Acc:HGNC:9104]	22	50274979	50307646			0.456305	YES
12023	ENSG00000134602	50.1921	45.3776	56.7062	56.8048	2677.85	2489.13	3216.94	3287.41	2917.83	-0.331775	0.072817	-4.55628	5.21e-06	7.38e-05	STK26	NOT	51765	protein_coding	serine/threonine kinase 26 [Source:HGNC Symbol;Acc:HGNC:18174]	X	132023302	132075943
9644	ENSG00000139174	5.33913	4.98753	6.96082	7.76257	437.372	463.743	684.17	777.309	590.648	-0.698339	0.153323	-4.55469	5.25e-06	7.42e-05	PRICKLE1	DOWN	144165	protein_coding	prickle planar cell polarity protein 1 [Source:HGNC Symbol;Acc:HGNC:17019]	12	42456757	42590355
10654	ENSG00000142534	1691.5	1576.54	1382.97	1332.59	18636.8	17926.9	16337.3	16117.9	17254.7	0.17209	0.0377816	4.55487	5.24e-06	7.42e-05	RPS11	NOT	6205	protein_coding	ribosomal protein S11 [Source:HGNC Symbol;Acc:HGNC:10384]	19	49496365	49499708
1573	ENSG00000165895	9.71969	8.87572	12.1209	13.0448	816.428	770.495	1104.4	1212.95	976.07	-0.546149	0.119978	-4.55206	5.31e-06	7.51e-05	ARHGAP42	DOWN	143872	protein_coding	Rho GTPase activating protein 42 [Source:HGNC Symbol;Acc:HGNC:26545]	11	100687288	100993941
8157	ENSG00000078114	6.04265	3.35825	2.66742	1.60283	446.778	381.116	228.747	194.817	312.864	0.968155	0.212804	4.54951	5.38e-06	7.59e-05	NEBL	UP	10529	protein_coding	nebulette [Source:HGNC Symbol;Acc:HGNC:16932]	10	20779973	21293011			0.343521	NO
12235	ENSG00000187325	59.1582	53.2798	42.2126	40.8743	2643.05	2459.18	1996.62	1957.96	2264.2	0.367971	0.0808881	4.54914	5.39e-06	7.6e-05	TAF9B	NOT	51616	protein_coding	TATA-box binding protein associated factor 9b [Source:HGNC Symbol;Acc:HGNC:17306]	X	78129748	78139650
12227	ENSG00000141384	12.1273	11.9871	15.5515	15.7751	1038.41	1049.36	1423.2	1466.51	1244.37	-0.469111	0.103151	-4.54782	5.42e-06	7.64e-05	TAF4B	NOT	6875	protein_coding	TATA-box binding protein associated factor 4b [Source:HGNC Symbol;Acc:HGNC:11538]	18	26226445	26391685
13515	ENSG00000187555	99.2346	98.222	106.946	112.153	8422.94	8550.84	9611.5	9957.19	9135.62	-0.205374	0.0451665	-4.54705	5.44e-06	7.66e-05	USP7	NOT	7874	protein_coding	ubiquitin specific peptidase 7 [Source:HGNC Symbol;Acc:HGNC:12630]	16	8892097	8975328
8708	ENSG00000117385	23.9484	24.699	31.5893	31.8198	981.031	1007.01	1375.59	1394.07	1189.42	-0.478552	0.105288	-4.54517	5.49e-06	7.72e-05	P3H1	NOT	64175	protein_coding	prolyl 3-hydroxylase 1 [Source:HGNC Symbol;Acc:HGNC:19316]	1	42746335	42767084
8943	ENSG00000186642	56.3351	50.3603	63.2254	64.7729	3067.25	3015.88	3696.17	3777.88	3389.29	-0.297047	0.0653768	-4.54362	5.53e-06	7.77e-05	PDE2A	NOT	5138	protein_coding	phosphodiesterase 2A [Source:HGNC Symbol;Acc:HGNC:8777]	11	72576141	72674591			0.346289	YES
11463	ENSG00000138074	44.7142	46.1529	54.9409	55.5152	2105.03	2188.58	2740.82	2712.75	2436.79	-0.345196	0.0760354	-4.53995	5.63e-06	7.9e-05	SLC5A6	NOT	8884	protein_coding	solute carrier family 5 member 6 [Source:HGNC Symbol;Acc:HGNC:11041]	2	27199587	27212958
3680	ENSG00000181418	8.7024	9.10862	13.3583	12.7111	538.955	581.486	876.69	845.838	710.742	-0.620849	0.136789	-4.53874	5.66e-06	7.94e-05	DDN	DOWN	23109	protein_coding	dendrin [Source:HGNC Symbol;Acc:HGNC:24458]	12	48995149	48999375
11042	ENSG00000179918	36.0032	35.6947	43.4031	47.8123	1516.22	1549.25	1938.65	2164.52	1792.16	-0.421008	0.0927958	-4.53693	5.71e-06	8e-05	SEPHS2	NOT	22928	protein_coding	selenophosphate synthetase 2 [Source:HGNC Symbol;Acc:HGNC:19686]	16	30443631	30445874			0.217344	YES
13540	ENSG00000049245	97.8674	92.5741	108.849	112.779	3444.42	3315.4	4036.71	4256.6	3763.28	-0.294908	0.0650169	-4.53586	5.74e-06	8.04e-05	VAMP3	NOT	9341	protein_coding	vesicle associated membrane protein 3 [Source:HGNC Symbol;Acc:HGNC:12644]	1	7771296	7781432			0.494754	YES
9517	ENSG00000108179	65.8082	71.7187	85.9807	79.9881	2259.29	2455.05	3045.13	2950.64	2677.53	-0.347224	0.0765654	-4.535	5.76e-06	8.06e-05	PPIF	NOT	10105	protein_coding	peptidylprolyl isomerase F [Source:HGNC Symbol;Acc:HGNC:9259]	10	79347469	79355334
1839	ENSG00000155097	46.6966	43.8493	39.1881	37.811	3811.25	3780.17	2976.81	3169.93	3434.54	0.304394	0.0671409	4.53366	5.8e-06	8.11e-05	ATP6V1C1	NOT	528	protein_coding	ATPase H+ transporting V1 subunit C1 [Source:HGNC Symbol;Acc:HGNC:856]	8	103021063	103073051			0.470638	NO
5517	ENSG00000125651	119.203	121.765	92.7255	96.6891	5364.16	5562.85	4401.04	4677.56	5001.4	0.267061	0.0589279	4.53199	5.84e-06	8.16e-05	GTF2F1	NOT	2962	protein_coding	general transcription factor IIF subunit 1 [Source:HGNC Symbol;Acc:HGNC:4652]	19	6379572	6393981
13548	ENSG00000231116	19.9708	14.362	23.1219	24.0105	1280.14	928.518	1621.93	1718.11	1387.17	-0.595649	0.131645	-4.52465	6.05e-06	8.44e-05	VARS1	DOWN	7407	protein_coding	valyl-tRNA synthetase 1 [Source:HGNC Symbol;Acc:HGNC:12651]	CHR_HSCHR6_MHC_APD_CTG1	31844536	31862971
7581	ENSG00000173542	20.3698	17.4281	23.1581	23.5834	2265.87	1976.85	2711.84	2839.04	2448.4	-0.387226	0.0856275	-4.52222	6.12e-06	8.53e-05	MOB1B	NOT	92597	protein_coding	MOB kinase activator 1B [Source:HGNC Symbol;Acc:HGNC:29801]	4	70902326	71022449	-0.313156	NO	0.254809	YES
5006	ENSG00000172159	12.3797	12.573	15.4219	17.72	1044.05	1105.13	1407.67	1636.85	1298.43	-0.50306	0.111377	-4.51674	6.28e-06	8.73e-05	FRMD3	DOWN	257019	protein_coding	FERM domain containing 3 [Source:HGNC Symbol;Acc:HGNC:24125]	9	83242990	83538546			0.377701	YES
6396	ENSG00000117139	60.5537	57.8684	49.3663	45.961	8601.65	8342.21	7155.32	7415.76	7878.74	0.217675	0.0481958	4.51647	6.29e-06	8.73e-05	KDM5B	NOT	10765	protein_coding	lysine demethylase 5B [Source:HGNC Symbol;Acc:HGNC:18039]	1	202724495	202808487	0.435088	NO	0.24578	NO
8075	ENSG00000061676	106.875	92.4629	103.264	117.311	9586.45	9730.34	10958.1	11079.1	10338.5	-0.19017	0.0421009	-4.51701	6.27e-06	8.73e-05	NCKAP1	NOT	10787	protein_coding	NCK associated protein 1 [Source:HGNC Symbol;Acc:HGNC:7666]	2	182909115	183038858			0.464144	YES
11186	ENSG00000160691	192.739	182.399	207.143	197.881	10325.7	10108.4	11830.7	11503	10941.9	-0.191297	0.0423559	-4.51642	6.29e-06	8.73e-05	SHC1	NOT	6464	protein_coding	SHC adaptor protein 1 [Source:HGNC Symbol;Acc:HGNC:10840]	1	154962298	154974395			0.239331	YES
11790	ENSG00000129128	104.911	102.849	87.7792	84.4198	7862.35	7912.55	6870.68	6711.88	7339.36	0.215914	0.0478075	4.51631	6.29e-06	8.73e-05	SPCS3	NOT	60559	protein_coding	signal peptidase complex subunit 3 [Source:HGNC Symbol;Acc:HGNC:26212]	4	176319966	176332245	-0.457215	YES
10855	ENSG00000152700	20.8506	19.542	15.2684	13.3728	1918.79	1860.14	1469.77	1349.03	1649.43	0.42331	0.0937532	4.51515	6.33e-06	8.77e-05	SAR1B	NOT	51128	protein_coding	secretion associated Ras related GTPase 1B [Source:HGNC Symbol;Acc:HGNC:10535]	5	134601149	134649271			0.232711	NO
4575	ENSG00000113194	44.0805	39.7691	49.1142	47.9504	3214.92	2970.43	3878.34	3791.58	3463.82	-0.309933	0.0686605	-4.51399	6.36e-06	8.81e-05	FAF2	NOT	23197	protein_coding	Fas associated factor family member 2 [Source:HGNC Symbol;Acc:HGNC:24666]	5	176447628	176510074			0.392862	YES
7133	ENSG00000196547	15.1256	17.0713	21.4988	21.1512	1351.62	1479.02	1880.69	1909.99	1655.33	-0.421861	0.0935977	-4.50717	6.57e-06	9.09e-05	MAN2A2	NOT	4122	protein_coding	mannosidase alpha class 2A member 2 [Source:HGNC Symbol;Acc:HGNC:6825]	15	90902218	90922584
2240	ENSG00000155330	26.4795	24.6169	36.3505	36.32	1456.97	1376.77	1893.11	1877.68	1651.13	-0.411816	0.0913968	-4.5058	6.61e-06	9.14e-05	C16orf87	NOT	388272	protein_coding	chromosome 16 open reading frame 87 [Source:HGNC Symbol;Acc:HGNC:33754]	16	46796603	46831180
4252	ENSG00000205609	138.107	147.521	157.239	168.985	7029.94	7739.03	8488.47	9239.6	8124.26	-0.263845	0.0585864	-4.50352	6.68e-06	9.23e-05	EIF3CL	NOT	728689	protein_coding	eukaryotic translation initiation factor 3 subunit C like [Source:HGNC Symbol;Acc:HGNC:26347]	16	28379579	28403841
11378	ENSG00000145740	35.2965	31.5145	37.6146	38.0323	1840.73	1720.7	2321.62	2304.52	2046.89	-0.376966	0.0837107	-4.5032	6.69e-06	9.24e-05	SLC30A5	NOT	64924	protein_coding	solute carrier family 30 member 5 [Source:HGNC Symbol;Acc:HGNC:19089]	5	69093949	69131069			0.379246	YES
3133	ENSG00000171603	88.3923	85.1757	70.1603	70.7309	6811.72	6741.31	5773.52	5812.2	6284.69	0.226291	0.0502893	4.49979	6.8e-06	9.38e-05	CLSTN1	NOT	22883	protein_coding	calsyntenin 1 [Source:HGNC Symbol;Acc:HGNC:17447]	1	9728926	9823984	0.369391	NO	0.513835	NO
869	ENSG00000148700	72.8277	70.8285	72.0247	78.293	4226.99	4184.01	4896.83	5281.59	4647.36	-0.275288	0.0611874	-4.4991	6.82e-06	9.4e-05	ADD3	NOT	120	protein_coding	adducin 3 [Source:HGNC Symbol;Acc:HGNC:245]	10	109996368	110135565			0.386875	YES
7026	ENSG00000130520	133.64	137.734	164.688	180.147	4106.6	4395.74	4980.67	5418.65	4725.42	-0.290984	0.0647219	-4.49591	6.93e-06	9.53e-05	LSM4	NOT	25804	protein_coding	LSM4 homolog, U6 small nuclear RNA and mRNA degradation associated [Source:HGNC Symbol;Acc:HGNC:17259]	19	18306236	18323112
1875	ENSG00000087152	62.7136	51.4659	41.0692	42.2192	3020.22	2793.82	2235.71	2329.97	2594.93	0.348899	0.0776475	4.49337	7.01e-06	9.64e-05	ATXN7L3	NOT	56970	protein_coding	ataxin 7 like 3 [Source:HGNC Symbol;Acc:HGNC:25416]	17	44191805	44200113			0.42486	NO
5617	ENSG00000084754	286.489	283.406	309.274	299.741	14233.9	14505.1	16244.1	16048.4	15257.9	-0.168231	0.0374496	-4.4922	7.05e-06	9.68e-05	HADHA	NOT	3030	protein_coding	hydroxyacyl-CoA dehydrogenase trifunctional multienzyme complex subunit alpha [Source:HGNC Symbol;Acc:HGNC:4801]	2	26190635	26244672
5117	ENSG00000172020	380.364	348.97	302.826	298.789	10651.2	10065	8977.01	8969.4	9665.64	0.207242	0.0461448	4.49113	7.08e-06	9.71e-05	GAP43	NOT	2596	protein_coding	growth associated protein 43 [Source:HGNC Symbol;Acc:HGNC:4140]	3	115623510	115721490			0.625735	NO
8189	ENSG00000233801	12.4858	21.167	30.2729	25.9639	319.799	427.594	674.854	627.525	512.443	-0.802678	0.178711	-4.49148	7.07e-06	9.71e-05	NELFE	DOWN	7936	protein_coding	negative elongation factor complex member E [Source:HGNC Symbol;Acc:HGNC:13974]	CHR_HSCHR6_MHC_SSTO_CTG1	31944741	31951746
11398	ENSG00000127526	38.8542	36.1121	29.1825	29.5999	2992	2973.53	2325.76	2425.91	2679.3	0.328106	0.0730555	4.49118	7.08e-06	9.71e-05	SLC35E1	NOT	79939	protein_coding	solute carrier family 35 member E1 [Source:HGNC Symbol;Acc:HGNC:20803]	19	16549831	16572415			0.365551	NO
1182	ENSG00000230202	19.5007	18.5964	44.3208	33.7252	153.315	150.794	368.479	283.904	239.123	-1.10042	0.245057	-4.49045	7.11e-06	9.73e-05	AL450405.1	DOWN	NA	processed_pseudogene	ribosomal protein L29 (RPL29) pseudogene	6	117998975	117999448
12191	ENSG00000132872	21.457	20.2405	25.3165	28.338	1435.33	1410.85	1803.06	2048.02	1674.32	-0.436448	0.0971985	-4.49028	7.11e-06	9.73e-05	SYT4	NOT	6860	protein_coding	synaptotagmin 4 [Source:HGNC Symbol;Acc:HGNC:11512]	18	43267892	43277535			0.28646	YES
11235	ENSG00000116991	18.599	19.0198	14.2828	13.146	1944.19	2081.16	1546.37	1495.88	1766.9	0.403792	0.090011	4.48603	7.26e-06	9.92e-05	SIPA1L2	NOT	57568	protein_coding	signal induced proliferation associated 1 like 2 [Source:HGNC Symbol;Acc:HGNC:23800]	1	232397965	232630571			0.314321	NO
12468	ENSG00000180176	463.17	476.427	527.078	495.147	11757.3	12262.8	14186.4	13389.5	12899	-0.199196	0.044446	-4.48174	7.4e-06	0.000101092	TH	NOT	7054	protein_coding	tyrosine hydroxylase [Source:HGNC Symbol;Acc:HGNC:11782]	11	2163929	2171815	0.616268	YES	0.471479	YES
1932	ENSG00000107262	46.4463	46.1023	58.5178	64.8133	1402.41	1502.77	1956.25	1902.16	1690.9	-0.409685	0.091504	-4.47723	7.56e-06	0.00010316	BAG1	NOT	573	protein_coding	BAG cochaperone 1 [Source:HGNC Symbol;Acc:HGNC:937]	9	33247820	33264720			0.377514	YES
8483	ENSG00000141698	180.529	159.446	123.556	125.619	3724.72	3587.03	2913.67	3020.15	3311.39	0.301305	0.067355	4.47339	7.7e-06	0.000104943	NT5C3B	NOT	115024	protein_coding	5'-nucleotidase, cytosolic IIIB [Source:HGNC Symbol;Acc:HGNC:28300]	17	41825057	41836260
6835	ENSG00000250742	55.3964	54.1055	73.7088	67.2467	1252.86	1260.06	1766.84	1633.92	1478.42	-0.436314	0.0975688	-4.47186	7.75e-06	0.000105603	LINC02381	NOT	400043	lncRNA	long intergenic non-protein coding RNA 2381 [Source:HGNC Symbol;Acc:HGNC:53304]	12	54126082	54147485
7611	ENSG00000079931	58.3873	57.3455	68.1314	67.111	2922.4	2961.14	3614.4	3602.64	3275.15	-0.294786	0.065937	-4.47073	7.8e-06	0.000106072	MOXD1	NOT	26002	protein_coding	monooxygenase DBH like 1 [Source:HGNC Symbol;Acc:HGNC:21063]	6	132296055	132401475			0.271671	YES
3204	ENSG00000122756	47.2608	42.9713	55.5244	55.0086	1485.18	1458.36	1952.11	1923.69	1704.84	-0.396792	0.0887869	-4.46903	7.86e-06	0.000106822	CNTFR	NOT	1271	protein_coding	ciliary neurotrophic factor receptor [Source:HGNC Symbol;Acc:HGNC:2170]	9	34551432	34590140			0.413143	YES
13143	ENSG00000128881	22.643	19.1917	15.2799	15.8696	3811.25	3354.65	2734.61	2892.88	3198.35	0.348929	0.0780836	4.46867	7.87e-06	0.000106913	TTBK2	NOT	146057	protein_coding	tau tubulin kinase 2 [Source:HGNC Symbol;Acc:HGNC:19141]	15	42738730	42920809			0.383214	NO
11614	ENSG00000124216	25.1667	22.6424	32.2892	35.6857	700.736	649.653	953.284	1068.07	842.935	-0.581786	0.130327	-4.46405	8.04e-06	0.000109148	SNAI1	DOWN	6615	protein_coding	snail family transcriptional repressor 1 [Source:HGNC Symbol;Acc:HGNC:11128]	20	49982980	49988886
4707	ENSG00000188610	26.5369	21.5181	33.8083	32.4918	1010.19	864.483	1356.95	1329.45	1140.27	-0.518159	0.116088	-4.46351	8.06e-06	0.00010933	FAM72B	DOWN	653820	protein_coding	family with sequence similarity 72 member B [Source:HGNC Symbol;Acc:HGNC:24805]	1	121167646	121185539
13499	ENSG00000168883	85.7455	79.4097	102.491	97.1635	2922.4	2815.51	3514	3556.63	3202.13	-0.301152	0.0674895	-4.46221	8.11e-06	0.000109901	USP39	NOT	10713	protein_coding	ubiquitin specific peptidase 39 [Source:HGNC Symbol;Acc:HGNC:20071]	2	85602856	85649283			0.306903	YES
7624	ENSG00000130830	24.5437	21.9695	31.7744	32.9258	799.498	736.411	1071.28	1172.82	945.001	-0.546794	0.122619	-4.45929	8.22e-06	0.000111215	MPP1	DOWN	4354	protein_coding	membrane palmitoylated protein 1 [Source:HGNC Symbol;Acc:HGNC:7219]	X	154778684	154821007			0.310892	YES
10676	ENSG00000197728	488.074	446.846	390.898	373.277	9598.67	9054.86	8154.15	7885.67	8673.34	0.218047	0.0488955	4.45944	8.22e-06	0.000111215	RPS26	NOT	6231	protein_coding	ribosomal protein S26 [Source:HGNC Symbol;Acc:HGNC:10414]	12	56041351	56044697
14066	ENSG00000146463	53.223	50.5028	41.0366	41.246	5784.6	5585.57	4730.19	4847.9	5237.07	0.247514	0.0555077	4.4591	8.23e-06	0.000111218	ZMYM4	NOT	9202	protein_coding	zinc finger MYM-type containing 4 [Source:HGNC Symbol;Acc:HGNC:13055]	1	35268709	35422058	0.312724	NO	0.576239	NO
10477	ENSG00000173821	20.224	18.5818	14.9311	14.7801	4206.3	3748.16	3216.94	3147.42	3579.7	0.322191	0.0722835	4.45733	8.3e-06	0.000112045	RNF213	NOT	57674	protein_coding	ring finger protein 213 [Source:HGNC Symbol;Acc:HGNC:14539]	17	80260866	80398786			0.352847	NO
11297	ENSG00000115902	5.74174	5.81936	9.52437	8.44339	425.145	442.053	720.397	669.621	564.304	-0.680731	0.152782	-4.45558	8.37e-06	0.000112863	SLC1A4	DOWN	6509	protein_coding	solute carrier family 1 member 4 [Source:HGNC Symbol;Acc:HGNC:10942]	2	64988477	65023865			0.401168	YES
11392	ENSG00000205060	20.3386	20.3976	23.5548	25.4027	2204.73	2220.59	2726.33	2862.53	2503.55	-0.336939	0.0756826	-4.45201	8.51e-06	0.000114659	SLC35B4	NOT	84912	protein_coding	solute carrier family 35 member B4 [Source:HGNC Symbol;Acc:HGNC:20584]	7	134289332	134316930			0.540798	YES
9312	ENSG00000147872	48.02	46.0167	57.3306	59.8817	1527.51	1528.6	1959.35	2051.94	1766.85	-0.392504	0.0881795	-4.4512	8.54e-06	0.000114994	PLIN2	NOT	123	protein_coding	perilipin 2 [Source:HGNC Symbol;Acc:HGNC:248]	9	19108375	19149290
2049	ENSG00000115760	31.5733	26.8037	23.2109	22.1677	7661.07	6599.81	5869.78	5781.85	6478.13	0.291895	0.0655873	4.45048	8.57e-06	0.000115178	BIRC6	NOT	57448	protein_coding	baculoviral IAP repeat containing 6 [Source:HGNC Symbol;Acc:HGNC:13516]	2	32357028	32618899			0.358487	NO
12912	ENSG00000078900	4.00158	2.9485	4.43532	5.2067	207.869	214.83	372.619	433.688	307.251	-0.932311	0.209484	-4.45052	8.57e-06	0.000115178	TP73	DOWN	7161	protein_coding	tumor protein p73 [Source:HGNC Symbol;Acc:HGNC:12003]	1	3652516	3736201			0.3835	YES
2762	ENSG00000111665	43.3385	47.2594	56.5007	54.3108	1174.79	1279.68	1734.75	1615.31	1451.13	-0.449059	0.100925	-4.44943	8.61e-06	0.000115648	CDCA3	NOT	83461	protein_coding	cell division cycle associated 3 [Source:HGNC Symbol;Acc:HGNC:14624]	12	6844793	6852066
2634	ENSG00000123106	23.6822	24.7899	29.4321	35.3961	1020.54	864.483	1380.76	1327.5	1148.32	-0.521831	0.117304	-4.44855	8.65e-06	0.00011602	CCDC91	DOWN	55297	protein_coding	coiled-coil domain containing 91 [Source:HGNC Symbol;Acc:HGNC:24855]	12	28133249	28581511			0.474321	YES
7273	ENSG00000076706	62.5195	62.8314	70.767	71.5411	3241.26	3261.69	3895.94	4021.64	3605.13	-0.284082	0.0638918	-4.44629	8.74e-06	0.000117144	MCAM	NOT	4162	protein_coding	melanoma cell adhesion molecule [Source:HGNC Symbol;Acc:HGNC:6934]	11	119308529	119321521
9376	ENSG00000176903	72.6089	74.6226	58.2759	51.9967	3104.87	3287.51	2642.49	2390.67	2856.39	0.344956	0.0776005	4.44528	8.78e-06	0.000117596	PNMA1	NOT	9240	protein_coding	PNMA family member 1 [Source:HGNC Symbol;Acc:HGNC:9158]	14	73711783	73714384			0.417466	NO
3635	ENSG00000136485	191.789	179.368	156.691	157.736	19965.8	19267.5	17282.3	17696	18552.9	0.16567	0.0372845	4.44342	8.85e-06	0.000118467	DCAF7	NOT	10238	protein_coding	DDB1 and CUL4 associated factor 7 [Source:HGNC Symbol;Acc:HGNC:30915]	17	63550477	63594279	0.442496	NO	0.503397	NO
6232	ENSG00000123104	18.655	17.6008	20.4588	22.0778	3506.5	3408.35	4066.72	4438.69	3855.07	-0.298751	0.0672378	-4.4432	8.86e-06	0.000118467	ITPR2	NOT	3709	protein_coding	inositol 1,4,5-trisphosphate receptor type 2 [Source:HGNC Symbol;Acc:HGNC:6181]	12	26335352	26833194
12369	ENSG00000204852	41.5933	41.5242	28.4951	29.0532	1406.18	1424.28	1011.25	1042.61	1221.08	0.462525	0.104099	4.44314	8.87e-06	0.000118467	TCTN1	NOT	79600	protein_coding	tectonic family member 1 [Source:HGNC Symbol;Acc:HGNC:26113]	12	110614027	110649430			0.414108	NO
6217	ENSG00000138448	21.1999	19.076	23.6301	24.4442	2418.25	2252.61	2891.94	3018.19	2645.25	-0.339253	0.0763911	-4.441	8.95e-06	0.000119553	ITGAV	NOT	3685	protein_coding	integrin subunit alpha V [Source:HGNC Symbol;Acc:HGNC:6150]	2	186590056	186680901	-0.306863	NO	0.248161	YES
11149	ENSG00000104969	153.493	146.504	117.297	122.684	5810.94	5711.58	4706.38	4977.13	5301.51	0.250768	0.0564726	4.44053	8.97e-06	0.000119712	SGTA	NOT	6449	protein_coding	small glutamine rich tetratricopeptide repeat containing alpha [Source:HGNC Symbol;Acc:HGNC:10819]	19	2754715	2783282			0.312429	NO
9155	ENSG00000140451	23.9625	27.3246	38.0154	33.7402	713.904	878.942	1272.08	1125.83	997.688	-0.590914	0.133088	-4.44004	8.99e-06	0.000119881	PIF1	DOWN	80119	protein_coding	PIF1 5'-to-3' DNA helicase [Source:HGNC Symbol;Acc:HGNC:26220]	15	64815632	64825668
5041	ENSG00000140564	8.29772	8.47973	12.5651	11.8057	571.876	599.044	909.811	859.543	735.069	-0.595721	0.134184	-4.4396	9.01e-06	0.000120027	FURIN	DOWN	5045	protein_coding	furin, paired basic amino acid cleaving enzyme [Source:HGNC Symbol;Acc:HGNC:8568]	15	90868588	90883458
7351	ENSG00000118579	28.9689	22.7705	35.4398	30.8455	4262.73	3997.07	4988.95	4956.57	4551.33	-0.267631	0.0603225	-4.43667	9.14e-06	0.000121566	MED28	NOT	80306	protein_coding	mediator complex subunit 28 [Source:HGNC Symbol;Acc:HGNC:24628]	4	17614641	17634105
11410	ENSG00000180773	33.5128	31.7493	38.9576	39.7792	3153.78	3133.62	3719.98	4042.2	3512.4	-0.304162	0.0686004	-4.43382	9.26e-06	0.000123081	SLC36A4	NOT	120103	protein_coding	solute carrier family 36 member 4 [Source:HGNC Symbol;Acc:HGNC:19660]	11	93144174	93197991	-0.399354	NO	0.343235	YES
1461	ENSG00000196961	35.1881	33.4767	24.1995	26.1005	1882.11	1889.05	1351.78	1477.28	1650.06	0.414378	0.0935094	4.43141	9.36e-06	0.00012436	AP2A1	NOT	160	protein_coding	adaptor related protein complex 2 subunit alpha 1 [Source:HGNC Symbol;Acc:HGNC:561]	19	49767001	49807114			0.421841	NO
2596	ENSG00000151468	19.7928	21.4881	29.1143	26.8174	893.556	1007.01	1395.25	1301.06	1149.22	-0.505039	0.113981	-4.43091	9.38e-06	0.000124504	CCDC3	DOWN	83643	protein_coding	coiled-coil domain containing 3 [Source:HGNC Symbol;Acc:HGNC:23813]	10	12896625	13099652
14561	ENSG00000198040	59.1347	62.3525	50.7019	41.2386	3739.77	3715.11	3061.69	3046.58	3390.79	0.287466	0.0648792	4.43079	9.39e-06	0.000124504	ZNF84	NOT	7637	protein_coding	zinc finger protein 84 [Source:HGNC Symbol;Acc:HGNC:13159]	12	133037292	133063304			0.205829	NO
2343	ENSG00000181577	2.29088	1.31143	4.08391	4.72305	121.336	76.4298	231.852	268.24	174.464	-1.33543	0.301508	-4.42917	9.46e-06	0.00012534	C6orf223	DOWN	NA	protein_coding	chromosome 6 open reading frame 223 [Source:HGNC Symbol;Acc:HGNC:28692]	6	44000580	44007612
12877	ENSG00000160949	8.94482	9.37081	12.5631	12.6778	742.122	768.429	1087.84	1088.62	921.754	-0.527133	0.119026	-4.42874	9.48e-06	0.000125483	TONSL	DOWN	4796	protein_coding	tonsoku like, DNA repair protein [Source:HGNC Symbol;Acc:HGNC:7801]	8	144428775	144444440
13751	ENSG00000171475	23.3388	21.0173	15.6786	16.7017	2545.22	2635.79	1953.14	2095.01	2307.29	0.355601	0.0803719	4.42444	9.67e-06	0.000127897	WIPF2	NOT	147179	protein_coding	WAS/WASL interacting protein family member 2 [Source:HGNC Symbol;Acc:HGNC:30923]	17	40219304	40284136			0.52555	NO
4465	ENSG00000099219	3.46944	4.05786	5.82217	5.80262	307.571	338.77	547.543	551.165	436.262	-0.766118	0.173353	-4.41941	9.9e-06	0.000130804	ERMP1	DOWN	79956	protein_coding	endoplasmic reticulum metallopeptidase 1 [Source:HGNC Symbol;Acc:HGNC:23703]	9	5765076	5833117			0.49233	YES
8270	ENSG00000184117	240.686	232.709	253.457	268.094	8805.76	8679.94	9774	10532.8	9448.13	-0.215873	0.0488497	-4.41912	9.91e-06	0.000130866	NIPSNAP1	NOT	8508	protein_coding	nipsnap homolog 1 [Source:HGNC Symbol;Acc:HGNC:7827]	22	29554808	29581327			0.35947	YES
1682	ENSG00000113369	16.0139	14.3222	19.9814	19.9279	1076.97	992.554	1413.88	1450.85	1233.56	-0.468694	0.10607	-4.41871	9.93e-06	0.000130921	ARRDC3	NOT	57561	protein_coding	arrestin domain containing 3 [Source:HGNC Symbol;Acc:HGNC:29263]	5	91368631	91383317			0.551025	YES
7813	ENSG00000057935	86.7185	78.6761	106.621	104.231	4000.31	3741.96	4804.71	4596.3	4285.82	-0.279666	0.0632919	-4.41867	9.93e-06	0.000130921	MTA3	NOT	57504	protein_coding	metastasis associated 1 family member 3 [Source:HGNC Symbol;Acc:HGNC:23784]	2	42494569	42756947	0.332299	YES	0.210023	YES
1409	ENSG00000280385	4.72081	5.02257	2.13804	2.53806	351.779	385.247	168.714	203.628	277.342	0.983919	0.222801	4.41613	1e-05	0.000132243	AP000648.4	UP	NA	TEC	novel transcript	11	90193614	90198120
2145	ENSG00000185658	39.9736	35.1915	29.0692	28.1769	4786.64	4481.47	3845.22	3815.08	4232.1	0.275153	0.0623044	4.41627	1e-05	0.000132243	BRWD1	NOT	54014	protein_coding	bromodomain and WD repeat domain containing 1 [Source:HGNC Symbol;Acc:HGNC:12760]	21	39184176	39321559			0.312937	NO
5777	ENSG00000137309	362.158	305.153	375.019	384.364	11815.6	10694	12871.9	13393.4	12193.7	-0.222429	0.0503877	-4.41434	1.01e-05	0.00013323	HMGA1	NOT	3159	protein_coding	high mobility group AT-hook 1 [Source:HGNC Symbol;Acc:HGNC:5010]	6	34236873	34246231
11174	ENSG00000107957	21.0348	18.8831	23.005	23.4247	3973.97	3628.35	4590.46	4690.29	4220.77	-0.287461	0.0651231	-4.41411	1.01e-05	0.00013326	SH3PXD2A	NOT	9644	protein_coding	SH3 and PX domains 2A [Source:HGNC Symbol;Acc:HGNC:23664]	10	103594027	103855543
9641	ENSG00000085377	112.65	112.23	126.952	127.79	5219.31	5288.11	6120.27	6214.56	5710.56	-0.231429	0.0524483	-4.41251	1.02e-05	0.000134135	PREP	NOT	5550	protein_coding	prolyl endopeptidase [Source:HGNC Symbol;Acc:HGNC:9358]	6	105273218	105454062
6559	ENSG00000108424	255.597	252.082	275.402	264.265	25317.7	25770.3	28116.2	28249.4	26863.4	-0.141883	0.0321802	-4.40903	1.04e-05	0.000136196	KPNB1	NOT	3837	protein_coding	karyopherin subunit beta 1 [Source:HGNC Symbol;Acc:HGNC:6400]	17	47649476	47685505			0.366187	YES
3902	ENSG00000132002	76.7085	72.3075	56.314	56.6623	2837.75	2731.85	2181.89	2239.9	2497.85	0.333023	0.0755707	4.40678	1.05e-05	0.000137504	DNAJB1	NOT	3337	protein_coding	DnaJ heat shock protein family (Hsp40) member B1 [Source:HGNC Symbol;Acc:HGNC:5270]	19	14514769	14529770
3941	ENSG00000119661	9.93603	10.1027	7.5907	6.27249	1255.68	1209.45	881.865	870.312	1054.33	0.492739	0.111849	4.40538	1.06e-05	0.000138276	DNAL1	NOT	83544	protein_coding	dynein axonemal light chain 1 [Source:HGNC Symbol;Acc:HGNC:23247]	14	73644875	73703732
6883	ENSG00000113368	115.854	114.311	131.834	125.405	5507.13	5587.64	6575.69	6417.2	6021.91	-0.227852	0.0517376	-4.40398	1.06e-05	0.000139056	LMNB1	NOT	4001	protein_coding	lamin B1 [Source:HGNC Symbol;Acc:HGNC:6637]	5	126776623	126837020			0.228891	YES
4254	ENSG00000104408	1174.44	1074.47	939.508	995.065	27943.9	27174.9	24489.3	25168.6	26194.2	0.150541	0.0341845	4.40377	1.06e-05	0.000139073	EIF3E	NOT	3646	protein_coding	eukaryotic translation initiation factor 3 subunit E [Source:HGNC Symbol;Acc:HGNC:3277]	8	108201216	108435333	-0.318331	YES
9117	ENSG00000102893	83.749	79.7598	87.5242	98.256	5666.09	5352.15	6391.45	6645.31	6013.75	-0.242541	0.0550867	-4.4029	1.07e-05	0.000139515	PHKB	NOT	5257	protein_coding	phosphorylase kinase regulatory subunit beta [Source:HGNC Symbol;Acc:HGNC:8927]	16	47461123	47701523			0.369586	YES
12637	ENSG00000152558	273.426	243.763	278.53	285.715	16148	14816	17437.5	18138.5	16635	-0.200175	0.0454901	-4.40041	1.08e-05	0.000141009	TMEM123	NOT	114908	protein_coding	transmembrane protein 123 [Source:HGNC Symbol;Acc:HGNC:30138]	11	102396332	102470384
11077	ENSG00000149131	4.71418	2.78414	8.72024	7.94238	155.197	96.0536	304.306	284.883	210.11	-1.22634	0.279013	-4.39528	1.11e-05	0.000144263	SERPING1	DOWN	710	protein_coding	serpin family G member 1 [Source:HGNC Symbol;Acc:HGNC:1228]	11	57597387	57614848
11848	ENSG00000165389	42.7099	37.4325	49.794	48.884	1958.3	1768.21	2420.99	2409.27	2139.19	-0.373746	0.0850524	-4.3943	1.11e-05	0.000144776	SPTSSA	NOT	171546	protein_coding	serine palmitoyltransferase small subunit A [Source:HGNC Symbol;Acc:HGNC:20361]	14	34432788	34462240			0.380627	YES
13701	ENSG00000148225	7.21365	6.90714	4.24198	4.38087	555.886	553.599	299.13	349.495	439.528	0.773828	0.176104	4.39415	1.11e-05	0.000144776	WDR31	UP	114987	protein_coding	WD repeat domain 31 [Source:HGNC Symbol;Acc:HGNC:21421]	9	113313222	113340298			0.549349	NO
6178	ENSG00000168264	129.068	129.93	139.933	140.745	9821.59	10157.9	11309	11441.3	10682.5	-0.187515	0.0426904	-4.39244	1.12e-05	0.000145795	IRF2BP2	NOT	359948	protein_coding	interferon regulatory factor 2 binding protein 2 [Source:HGNC Symbol;Acc:HGNC:21729]	1	234604269	234609525			0.311898	YES
6485	ENSG00000049130	12.0745	10.3771	14.628	16.7	949.051	798.381	1217.22	1327.5	1073.04	-0.541584	0.123318	-4.39177	1.12e-05	0.000146054	KITLG	DOWN	4254	protein_coding	KIT ligand [Source:HGNC Symbol;Acc:HGNC:6343]	12	88492793	88580851	-0.464083	NO
6647	ENSG00000118961	57.7006	53.5533	61.0185	67.6714	2749.33	2730.81	3290.43	3494.95	3066.38	-0.308336	0.070209	-4.39169	1.12e-05	0.000146054	LDAH	NOT	60526	protein_coding	lipid droplet associated hydrolase [Source:HGNC Symbol;Acc:HGNC:26145]	2	20684014	20823130
8404	ENSG00000106236	52.2599	48.613	61.6478	58.4836	2307.26	2213.36	2904.36	2786.17	2552.79	-0.331714	0.0756	-4.38775	1.15e-05	0.000148604	NPTX2	NOT	4885	protein_coding	neuronal pentraxin 2 [Source:HGNC Symbol;Acc:HGNC:7953]	7	98617285	98629869
7788	ENSG00000210127	1821.49	2099.28	2444.1	2425.43	2074.93	2464.34	2951.97	2970.22	2615.37	-0.384355	0.0876035	-4.38743	1.15e-05	0.000148696	MT-TA	NOT	NA	Mt_tRNA	mitochondrially encoded tRNA-Ala (GCN) [Source:HGNC Symbol;Acc:HGNC:7475]	MT	5587	5655
13574	ENSG00000165197	14.8682	13.8463	7.52073	8.01582	498.51	476.137	267.044	288.799	382.622	0.810074	0.184675	4.38648	1.15e-05	0.000149225	VEGFD	UP	2277	protein_coding	vascular endothelial growth factor D [Source:HGNC Symbol;Acc:HGNC:3708]	X	15345596	15384413
5226	ENSG00000055211	27.0437	26.5002	35.319	36.839	898.259	907.862	1225.5	1308.89	1085.13	-0.488992	0.111489	-4.38603	1.15e-05	0.000149412	GINM1	NOT	116254	protein_coding	glycoprotein integral membrane 1 [Source:HGNC Symbol;Acc:HGNC:21074]	6	149566294	149591748			0.473407	YES
13465	ENSG00000105698	42.3818	37.3394	24.1618	23.1931	1082.61	945.044	696.591	666.684	847.733	0.57345	0.130781	4.3848	1.16e-05	0.000150137	USF2	UP	7392	protein_coding	upstream transcription factor 2, c-fos interacting [Source:HGNC Symbol;Acc:HGNC:12594]	19	35268962	35279821			0.25915	NO
7368	ENSG00000106780	25.2255	22.2211	28.7185	28.0512	2623.29	2380.68	3166.23	3135.67	2826.47	-0.332227	0.0758112	-4.3823	1.17e-05	0.000151742	MEGF9	NOT	1955	protein_coding	multiple EGF like domains 9 [Source:HGNC Symbol;Acc:HGNC:3234]	9	120600811	120714470			0.55702	YES
4818	ENSG00000112029	52.7963	43.6488	60.6021	62.2056	1877.41	1589.53	2272.98	2356.4	2024.08	-0.416506	0.0950575	-4.38162	1.18e-05	0.00015209	FBXO5	NOT	26271	protein_coding	F-box protein 5 [Source:HGNC Symbol;Acc:HGNC:13584]	6	152970519	152983579
11041	ENSG00000086475	83.7003	72.9284	89.9897	86.6611	4181.84	3878.29	4882.34	4847.9	4447.6	-0.271322	0.0619269	-4.38132	1.18e-05	0.000152172	SEPHS1	NOT	22929	protein_coding	selenophosphate synthetase 1 [Source:HGNC Symbol;Acc:HGNC:19685]	10	13317428	13348298			0.396468	YES
3698	ENSG00000165732	228.273	213.599	236.409	232.657	17767.7	17181.2	19500.4	19529.6	18494.7	-0.159242	0.0363688	-4.37852	1.19e-05	0.000154014	DDX21	NOT	9188	protein_coding	DExD-box helicase 21 [Source:HGNC Symbol;Acc:HGNC:2744]	10	68956170	68985068
5533	ENSG00000174428	19.2676	16.0807	12.0287	11.8838	924.595	820.071	572.384	574.66	722.928	0.605529	0.138401	4.37517	1.21e-05	0.000156273	GTF2IRD2B	UP	389524	protein_coding	GTF2I repeat domain containing 2B [Source:HGNC Symbol;Acc:HGNC:33125]	7	75092573	75149817
11985	ENSG00000010270	80.7952	80.7496	56.444	57.4187	2153.94	2195.81	1676.79	1696.57	1930.78	0.366617	0.08383	4.37335	1.22e-05	0.000157454	STARD3NL	NOT	83930	protein_coding	STARD3 N-terminal like [Source:HGNC Symbol;Acc:HGNC:19169]	7	38178222	38230671			0.552223	NO
1923	ENSG00000164929	9.56986	9.77415	16.4869	14.5052	443.956	441.02	690.38	703.886	569.811	-0.655803	0.150102	-4.36906	1.25e-05	0.000160446	BAALC	DOWN	79870	protein_coding	BAALC binder of MAP3K1 and KLF4 [Source:HGNC Symbol;Acc:HGNC:14333]	8	103140713	103230305
9586	ENSG00000068971	16.6887	17.7132	10.7508	10.3773	629.252	685.802	398.495	417.045	532.649	0.688734	0.157877	4.36249	1.29e-05	0.000165207	PPP2R5B	UP	5526	protein_coding	protein phosphatase 2 regulatory subunit B'beta [Source:HGNC Symbol;Acc:HGNC:9310]	11	64917553	64934475			0.543497	NO
7763	ENSG00000147065	166.661	157.099	173.543	176.078	10851.5	10538	11979.7	12324.4	11423.4	-0.184241	0.0422643	-4.35926	1.31e-05	0.000167413	MSN	NOT	4478	protein_coding	moesin [Source:HGNC Symbol;Acc:HGNC:7373]	X	65588377	65741931
11163	ENSG00000130147	28.3538	26.8039	32.9891	32.4019	2403.2	2364.16	2988.2	2943.79	2674.84	-0.315195	0.0723054	-4.35923	1.31e-05	0.000167413	SH3BP4	NOT	23677	protein_coding	SH3 domain binding protein 4 [Source:HGNC Symbol;Acc:HGNC:10826]	2	234952017	235055714			0.325566	YES
1955	ENSG00000123636	21.012	19.0186	16.9618	17.6424	2310.08	2197.87	1740.96	1761.18	2002.52	0.364419	0.0836189	4.35809	1.31e-05	0.000168146	BAZ2B	NOT	29994	protein_coding	bromodomain adjacent to zinc finger domain 2B [Source:HGNC Symbol;Acc:HGNC:963]	2	159318979	159616569			0.459578	NO
2617	ENSG00000253276	5.25771	5.35009	8.45082	7.99148	367.769	385.247	626.207	601.093	495.079	-0.704937	0.161775	-4.35752	1.32e-05	0.000168442	CCDC71L	DOWN	168455	protein_coding	coiled-coil domain containing 71 like [Source:HGNC Symbol;Acc:HGNC:26685]	7	106654360	106661158
13174	ENSG00000165914	4.9494	4.49664	5.17891	5.19316	1060.98	883.074	1385.94	1388.19	1179.55	-0.512046	0.117519	-4.35714	1.32e-05	0.000168601	TTC7B	DOWN	145567	protein_coding	tetratricopeptide repeat domain 7B [Source:HGNC Symbol;Acc:HGNC:19858]	14	90524564	90816479			0.369026	YES
12730	ENSG00000238227	22.3355	21.0406	14.4216	14.014	985.734	996.685	681.065	680.39	835.968	0.542065	0.124425	4.35655	1.32e-05	0.000168916	TMEM250	UP	90120	protein_coding	transmembrane protein 250 [Source:HGNC Symbol;Acc:HGNC:31009]	9	136114581	136118875
5124	ENSG00000136895	36.8419	32.7351	24.6768	26.1302	2016.62	1906.61	1477.02	1514.48	1728.68	0.391337	0.0899004	4.35301	1.34e-05	0.00017153	GARNL3	NOT	84253	protein_coding	GTPase activating Rap/RanGAP domain like 3 [Source:HGNC Symbol;Acc:HGNC:25425]	9	127224265	127393660			0.266668	NO
12278	ENSG00000132405	66.319	58.0924	71.6964	72.2499	4915.5	4546.54	5581	5742.69	5196.43	-0.258863	0.059472	-4.35268	1.34e-05	0.000171648	TBC1D14	NOT	57533	protein_coding	TBC1 domain family member 14 [Source:HGNC Symbol;Acc:HGNC:29246]	4	6909242	7033118
2814	ENSG00000111276	89.7724	76.5882	98.5745	96.3131	3923.18	3445.54	4584.25	4532.67	4121.41	-0.306626	0.070465	-4.35146	1.35e-05	0.000172464	CDKN1B	NOT	1027	protein_coding	cyclin dependent kinase inhibitor 1B [Source:HGNC Symbol;Acc:HGNC:1785]	12	12715058	12722369			0.452702	YES
10607	ENSG00000145592	265.721	250.411	158.225	170.248	17581.4	17995.1	15992.6	15869.2	16859.6	0.159042	0.0365531	4.35099	1.36e-05	0.000172695	RPL37	NOT	6167	protein_coding	ribosomal protein L37 [Source:HGNC Symbol;Acc:HGNC:10347]	5	40825262	40835222	-0.340261	YES
9293	ENSG00000021300	9.31879	7.02194	3.40929	3.66931	300.987	239.618	113.856	127.267	195.432	1.16517	0.267839	4.35026	1.36e-05	0.000173126	PLEKHB1	UP	58473	protein_coding	pleckstrin homology domain containing B1 [Source:HGNC Symbol;Acc:HGNC:19079]	11	73646178	73662819			0.225769	NO
3733	ENSG00000124795	258.039	243.893	267.416	272.28	14201	13788.3	15538.2	15951.5	14869.7	-0.169955	0.0390749	-4.34947	1.36e-05	0.000173611	DEK	NOT	7913	protein_coding	DEK proto-oncogene [Source:HGNC Symbol;Acc:HGNC:2768]	6	18223860	18264548			0.401445	YES
6549	ENSG00000137812	21.7328	20.6656	22.6382	26.2442	2968.49	2868.18	3494.34	3682.92	3253.48	-0.298249	0.0686643	-4.34357	1.4e-05	0.000178195	KNL1	NOT	57082	protein_coding	kinetochore scaffold 1 [Source:HGNC Symbol;Acc:HGNC:24054]	15	40594020	40664342
5365	ENSG00000125166	199.767	194.502	212.691	214.724	8045.77	8040.62	9090.87	9344.35	8630.4	-0.196683	0.0452859	-4.34315	1.4e-05	0.000178396	GOT2	NOT	2806	protein_coding	glutamic-oxaloacetic transaminase 2 [Source:HGNC Symbol;Acc:HGNC:4433]	16	58707131	58734342
6551	ENSG00000128944	111.163	106.937	129.05	128.651	2913.93	3042.73	3614.4	3669.21	3310.07	-0.290411	0.0669198	-4.33969	1.43e-05	0.00018108	KNSTRN	NOT	90417	protein_coding	kinetochore localized astrin (SPAG5) binding protein [Source:HGNC Symbol;Acc:HGNC:30767]	15	40382721	40394246
9653	ENSG00000131791	46.4531	45.8334	36.8891	36.2403	4119.76	4209.83	3463.29	3448.94	3810.46	0.269014	0.0620055	4.33855	1.43e-05	0.000181872	PRKAB2	NOT	5565	protein_coding	protein kinase AMP-activated non-catalytic subunit beta 2 [Source:HGNC Symbol;Acc:HGNC:9379]	1	147155106	147172550			0.443713	NO
3428	ENSG00000113712	151.411	146.383	125.518	138.662	11343.5	10901.6	9585.62	9882.79	10428.4	0.192408	0.0443751	4.33594	1.45e-05	0.000183897	CSNK1A1	NOT	1452	protein_coding	casein kinase 1 alpha 1 [Source:HGNC Symbol;Acc:HGNC:2451]	5	149492982	149551471			0.425636	NO
3421	ENSG00000009307	811.982	765.765	680.067	688.626	54090.2	52470.1	47996.4	49175.1	50933	0.133085	0.0307015	4.3348	1.46e-05	0.000184702	CSDE1	NOT	7812	protein_coding	cold shock domain containing E1 [Source:HGNC Symbol;Acc:HGNC:29905]	1	114716913	114758676
13899	ENSG00000089775	13.068	13.0216	10.4353	9.86417	1695.88	1822.95	1259.66	1360.78	1534.82	0.424732	0.0980846	4.33026	1.49e-05	0.000188398	ZBTB25	NOT	7597	protein_coding	zinc finger and BTB domain containing 25 [Source:HGNC Symbol;Acc:HGNC:13112]	14	64449106	64505213			0.278379	NO
1317	ENSG00000091879	4.33133	3.17527	5.92948	6.05048	344.254	257.176	534.087	538.438	418.489	-0.832832	0.192481	-4.32683	1.51e-05	0.000191201	ANGPT2	DOWN	285	protein_coding	angiopoietin 2 [Source:HGNC Symbol;Acc:HGNC:485]	8	6499632	6563409
12556	ENSG00000119139	22.5996	19.6448	25.1758	25.8727	1586.77	1457.33	1996.62	1999.07	1759.95	-0.391972	0.0906564	-4.32371	1.53e-05	0.000193773	TJP2	NOT	9414	protein_coding	tight junction protein 2 [Source:HGNC Symbol;Acc:HGNC:11828]	9	69121264	69274615
3988	ENSG00000166171	52.9592	57.7476	32.2723	34.1908	721.429	819.038	479.229	507.111	631.702	0.642464	0.148601	4.32343	1.54e-05	0.000193862	DPCD	UP	25911	protein_coding	deleted in primary ciliary dyskinesia homolog (mouse) [Source:HGNC Symbol;Acc:HGNC:24542]	10	101570560	101609662			0.29711	NO
5305	ENSG00000114450	50.313	50.1419	59.7983	57.5822	2733.34	2805.18	3448.8	3352.02	3084.83	-0.296268	0.0685611	-4.32123	1.55e-05	0.000195647	GNB4	NOT	59345	protein_coding	G protein subunit beta 4 [Source:HGNC Symbol;Acc:HGNC:20731]	3	179396088	179451476	-0.444297	NO
10651	ENSG00000163125	35.633	33.4903	28.3739	26.6833	3973.03	3705.81	3106.19	3166.02	3487.76	0.292138	0.0676695	4.31713	1.58e-05	0.000199154	RPRD2	NOT	23248	protein_coding	regulation of nuclear pre-mRNA domain containing 2 [Source:HGNC Symbol;Acc:HGNC:29039]	1	150363091	150476566	0.353987	NO	0.312844	NO
4858	ENSG00000139132	11.9874	11.4746	8.67891	7.62479	1598.05	1560.61	1221.36	1102.33	1370.59	0.443342	0.102705	4.31665	1.58e-05	0.000199428	FGD4	NOT	121512	protein_coding	FYVE, RhoGEF and PH domain containing 4 [Source:HGNC Symbol;Acc:HGNC:19125]	12	32399529	32646050	-0.35399	YES
8397	ENSG00000107833	59.8358	60.8846	78.1178	82.3812	841.824	887.205	1182.03	1250.16	1040.3	-0.492759	0.11417	-4.31601	1.59e-05	0.000199841	NPM3	NOT	10360	protein_coding	nucleophosmin/nucleoplasmin 3 [Source:HGNC Symbol;Acc:HGNC:7931]	10	101781325	101783413	-0.327193	NO
788	ENSG00000131069	14.0214	13.5241	18.5504	20.0099	575.638	571.158	830.112	890.871	716.945	-0.585768	0.135726	-4.3158	1.59e-05	0.000199874	ACSS2	DOWN	55902	protein_coding	acyl-CoA synthetase short chain family member 2 [Source:HGNC Symbol;Acc:HGNC:15814]	20	34872146	34927962			0.454218	YES
9318	ENSG00000102934	2.02178	1.76407	3.04993	1.93636	87.4744	76.4298	185.274	227.123	144.075	-1.33055	0.308596	-4.31162	1.62e-05	0.000203532	PLLP	DOWN	51090	protein_coding	plasmolipin [Source:HGNC Symbol;Acc:HGNC:18553]	16	57248547	57284672			0.282135	YES
4362	ENSG00000213853	18.8357	17.7609	22.2725	22.9282	1605.58	1568.88	2010.07	2110.68	1823.8	-0.376401	0.0873086	-4.31116	1.62e-05	0.00020379	EMP2	NOT	2013	protein_coding	epithelial membrane protein 2 [Source:HGNC Symbol;Acc:HGNC:3334]	16	10528422	10580632			0.235971	YES
888	ENSG00000148926	39.6693	36.6416	27.1266	24.9182	1183.26	1154.71	848.743	808.636	998.836	0.496642	0.115204	4.31097	1.63e-05	0.000203799	ADM	NOT	133	protein_coding	adrenomedullin [Source:HGNC Symbol;Acc:HGNC:259]	11	10305073	10307397
2646	ENSG00000134057	219.75	206.038	234.882	238.884	7728.79	7446.74	8590.94	8943.95	8177.6	-0.20842	0.0483521	-4.31048	1.63e-05	0.000204091	CCNB1	NOT	891	protein_coding	cyclin B1 [Source:HGNC Symbol;Acc:HGNC:1579]	5	69167135	69178245
3561	ENSG00000161544	149.275	138.247	161.482	164.256	5035.89	4657.05	5672.09	5913.03	5319.52	-0.257041	0.0596778	-4.30714	1.65e-05	0.000207027	CYGB	NOT	114757	protein_coding	cytoglobin [Source:HGNC Symbol;Acc:HGNC:16505]	17	76527356	76551175	0.364341	YES	0.398284	YES
6626	ENSG00000133706	202.564	205.889	211.369	213.886	15251.6	15532.8	16965.6	17488.5	16309.6	-0.162583	0.0377532	-4.30647	1.66e-05	0.000207488	LARS1	NOT	51520	protein_coding	leucyl-tRNA synthetase 1 [Source:HGNC Symbol;Acc:HGNC:6512]	5	146110566	146182696
5980	ENSG00000067064	55.7981	55.7288	69.7469	65.238	2058	2084.26	2689.07	2544.37	2343.92	-0.33726	0.0783422	-4.30495	1.67e-05	0.000208749	IDI1	NOT	3422	protein_coding	isopentenyl-diphosphate delta isomerase 1 [Source:HGNC Symbol;Acc:HGNC:5387]	10	1039152	1049170	-0.289079	NO	0.337582	YES
13301	ENSG00000150991	451.468	418.519	462.47	464.47	20011	19096.1	21643	22059.3	20702.3	-0.160188	0.0372595	-4.29925	1.71e-05	0.000214021	UBC	NOT	7316	protein_coding	ubiquitin C [Source:HGNC Symbol;Acc:HGNC:12468]	12	124911604	124917368			0.55492	YES
5572	ENSG00000184897	230.232	225.978	250.706	254.394	5728.17	5792.14	6612.95	6803.9	6234.29	-0.219987	0.0511766	-4.29859	1.72e-05	0.000214495	H1-10	NOT	8971	protein_coding	H1.10 linker histone [Source:HGNC Symbol;Acc:HGNC:4722]	3	129314771	129316286
2655	ENSG00000175305	14.0782	13.4915	18.4439	20.1091	678.162	635.193	928.442	1004.43	811.557	-0.557301	0.129729	-4.29589	1.74e-05	0.000216949	CCNE2	DOWN	9134	protein_coding	cyclin E2 [Source:HGNC Symbol;Acc:HGNC:1590]	8	94879770	94896678			0.40897	YES
6678	ENSG00000205213	14.2987	13.3063	17.2514	17.6157	1168.21	1158.84	1558.79	1560.49	1361.58	-0.422668	0.0984028	-4.29528	1.74e-05	0.000217262	LGR4	NOT	55366	protein_coding	leucine rich repeat containing G protein-coupled receptor 4 [Source:HGNC Symbol;Acc:HGNC:13299]	11	27365961	27472790	-0.369754	NO
7266	ENSG00000143797	54.199	52.8631	60.175	63.1475	5731.93	5986.31	6730.95	6978.16	6356.84	-0.226642	0.0527751	-4.29448	1.75e-05	0.000217803	MBOAT2	NOT	129642	protein_coding	membrane bound O-acyltransferase domain containing 2 [Source:HGNC Symbol;Acc:HGNC:25193]	2	8852690	9003709	0.290547	YES	0.556364	YES
1282	ENSG00000162066	11.4403	11.3069	19.5856	14.7	451.481	426.561	756.624	648.084	570.687	-0.677175	0.157812	-4.29103	1.78e-05	0.000220864	AMDHD2	DOWN	51005	protein_coding	amidohydrolase domain containing 2 [Source:HGNC Symbol;Acc:HGNC:24262]	16	2520357	2531422			0.357366	YES
12690	ENSG00000198792	24.4332	23.8612	16.8767	16.7804	1397.71	1429.44	1039.19	1037.72	1226.02	0.444811	0.103659	4.29108	1.78e-05	0.000220864	TMEM184B	NOT	25829	protein_coding	transmembrane protein 184B [Source:HGNC Symbol;Acc:HGNC:1310]	22	38219291	38273010			0.493055	NO
6305	ENSG00000140854	39.5466	37.7119	49.8802	46.6118	1691.17	1672.16	2202.59	2121.45	1921.84	-0.36232	0.0845517	-4.28519	1.83e-05	0.000226569	KATNB1	NOT	10300	protein_coding	katanin regulatory subunit B1 [Source:HGNC Symbol;Acc:HGNC:6217]	16	57735739	57757244
8586	ENSG00000124596	46.5896	46.3508	31.3917	34.1882	1632.86	1605.03	1202.73	1225.68	1416.57	0.415049	0.096873	4.28447	1.83e-05	0.000227131	OARD1	NOT	221443	protein_coding	O-acyl-ADP-ribose deacylase 1 [Source:HGNC Symbol;Acc:HGNC:21257]	6	41033627	41097787			0.327279	NO
3161	ENSG00000183723	29.4196	27.8739	18.598	19.8701	2595.08	2454.02	1922.09	2041.17	2253.09	0.349381	0.0815528	4.28411	1.83e-05	0.000227318	CMTM4	NOT	146223	protein_coding	CKLF like MARVEL transmembrane domain containing 4 [Source:HGNC Symbol;Acc:HGNC:19175]	16	66614750	66696743			0.320905	NO
878	ENSG00000205336	3.53076	3.01131	1.2994	0.750284	188.117	165.254	74.5238	52.8648	120.19	1.47416	0.34416	4.28336	1.84e-05	0.000227906	ADGRG1	UP	9289	protein_coding	adhesion G protein-coupled receptor G1 [Source:HGNC Symbol;Acc:HGNC:4512]	16	57610652	57665580
4926	ENSG00000196924	155.316	152.581	163.786	159.719	20572.5	20892.2	23120	22749.5	21833.5	-0.145671	0.034035	-4.28002	1.87e-05	0.000231163	FLNA	NOT	2316	protein_coding	filamin A [Source:HGNC Symbol;Acc:HGNC:3754]	X	154348524	154374638
3658	ENSG00000104671	95.2854	95.9218	68.9726	68.6087	1760.78	1812.62	1354.88	1361.76	1572.51	0.39532	0.0923747	4.27952	1.87e-05	0.000231499	DCTN6	NOT	10671	protein_coding	dynactin subunit 6 [Source:HGNC Symbol;Acc:HGNC:16964]	8	30156319	30183639	-0.408981	YES	0.311709	NO
2515	ENSG00000145439	56.8022	54.3816	40.5473	44.5085	3050.32	3018.98	2308.17	2530.66	2727.03	0.326642	0.0763396	4.2788	1.88e-05	0.000232064	CBR4	NOT	84869	protein_coding	carbonyl reductase 4 [Source:HGNC Symbol;Acc:HGNC:25891]	4	168863770	169010275
1321	ENSG00000145362	29.7636	23.4819	21.5101	24.1109	4464.02	3951.63	3319.41	3469.5	3801.14	0.310175	0.0725377	4.27605	1.9e-05	0.000234763	ANK2	NOT	287	protein_coding	ankyrin 2 [Source:HGNC Symbol;Acc:HGNC:493]	4	112818032	113384221
11600	ENSG00000103056	12.0261	11.6864	15.2189	14.8409	966.922	1003.92	1390.08	1319.66	1170.14	-0.459425	0.107459	-4.27536	1.91e-05	0.000235307	SMPD3	NOT	55512	protein_coding	sphingomyelin phosphodiesterase 3 [Source:HGNC Symbol;Acc:HGNC:14240]	16	68358327	68448508	0.375941	YES	0.505625	YES
12557	ENSG00000167900	40.5485	40.8564	55.7131	49.8499	1079.79	1144.38	1599.16	1443.99	1316.83	-0.452355	0.105883	-4.27221	1.94e-05	0.00023847	TK1	NOT	7083	protein_coding	thymidine kinase 1 [Source:HGNC Symbol;Acc:HGNC:11830]	17	78174091	78187233	0.35025	YES
13431	ENSG00000076248	57.0838	55.218	67.1215	67.641	1970.53	1973.75	2456.18	2520.87	2230.33	-0.335613	0.0785726	-4.27137	1.94e-05	0.000239184	UNG	NOT	7374	protein_coding	uracil DNA glycosylase [Source:HGNC Symbol;Acc:HGNC:12572]	12	109097597	109110992
11439	ENSG00000149150	7.16878	8.12217	12.9812	11.4778	282.176	313.982	529.947	490.468	404.143	-0.77591	0.181825	-4.26735	1.98e-05	0.00024334	SLC43A1	DOWN	8501	protein_coding	solute carrier family 43 member 1 [Source:HGNC Symbol;Acc:HGNC:9225]	11	57484534	57515780
8304	ENSG00000011052	155.612	171.812	205.15	196.733	2990.12	3446.57	4067.76	3972.7	3619.29	-0.321446	0.0753445	-4.26635	1.99e-05	0.000244245	NME1-NME2	NOT	654364	protein_coding	NME1-NME2 readthrough [Source:HGNC Symbol;Acc:HGNC:33531]	17	51153590	51171744
953	ENSG00000226467	25.252	22.1851	11.7201	15.3964	896.378	799.414	490.615	596.198	695.651	0.641638	0.15052	4.2628	2.02e-05	0.000247959	AGPAT1	UP	10554	protein_coding	1-acylglycerol-3-phosphate O-acyltransferase 1 [Source:HGNC Symbol;Acc:HGNC:324]	CHR_HSCHR6_MHC_COX_CTG1	32116683	32126567	0.293876	NO	0.468208	NO
9839	ENSG00000165186	0.734929	0.678001	0.301717	0.299274	161.781	159.057	62.1032	51.8859	108.707	1.494	0.350499	4.26248	2.02e-05	0.00024812	PTCHD1	UP	139411	protein_coding	patched domain containing 1 [Source:HGNC Symbol;Acc:HGNC:26392]	X	23334849	23404374			0.22815	NO
1278	ENSG00000183684	272.943	262.648	215.534	217.015	4888.22	4845.03	4066.72	4138.14	4484.53	0.246428	0.0578187	4.26207	2.03e-05	0.00024838	ALYREF	NOT	10189	protein_coding	Aly/REF export factor [Source:HGNC Symbol;Acc:HGNC:19071]	17	81887835	81891586
9344	ENSG00000164050	12.8706	14.263	9.58141	8.21657	948.11	1019.41	698.661	646.126	828.076	0.548968	0.128817	4.26162	2.03e-05	0.000248695	PLXNB1	UP	5364	protein_coding	plexin B1 [Source:HGNC Symbol;Acc:HGNC:9103]	3	48403854	48430086			0.217672	NO
10471	ENSG00000034677	30.103	31.4887	23.0577	21.6184	2035.43	2178.25	1639.52	1615.31	1867.13	0.372245	0.0874241	4.25792	2.06e-05	0.00025264	RNF19A	NOT	25897	protein_coding	ring finger protein 19A, RBR E3 ubiquitin protein ligase [Source:HGNC Symbol;Acc:HGNC:13432]	8	100257060	100336218			0.427934	NO
8497	ENSG00000135778	34.2722	33.3923	30.5165	28.6267	2941.21	3090.24	2457.22	2400.46	2722.28	0.3121	0.0733363	4.25574	2.08e-05	0.000254918	NTPCR	NOT	84284	protein_coding	nucleoside-triphosphatase, cancer-related [Source:HGNC Symbol;Acc:HGNC:28204]	1	232950605	232983882			0.402004	NO
6655	ENSG00000179241	38.5581	37.3152	44.6617	44.2397	2397.55	2405.47	2963.36	2973.16	2684.88	-0.3057	0.0718846	-4.25265	2.11e-05	0.000258256	LDLRAD3	NOT	143458	protein_coding	low density lipoprotein receptor class A domain containing 3 [Source:HGNC Symbol;Acc:HGNC:27046]	11	35943981	36232136			0.27435	YES
2670	ENSG00000108100	59.6913	56.2809	45.4249	45.2042	4001.25	3879.33	3244.89	3282.52	3602	0.271891	0.0639518	4.2515	2.12e-05	0.00025939	CCNY	NOT	219771	protein_coding	cyclin Y [Source:HGNC Symbol;Acc:HGNC:23354]	10	35247025	35572669			0.366678	NO
12001	ENSG00000040341	48.7089	46.0975	52.6162	54.9413	2906.41	2726.68	3416.71	3509.64	3139.86	-0.29792	0.0701168	-4.2489	2.15e-05	0.000262206	STAU2	NOT	27067	protein_coding	staufen double-stranded RNA binding protein 2 [Source:HGNC Symbol;Acc:HGNC:11371]	8	73420369	73747708			0.252197	YES
1024	ENSG00000166971	20.8305	22.0331	12.4037	13.5008	754.35	822.136	499.93	531.585	652	0.611334	0.143902	4.24828	2.15e-05	0.000262467	AKTIP	UP	64400	protein_coding	AKT interacting protein [Source:HGNC Symbol;Acc:HGNC:16710]	16	53491040	53504411	-0.293385	YES	0.414674	NO
11403	ENSG00000110660	35.6935	31.9556	41.4864	41.2065	1867.06	1706.24	2293.68	2304.52	2042.87	-0.363351	0.0855314	-4.24816	2.16e-05	0.000262467	SLC35F2	NOT	54733	protein_coding	solute carrier family 35 member F2 [Source:HGNC Symbol;Acc:HGNC:23615]	11	107790991	107928293			-0.305151	NO
12571	ENSG00000104964	322.091	289.677	257.388	250.41	8928.04	8230.66	7239.16	7455.9	7963.44	0.223787	0.052675	4.24844	2.15e-05	0.000262467	TLE5	NOT	166	protein_coding	TLE family member 5, transcriptional modulator [Source:HGNC Symbol;Acc:HGNC:307]	19	3052910	3063107
12105	ENSG00000196562	51.1636	45.4511	37.6904	35.8475	3675.81	3380.47	2846.4	2876.24	3194.73	0.302526	0.0712541	4.24574	2.18e-05	0.000265111	SULF2	NOT	55959	protein_coding	sulfatase 2 [Source:HGNC Symbol;Acc:HGNC:20392]	20	47656348	47786616			-0.235336	YES
4524	ENSG00000070367	36.5605	26.3007	57.8308	35.3345	4886.34	4638.46	5528.22	5756.39	5202.35	-0.244461	0.0576087	-4.24348	2.2e-05	0.000267373	EXOC5	NOT	10640	protein_coding	exocyst complex component 5 [Source:HGNC Symbol;Acc:HGNC:10696]	14	57200507	57268905			0.284788	YES
7312	ENSG00000112139	2.4416	3.33942	5.40854	5.86855	280.294	342.901	513.386	557.039	423.405	-0.78189	0.184275	-4.24306	2.2e-05	0.000267465	MDGA1	DOWN	266727	protein_coding	MAM domain containing glycosylphosphatidylinositol anchor 1 [Source:HGNC Symbol;Acc:HGNC:19267]	6	37630679	37699306	0.347759	YES	0.584298	YES
14482	ENSG00000160352	30.0874	26.0469	20.3503	19.1128	1972.41	1756.85	1448.04	1336.31	1628.4	0.422234	0.0995082	4.24321	2.2e-05	0.000267465	ZNF714	NOT	148206	protein_coding	zinc finger protein 714 [Source:HGNC Symbol;Acc:HGNC:27124]	19	21082159	21125270			0.420119	NO
7776	ENSG00000198712	16316.7	17371.1	19513.8	19655	184238	202076	233607	238583	214626	-0.289601	0.0682571	-4.2428	2.21e-05	0.000267565	MT-CO2	NOT	4513	protein_coding	mitochondrially encoded cytochrome c oxidase II [Source:HGNC Symbol;Acc:HGNC:7421]	MT	7586	8269
10893	ENSG00000198794	89.0695	75.3738	64.2209	66.9537	4056.75	3601.49	3146.56	3009.38	3453.55	0.315535	0.0744386	4.23887	2.25e-05	0.000272087	SCAMP5	NOT	192683	protein_coding	secretory carrier membrane protein 5 [Source:HGNC Symbol;Acc:HGNC:30386]	15	74957219	75021495	0.336905	NO	0.45565	NO
5416	ENSG00000152749	9.01837	8.54569	5.53111	6.32067	1314	1282.78	854.954	989.747	1110.37	0.492954	0.116436	4.23368	2.3e-05	0.000278229	GPR180	NOT	160897	protein_coding	G protein-coupled receptor 180 [Source:HGNC Symbol;Acc:HGNC:28899]	13	94601857	94634661			0.51018	NO
9386	ENSG00000032444	26.2394	23.9133	29.9873	28.8406	1506.82	1448.03	1949	1896.28	1700.03	-0.379702	0.0897692	-4.22976	2.34e-05	0.000282903	PNPLA6	NOT	10908	protein_coding	patatin like phospholipase domain containing 6 [Source:HGNC Symbol;Acc:HGNC:16268]	19	7534004	7561764
10426	ENSG00000219200	129.063	135.98	97.9434	88.7111	1340.33	1439.77	1044.37	979.958	1201.11	0.457606	0.108236	4.22784	2.36e-05	0.000285101	RNASEK	NOT	440400	protein_coding	ribonuclease K [Source:HGNC Symbol;Acc:HGNC:33911]	17	7012417	7014532			0.433355	NO
14132	ENSG00000171940	42.3369	42.1544	33.4814	32.4027	3876.15	4062.14	3326.66	3232.59	3624.38	0.275188	0.065141	4.2245	2.39e-05	0.000289135	ZNF217	NOT	7764	protein_coding	zinc finger protein 217 [Source:HGNC Symbol;Acc:HGNC:13009]	20	53567065	53609907
13639	ENSG00000132821	10.3838	8.90783	4.62327	4.57663	336.73	297.456	159.398	159.574	238.289	0.991994	0.234959	4.22198	2.42e-05	0.000292163	VSTM2L	UP	128434	protein_coding	V-set and transmembrane domain containing 2 like [Source:HGNC Symbol;Acc:HGNC:16096]	20	37903111	37945350			0.518331	NO
254	ENSG00000226041	42.6819	39.6395	23.6898	20.1089	449.6	429.659	264.974	228.102	343.084	0.835293	0.197923	4.22029	2.44e-05	0.000294139	AC010745.1	UP	NA	lncRNA	novel transcript	2	16202430	16204226
2910	ENSG00000111860	5.70955	5.02369	7.72893	7.52311	717.667	633.128	981.23	993.663	831.422	-0.547258	0.129755	-4.21764	2.47e-05	0.00029739	CEP85L	DOWN	387119	protein_coding	centrosomal protein 85 like [Source:HGNC Symbol;Acc:HGNC:21638]	6	118460772	118710075			0.534775	YES
9614	ENSG00000243279	58.1741	55.8791	71.7249	73.6246	1273.55	1250.76	1631.24	1713.21	1467.19	-0.40591	0.0962653	-4.21658	2.48e-05	0.000298559	PRAF2	NOT	11230	protein_coding	PRA1 domain family member 2 [Source:HGNC Symbol;Acc:HGNC:28911]	X	49071161	49074002			0.27663	YES
11869	ENSG00000196369	13.4544	12.8108	17.1435	15.2692	1495.53	1402.59	1994.55	1828.73	1680.35	-0.39914	0.09468	-4.21567	2.49e-05	0.000299531	SRGAP2B	NOT	647135	protein_coding	SLIT-ROBO Rho GTPase activating protein 2B [Source:HGNC Symbol;Acc:HGNC:35237]	1	144887265	145095528
9054	ENSG00000171314	379.628	373.414	317.12	317.257	11454.4	11618.4	10151.8	10289.1	10878.4	0.174655	0.0414397	4.21469	2.5e-05	0.000300604	PGAM1	NOT	5223	protein_coding	phosphoglycerate mutase 1 [Source:HGNC Symbol;Acc:HGNC:8888]	10	97426191	97433444	-0.351003	YES	0.328835	NO
7911	ENSG00000172936	7.98674	7.52063	13.7208	10.9354	380.937	367.689	704.871	549.207	500.676	-0.743553	0.176626	-4.20976	2.56e-05	0.00030677	MYD88	DOWN	4615	protein_coding	MYD88 innate immune signal transduction adaptor [Source:HGNC Symbol;Acc:HGNC:7562]	3	38138478	38143022
2007	ENSG00000186716	25.5948	23.3418	18.4539	18.5894	2805.77	2647.16	2211.91	2137.11	2450.48	0.326698	0.0776211	4.20888	2.57e-05	0.000307129	BCR	NOT	613	protein_coding	BCR activator of RhoGEF and GTPase [Source:HGNC Symbol;Acc:HGNC:1014]	22	23179704	23318037	0.395784	NO	0.43417	NO
10753	ENSG00000130363	7.46547	7.00389	4.76298	4.13385	755.29	709.557	485.44	467.952	604.56	0.620036	0.147307	4.20914	2.56e-05	0.000307129	RSPH3	UP	83861	protein_coding	radial spoke head 3 [Source:HGNC Symbol;Acc:HGNC:21054]	6	158972871	159000202			0.26752	NO
11260	ENSG00000113558	110.643	86.7525	80.8204	74.8379	7431.57	7899.12	8865.23	8811.79	8251.92	-0.20567	0.0488642	-4.20901	2.56e-05	0.000307129	SKP1	NOT	6500	protein_coding	S-phase kinase associated protein 1 [Source:HGNC Symbol;Acc:HGNC:10899]	5	134148935	134176964	-0.417441	NO	0.371802	YES
12787	ENSG00000153214	9.5918	10.153	5.97546	6.56789	820.191	899.599	542.368	600.114	715.568	0.589301	0.140016	4.2088	2.57e-05	0.000307129	TMEM87B	UP	84910	protein_coding	transmembrane protein 87B [Source:HGNC Symbol;Acc:HGNC:25913]	2	112055269	112119318			0.319628	NO
10028	ENSG00000168118	71.2342	67.6154	54.8834	52.9296	3382.35	3331.92	2754.28	2751.91	3055.11	0.286249	0.0680206	4.20826	2.57e-05	0.000307629	RAB4A	NOT	5867	protein_coding	RAB4A, member RAS oncogene family [Source:HGNC Symbol;Acc:HGNC:9781]	1	229271062	229305894			0.391891	NO
3073	ENSG00000175216	175.859	166.884	144.799	144.189	19963.9	19288.2	17531.7	17751.8	18633.9	0.153844	0.0366145	4.20172	2.65e-05	0.000315918	CKAP5	NOT	9793	protein_coding	cytoskeleton associated protein 5 [Source:HGNC Symbol;Acc:HGNC:28959]	11	46743048	46846308	0.381586	NO	0.277525	NO
5968	ENSG00000116237	53.4026	48.9225	58.5653	59.7017	3508.38	3364.98	4141.25	4119.54	3783.54	-0.265042	0.0630817	-4.20156	2.65e-05	0.000315918	ICMT	NOT	23463	protein_coding	isoprenylcysteine carboxyl methyltransferase [Source:HGNC Symbol;Acc:HGNC:5350]	1	6221193	6235972	0.299955	YES	0.383394	YES
6631	ENSG00000131023	27.2619	26.4754	20.2004	20.6285	3245.02	3118.13	2549.33	2622.68	2883.79	0.299098	0.0711822	4.20186	2.65e-05	0.000315918	LATS1	NOT	9113	protein_coding	large tumor suppressor kinase 1 [Source:HGNC Symbol;Acc:HGNC:6514]	6	149658153	149718105			0.405456	NO
9526	ENSG00000145725	57.8146	62.5023	46.8253	48.0008	4993.57	4953.48	4243.72	4177.3	4592.02	0.240355	0.0571997	4.20204	2.65e-05	0.000315918	PPIP5K2	NOT	23262	protein_coding	diphosphoinositol pentakisphosphate kinase 2 [Source:HGNC Symbol;Acc:HGNC:29035]	5	103120149	103212799			0.49757	NO
5451	ENSG00000196208	25.2303	22.0656	26.8289	25.9825	3158.49	2937.38	3781.05	3670.19	3386.78	-0.289234	0.0688852	-4.19878	2.68e-05	0.000319578	GREB1	NOT	9687	protein_coding	growth regulating estrogen receptor binding 1 [Source:HGNC Symbol;Acc:HGNC:24885]	2	11482341	11642788			0.446833	YES
9848	ENSG00000110958	782.983	804.216	678.01	695.273	24379	24926.4	21865.5	22640.8	23452.9	0.147634	0.035211	4.19283	2.76e-05	0.000327836	PTGES3	NOT	10728	protein_coding	prostaglandin E synthase 3 [Source:HGNC Symbol;Acc:HGNC:16049]	12	56663341	56688408			0.319974	NO
1327	ENSG00000132623	7.73532	9.30181	4.4396	4.55732	638.658	650.686	394.355	421.94	526.41	0.659119	0.157234	4.19195	2.77e-05	0.000328609	ANKEF1	UP	63926	protein_coding	ankyrin repeat and EF-hand domain containing 1 [Source:HGNC Symbol;Acc:HGNC:15803]	20	9986126	10058303
10277	ENSG00000214022	91.664	87.5434	74.8888	82.585	3869.57	3700.65	3143.46	3110.22	3455.97	0.275855	0.0658057	4.19197	2.77e-05	0.000328609	REPIN1	NOT	29803	protein_coding	replication initiator 1 [Source:HGNC Symbol;Acc:HGNC:17922]	7	150368189	150374044	0.342615	NO	0.32213	NO
6894	ENSG00000144320	35.3595	32.6462	38.678	40.1296	4248.62	3987.77	4818.17	5039.78	4523.59	-0.2591	0.0618179	-4.19134	2.77e-05	0.000329237	LNPK	NOT	80856	protein_coding	lunapark, ER junction formation factor [Source:HGNC Symbol;Acc:HGNC:21610]	2	175923882	176002839
9831	ENSG00000011304	361.212	335.495	369.634	365.901	18832.4	18498.1	20857.3	20486.1	19668.5	-0.147222	0.0351467	-4.18879	2.8e-05	0.000332708	PTBP1	NOT	5725	protein_coding	polypyrimidine tract binding protein 1 [Source:HGNC Symbol;Acc:HGNC:9583]	19	797075	812327
6300	ENSG00000136504	50.3054	44.8408	35.9967	40.352	4564.66	4506.26	3755.17	3865.01	4172.77	0.251392	0.0600466	4.18661	2.83e-05	0.00033566	KAT7	NOT	11143	protein_coding	lysine acetyltransferase 7 [Source:HGNC Symbol;Acc:HGNC:17016]	17	49788648	49835026			0.451284	NO
5576	ENSG00000196787	6.35249	6.57409	3.04177	2.5	236.087	252.012	120.066	99.8558	177.005	1.15079	0.274932	4.18572	2.84e-05	0.000336726	H2AC11	UP	8969	protein_coding	H2A clustered histone 11 [Source:HGNC Symbol;Acc:HGNC:4737]	6	27133042	27135291
2696	ENSG00000204936	1.9994	1.50103	0.13698	0.228572	69.6033	49.5761	6.21032	9.78979	33.7949	2.89409	0.691757	4.18368	2.87e-05	0.000339505	CD177	UP	57126	protein_coding	CD177 molecule [Source:HGNC Symbol;Acc:HGNC:30072]	19	43353686	43363172			0.372797	NO
1638	ENSG00000134108	57.1727	52.0516	62.3677	65.5916	2775.67	2591.38	3223.15	3416.64	3001.71	-0.306822	0.0734197	-4.17902	2.93e-05	0.000346275	ARL8B	NOT	55207	protein_coding	ADP ribosylation factor like GTPase 8B [Source:HGNC Symbol;Acc:HGNC:25564]	3	5122249	5180911	-0.379484	NO	0.355873	YES
12389	ENSG00000099797	209.619	207.513	155.524	171.698	3954.22	3806	3153.81	3266.85	3545.22	0.273431	0.0654836	4.17556	2.97e-05	0.000351311	TECR	NOT	9524	protein_coding	trans-2,3-enoyl-CoA reductase [Source:HGNC Symbol;Acc:HGNC:4551]	19	14517085	14565980			0.204806	NO
12915	ENSG00000261594	8.06765	6.66293	11.33	11.8174	372.472	317.08	554.788	586.408	457.687	-0.725929	0.173912	-4.17412	2.99e-05	0.000353272	TPBGL	DOWN	100507050	protein_coding	trophoblast glycoprotein like [Source:HGNC Symbol;Acc:HGNC:44159]	11	75240774	75243704
8913	ENSG00000163710	7.15248	8.72583	14.1467	12.822	231.384	288.161	477.159	445.435	360.535	-0.829697	0.198906	-4.17131	3.03e-05	0.000357396	PCOLCE2	DOWN	26577	protein_coding	procollagen C-endopeptidase enhancer 2 [Source:HGNC Symbol;Acc:HGNC:8739]	3	142815922	142889206			-0.37753	NO
7694	ENSG00000278845	41.2439	42.4962	24.6596	30.063	1161.62	1233.2	735.923	910.45	1010.3	0.539789	0.12947	4.16921	3.06e-05	0.000360425	MRPL45	UP	84311	protein_coding	mitochondrial ribosomal protein L45 [Source:HGNC Symbol;Acc:HGNC:16651]	17	38297023	38323217
7322	ENSG00000065833	16.716	15.4006	21.4262	20.6398	930.239	883.074	1264.83	1235.47	1078.4	-0.463097	0.111192	-4.16483	3.12e-05	0.000367147	ME1	NOT	4199	protein_coding	malic enzyme 1 [Source:HGNC Symbol;Acc:HGNC:6983]	6	83210402	83431051			0.387168	YES
9735	ENSG00000183248	6.68553	5.68181	8.92083	9.38078	492.867	430.692	696.591	742.066	590.554	-0.638778	0.153391	-4.16437	3.12e-05	0.000367613	PRR36	DOWN	80164	protein_coding	proline rich 36 [Source:HGNC Symbol;Acc:HGNC:26172]	19	7868719	7874390	0.390142	YES
6615	ENSG00000002549	68.7031	69.515	81.239	82.1052	2142.65	2245.38	2713.91	2750.93	2463.22	-0.316891	0.0761008	-4.1641	3.13e-05	0.000367761	LAP3	NOT	51056	protein_coding	leucine aminopeptidase 3 [Source:HGNC Symbol;Acc:HGNC:18449]	4	17577192	17607972			0.247996	YES
4060	ENSG00000120129	16.2326	16.7781	10.3178	8.54555	541.777	576.322	365.374	306.42	447.473	0.735377	0.177054	4.15339	3.28e-05	0.000385121	DUSP1	UP	1843	protein_coding	dual specificity phosphatase 1 [Source:HGNC Symbol;Acc:HGNC:3064]	5	172768096	172771195			0.236625	NO
7571	ENSG00000155229	55.9951	65.5239	69.8009	60.7588	2907.35	3050.99	3670.3	3568.38	3299.25	-0.280984	0.0676846	-4.15137	3.3e-05	0.000388258	MMS19	NOT	64210	protein_coding	MMS19 homolog, cytosolic iron-sulfur assembly component [Source:HGNC Symbol;Acc:HGNC:13824]	10	97458324	97498794			0.318571	YES
1075	ENSG00000259017	87.1103	83.2983	48.3104	55.657	725.191	714.722	426.442	498.3	591.164	0.638343	0.153781	4.15099	3.31e-05	0.000388604	AL133163.3	UP	NA	lncRNA	novel transcript	14	35447003	35447625
11538	ENSG00000173473	102.147	98.4104	106.977	106.871	10665.3	10651.6	11893.8	12070.8	11320.4	-0.168932	0.0407014	-4.15052	3.32e-05	0.000388813	SMARCC1	NOT	6599	protein_coding	SWI/SNF related, matrix associated, actin dependent regulator of chromatin subfamily c member 1 [Source:HGNC Symbol;Acc:HGNC:11104]	3	47585269	47782106
13236	ENSG00000151239	67.9487	65.5022	53.308	49.966	3580.81	3417.65	2922.99	2816.52	3184.49	0.286419	0.0690072	4.15057	3.32e-05	0.000388813	TWF1	NOT	5756	protein_coding	twinfilin actin binding protein 1 [Source:HGNC Symbol;Acc:HGNC:9620]	12	43793723	43806328			0.391107	NO
7621	ENSG00000178802	45.2489	44.1376	37.8736	34.5621	3365.41	3364.98	2806.03	2724.5	3065.23	0.283369	0.0683278	4.14719	3.37e-05	0.000394214	MPI	NOT	4351	protein_coding	mannose phosphate isomerase [Source:HGNC Symbol;Acc:HGNC:7216]	15	74890005	74902219			0.316716	NO
8485	ENSG00000168268	186.283	178.725	152.828	145.461	5303.02	5239.57	4560.44	4396.59	4874.91	0.235291	0.0567551	4.14573	3.39e-05	0.000396442	NT5DC2	NOT	64943	protein_coding	5'-nucleotidase domain containing 2 [Source:HGNC Symbol;Acc:HGNC:25717]	3	52524385	52535054	0.444195	NO	0.395702	NO
7314	ENSG00000138400	3.65763	2.787	0.826363	0.768234	135.444	102.251	37.2619	32.3063	76.8158	1.77446	0.428142	4.14455	3.4e-05	0.000398188	MDH1B	UP	130752	protein_coding	malate dehydrogenase 1B [Source:HGNC Symbol;Acc:HGNC:17836]	2	206737763	206765328			0.314187	NO
2445	ENSG00000014216	33.9831	37.3864	43.3651	44.1272	1626.27	1833.28	2207.77	2268.29	1983.9	-0.372292	0.0898438	-4.14377	3.42e-05	0.000399249	CAPN1	NOT	823	protein_coding	calpain 1 [Source:HGNC Symbol;Acc:HGNC:1476]	11	65180566	65212006	0.44457	YES	0.379864	YES
2759	ENSG00000097046	71.232	66.3965	50.7113	55.6385	3682.39	3536.43	2765.66	3074.97	3264.86	0.305506	0.0737383	4.14311	3.43e-05	0.00040011	CDC7	NOT	8317	protein_coding	cell division cycle 7 [Source:HGNC Symbol;Acc:HGNC:1745]	1	91500851	91525764			0.333522	NO
7082	ENSG00000127603	46.8382	40.7701	35.0943	31.0669	9162.24	7998.27	7136.69	7284.58	7895.45	0.251162	0.0606367	4.14208	3.44e-05	0.000401612	MACF1	NOT	23499	protein_coding	microtubule actin crosslinking factor 1 [Source:HGNC Symbol;Acc:HGNC:13664]	1	39081316	39487177			0.550432	NO
823	ENSG00000151694	32.0301	31.9776	36.5141	39.6868	2271.51	2349.7	2757.38	3040.71	2604.83	-0.327695	0.0791357	-4.14093	3.46e-05	0.000403329	ADAM17	NOT	6868	protein_coding	ADAM metallopeptidase domain 17 [Source:HGNC Symbol;Acc:HGNC:195]	2	9488486	9556732			0.343724	YES
13974	ENSG00000180776	9.69371	10.4375	13.8056	12.5481	824.893	895.468	1232.75	1166.94	1030.01	-0.48047	0.116037	-4.14066	3.46e-05	0.000403498	ZDHHC20	NOT	253832	protein_coding	zinc finger DHHC-type palmitoyltransferase 20 [Source:HGNC Symbol;Acc:HGNC:20749]	13	21372571	21459370			0.415261	YES
6445	ENSG00000163808	19.9854	19.1024	23.3987	24.5868	1591.47	1563.71	1966.6	2101.87	1805.91	-0.366844	0.0886217	-4.13943	3.48e-05	0.000405363	KIF15	NOT	56992	protein_coding	kinesin family member 15 [Source:HGNC Symbol;Acc:HGNC:17273]	3	44761721	44873376
5206	ENSG00000146013	4.70418	5.30155	9.35844	9.14269	157.078	183.845	333.287	326	250.052	-0.95255	0.230235	-4.13729	3.51e-05	0.000408674	GFRA3	DOWN	2676	protein_coding	GDNF family receptor alpha 3 [Source:HGNC Symbol;Acc:HGNC:4245]	5	138252380	138274621	0.442308	YES	0.666757	YES
14213	ENSG00000213742	8.36066	8.25824	5.25718	3.53758	570.935	585.617	389.18	247.682	448.354	0.862016	0.208356	4.13723	3.52e-05	0.000408674	ZNF337-AS1	UP	102724826	lncRNA	ZNF337 antisense RNA 1 [Source:HGNC Symbol;Acc:HGNC:40759]	20	25624045	25689032
9209	ENSG00000155099	17.7176	16.4997	23.7261	25.5453	842.765	789.086	1130.28	1151.28	978.352	-0.483162	0.116893	-4.13336	3.58e-05	0.000415306	PIP4P2	NOT	55529	protein_coding	phosphatidylinositol-4,5-bisphosphate 4-phosphatase 2 [Source:HGNC Symbol;Acc:HGNC:25452]	8	90993802	91040872
7381	ENSG00000146834	30.0696	30.533	21.8884	21.6358	1484.24	1557.51	1137.52	1142.47	1330.44	0.41564	0.100562	4.13319	3.58e-05	0.00041531	MEPCE	NOT	56257	protein_coding	methylphosphate capping enzyme [Source:HGNC Symbol;Acc:HGNC:20247]	7	100428790	100434118
4300	ENSG00000066044	64.9617	61.9439	52.1532	52.5858	6440.19	6314.75	5412.29	5566.47	5933.43	0.216342	0.0523546	4.13224	3.59e-05	0.000416716	ELAVL1	NOT	1994	protein_coding	ELAV like RNA binding protein 1 [Source:HGNC Symbol;Acc:HGNC:3312]	19	7958573	8005659	0.334367	NO	0.271914	NO
3708	ENSG00000067048	31.1485	32.7626	23.7351	23.1503	2043.89	2152.43	1593.98	1672.1	1865.6	0.36118	0.0874395	4.13063	3.62e-05	0.000419335	DDX3Y	NOT	8653	protein_coding	DEAD-box helicase 3 Y-linked [Source:HGNC Symbol;Acc:HGNC:2699]	Y	12904108	12920478
10907	ENSG00000184178	19.8542	20.1573	26.455	25.4794	1027.12	1089.64	1434.58	1417.56	1242.23	-0.430504	0.104235	-4.13012	3.63e-05	0.000419944	SCFD2	NOT	152579	protein_coding	sec1 family domain containing 2 [Source:HGNC Symbol;Acc:HGNC:30676]	4	52872982	53366066
10592	ENSG00000108107	144.828	126.385	115.58	111.101	5825.05	5406.89	4786.08	4704.97	5180.75	0.243277	0.0589177	4.1291	3.64e-05	0.000421515	RPL28	NOT	6158	protein_coding	ribosomal protein L28 [Source:HGNC Symbol;Acc:HGNC:10330]	19	55385932	55403250
9251	ENSG00000057294	14.8999	14.3029	18.5222	19.2179	1001.72	972.93	1332.11	1345.12	1162.97	-0.438992	0.106403	-4.12574	3.7e-05	0.000427397	PKP2	NOT	5318	protein_coding	plakophilin 2 [Source:HGNC Symbol;Acc:HGNC:9024]	12	32790755	32896777			0.314962	YES
12709	ENSG00000119777	43.4282	43.7056	52.0778	53.0143	1835.08	1811.59	2318.52	2282	2061.8	-0.335097	0.0812628	-4.12362	3.73e-05	0.000431021	TMEM214	NOT	54867	protein_coding	transmembrane protein 214 [Source:HGNC Symbol;Acc:HGNC:25983]	2	27032910	27041694			0.360339	YES
9138	ENSG00000038210	17.6938	16.5417	20.5551	22.8929	943.407	842.793	1232.75	1251.13	1067.52	-0.475099	0.115223	-4.12329	3.74e-05	0.000431336	PI4K2B	NOT	55300	protein_coding	phosphatidylinositol 4-kinase type 2 beta [Source:HGNC Symbol;Acc:HGNC:18215]	4	25160663	25279204
10873	ENSG00000126524	70.4938	69.3381	83.6823	83.4437	1899.04	1923.14	2387.87	2409.27	2154.83	-0.327873	0.0795378	-4.12223	3.75e-05	0.000433008	SBDS	NOT	51119	protein_coding	SBDS ribosome maturation factor [Source:HGNC Symbol;Acc:HGNC:19440]	7	66987680	66995587			0.542475	YES
3275	ENSG00000158623	36.7039	37.26	27.048	27.4088	1899.04	1986.14	1484.27	1524.27	1723.43	0.368626	0.0894599	4.12057	3.78e-05	0.000435804	COPG2	NOT	26958	protein_coding	COPI coat complex subunit gamma 2 [Source:HGNC Symbol;Acc:HGNC:2237]	7	130506238	130668748			0.549168	NO
8396	ENSG00000249353	132.034	118.864	154.576	149.834	1809.69	1678.36	2246.06	2207.6	1985.43	-0.352126	0.0855069	-4.1181	3.82e-05	0.000440173	NPM1P27	NOT	NA	processed_pseudogene	nucleophosmin 1 pseudogene 27 [Source:HGNC Symbol;Acc:HGNC:45206]	5	93682838	93683667
2796	ENSG00000135446	225.207	185.701	214.543	218.894	6456.18	5962.55	7359.23	7166.12	6736.02	-0.22571	0.0548175	-4.11748	3.83e-05	0.000441036	CDK4	NOT	1019	protein_coding	cyclin dependent kinase 4 [Source:HGNC Symbol;Acc:HGNC:1773]	12	57747727	57756013
8612	ENSG00000087263	35.5154	32.2582	39.8627	40.6979	2607.3	2512.89	3059.62	3246.29	2856.52	-0.300473	0.0729836	-4.11698	3.84e-05	0.000441667	OGFOD1	NOT	55239	protein_coding	2-oxoglutarate and iron dependent oxygenase domain containing 1 [Source:HGNC Symbol;Acc:HGNC:25585]	16	56451521	56479104			0.269186	YES
6493	ENSG00000169926	32.6869	31.9897	36.2049	36.8569	3653.23	3706.84	4306.85	4457.29	4031.06	-0.252054	0.0612267	-4.11672	3.84e-05	0.000441841	KLF13	NOT	51621	protein_coding	Kruppel like factor 13 [Source:HGNC Symbol;Acc:HGNC:13672]	15	31326835	31435665	0.603453	YES	0.568508	YES
11537	ENSG00000099956	68.1783	60.3675	81.4552	75.2121	1831.32	1697.98	2345.43	2185.08	2014.95	-0.359734	0.0874186	-4.11508	3.87e-05	0.000444674	SMARCB1	NOT	6598	protein_coding	SWI/SNF related, matrix associated, actin dependent regulator of chromatin, subfamily b, member 1 [Source:HGNC Symbol;Acc:HGNC:11103]	22	23786931	23838009			0.290179	YES
5689	ENSG00000126107	23.5044	21.7291	27.8108	26.5949	1207.71	1131.99	1573.28	1541.89	1363.72	-0.41256	0.10027	-4.11447	3.88e-05	0.000445517	HECTD3	NOT	79654	protein_coding	HECT domain E3 ubiquitin protein ligase 3 [Source:HGNC Symbol;Acc:HGNC:26117]	1	45002540	45011324			0.549268	YES
2818	ENSG00000237190	96.1516	90.704	65.2233	70.5698	1925.38	1873.56	1383.87	1523.29	1676.52	0.385795	0.0938029	4.11282	3.91e-05	0.000448387	CDKN2AIPNL	NOT	91368	protein_coding	CDKN2A interacting protein N-terminal like [Source:HGNC Symbol;Acc:HGNC:30545]	5	134402065	134411881			0.349918	NO
10698	ENSG00000177189	22.4902	20.168	24.1451	25.5699	2914.87	2699.83	3344.26	3577.19	3134.04	-0.301671	0.0735491	-4.10162	4.1e-05	0.000470311	RPS6KA3	NOT	6197	protein_coding	ribosomal protein S6 kinase A3 [Source:HGNC Symbol;Acc:HGNC:10432]	X	20149911	20267519			0.385389	YES
1895	ENSG00000169255	38.2039	36.1674	44.2771	44.0423	1883.05	1967.55	2388.9	2451.36	2172.72	-0.330312	0.080541	-4.10116	4.11e-05	0.000470907	B3GALNT1	NOT	8706	protein_coding	beta-1,3-N-acetylgalactosaminyltransferase 1 (globoside blood group) [Source:HGNC Symbol;Acc:HGNC:918]	3	161083883	161105411	-0.358329	NO
11874	ENSG00000116649	120.948	106.733	140.657	131.784	2501.96	2253.65	3084.46	2892.88	2683.24	-0.329268	0.0803057	-4.10018	4.13e-05	0.000472567	SRM	NOT	6723	protein_coding	spermidine synthase [Source:HGNC Symbol;Acc:HGNC:11296]	1	11054584	11060020			0.323124	YES
675	ENSG00000224888	1.06667	1.4716	1.96233	1.29075	27.277	39.2477	143.872	93.9819	76.0947	-1.84065	0.449075	-4.09875	4.15e-05	0.000475146	AC138028.2	DOWN	NA	lncRNA	novel transcript, antisense to FAM38A	16	88731180	88741425
1502	ENSG00000105290	44.9104	37.8549	29.0171	27.95	1729.74	1476.95	1196.52	1161.07	1391.07	0.444453	0.108452	4.09816	4.16e-05	0.000476002	APLP1	NOT	333	protein_coding	amyloid beta precursor like protein 1 [Source:HGNC Symbol;Acc:HGNC:597]	19	35867899	35879792	0.382952	NO	0.563081	NO
8394	ENSG00000182446	58.1671	55.3179	46.2146	43.5473	4104.71	4063.17	3485.02	3335.38	3747.07	0.260282	0.0635191	4.09769	4.17e-05	0.000476628	NPLOC4	NOT	55666	protein_coding	NPL4 homolog, ubiquitin recognition factor [Source:HGNC Symbol;Acc:HGNC:18261]	17	81556887	81648465	0.296227	NO	0.560841	NO
1913	ENSG00000182272	39.4757	40.045	28.1388	29.4658	1993.1	2094.59	1590.88	1599.65	1819.55	0.357246	0.0872078	4.09649	4.19e-05	0.00047875	B4GALNT4	NOT	338707	protein_coding	beta-1,4-N-acetyl-galactosaminyltransferase 4 [Source:HGNC Symbol;Acc:HGNC:26315]	11	369499	382117
4702	ENSG00000189319	21.7878	19.2825	24.8372	25.6391	1784.29	1658.73	2145.66	2263.4	1963.02	-0.356552	0.0870747	-4.09479	4.23e-05	0.00048194	FAM53B	NOT	9679	protein_coding	family with sequence similarity 53 member B [Source:HGNC Symbol;Acc:HGNC:28968]	10	124619292	124744378
9482	ENSG00000128513	25.0197	24.6174	30.9212	31.6377	1491.77	1453.2	1838.25	1986.35	1692.39	-0.37712	0.0921409	-4.09286	4.26e-05	0.000485614	POT1	NOT	25913	protein_coding	protection of telomeres 1 [Source:HGNC Symbol;Acc:HGNC:17284]	7	124822386	124929983			0.549885	YES
5820	ENSG00000169045	526.543	547.98	559.166	558.615	19358.2	19969.9	21458.7	22163.1	20737.5	-0.149619	0.036572	-4.0911	4.29e-05	0.000488961	HNRNPH1	NOT	3187	protein_coding	heterogeneous nuclear ribonucleoprotein H1 [Source:HGNC Symbol;Acc:HGNC:5041]	5	179614178	179634784			0.465058	YES
3564	ENSG00000140465	3.85757	2.60541	0.676192	1.07082	157.078	115.677	32.0866	51.8859	89.1819	1.69813	0.41514	4.09049	4.3e-05	0.000489873	CYP1A1	UP	1543	protein_coding	cytochrome P450 family 1 subfamily A member 1 [Source:HGNC Symbol;Acc:HGNC:2595]	15	74719542	74725536			0.357649	NO
9040	ENSG00000178921	37.8411	34.9202	40.949	40.8811	3112.4	3057.19	3716.87	3701.52	3397	-0.265827	0.0649944	-4.09	4.31e-05	0.000490201	PFAS	NOT	5198	protein_coding	phosphoribosylformylglycinamidine synthase [Source:HGNC Symbol;Acc:HGNC:8863]	17	8247618	8270491
9875	ENSG00000275575	20.3342	20.5888	13.5624	13.4907	929.298	964.668	656.223	663.748	803.484	0.520687	0.127302	4.09016	4.31e-05	0.000490201	PTP4A3	UP	11156	protein_coding	protein tyrosine phosphatase 4A3 [Source:HGNC Symbol;Acc:HGNC:9636]	CHR_HSCHR8_5_CTG7	141391991	141438356
12586	ENSG00000064115	51.8838	46.2188	59.8111	57.7274	2112.55	2007.83	2596.95	2550.24	2316.89	-0.320682	0.0784657	-4.08691	4.37e-05	0.000496413	TM7SF3	NOT	51768	protein_coding	transmembrane 7 superfamily member 3 [Source:HGNC Symbol;Acc:HGNC:23049]	12	26971579	27014434			0.305151	YES
4099	ENSG00000264364	27.4751	27.6603	21.525	21.3745	3087	3201.79	2563.83	2581.57	2858.55	0.289316	0.0708122	4.08568	4.39e-05	0.000498691	DYNLL2	NOT	140735	protein_coding	dynein light chain LC8-type 2 [Source:HGNC Symbol;Acc:HGNC:24596]	17	58083419	58095542			0.333506	NO
11342	ENSG00000160785	28.3021	25.5991	18.08	18.7931	1773.94	1641.17	1195.49	1352.95	1490.89	0.422252	0.103355	4.08545	4.4e-05	0.000498835	SLC25A44	NOT	9673	protein_coding	solute carrier family 25 member 44 [Source:HGNC Symbol;Acc:HGNC:29036]	1	156193932	156212796			0.434901	NO
8705	ENSG00000089041	6.85093	6.80159	9.0628	9.34868	540.837	576.322	818.727	830.174	691.515	-0.562113	0.137597	-4.08522	4.4e-05	0.000498958	P2RX7	DOWN	5027	protein_coding	purinergic receptor P2X 7 [Source:HGNC Symbol;Acc:HGNC:8537]	12	121132819	121188032
5167	ENSG00000089154	52.2872	50.402	56.033	54.182	7055.33	6964.4	8042.36	7975.74	7509.46	-0.192166	0.0470516	-4.08416	4.42e-05	0.000500868	GCN1	NOT	10985	protein_coding	GCN1 activator of EIF2AK4 [Source:HGNC Symbol;Acc:HGNC:4199]	12	120127202	120194715
1692	ENSG00000214435	16.8834	21.3117	26.8814	26.8164	670.637	871.712	1131.31	1144.43	954.522	-0.562437	0.137728	-4.08369	4.43e-05	0.000501523	AS3MT	DOWN	57412	protein_coding	arsenite methyltransferase [Source:HGNC Symbol;Acc:HGNC:17452]	10	102869470	102901899			0.453326	YES
13502	ENSG00000106346	21.8326	19.3273	15.2448	15.0213	1852.01	1676.29	1325.9	1352.95	1551.79	0.397715	0.0974337	4.08191	4.47e-05	0.000505028	USP42	NOT	84132	protein_coding	ubiquitin specific peptidase 42 [Source:HGNC Symbol;Acc:HGNC:20068]	7	6104884	6161564	0.48449	NO	0.543077	NO
3943	ENSG00000163879	12.6121	12.5013	5.97739	7.18201	506.035	507.122	258.763	330.895	400.704	0.779982	0.191144	4.0806	4.49e-05	0.000507503	DNALI1	UP	7802	protein_coding	dynein axonemal light intermediate chain 1 [Source:HGNC Symbol;Acc:HGNC:14353]	1	37556919	37566857			0.236898	NO
2349	ENSG00000112936	78.4666	73.3775	82.9357	84.917	5392.38	5231.31	6071.62	6304.62	5749.98	-0.220243	0.0539894	-4.07938	4.52e-05	0.000509822	C7	NOT	730	protein_coding	complement C7 [Source:HGNC Symbol;Acc:HGNC:1346]	5	40909497	40984643			0.245611	YES
13853	ENSG00000108953	341.348	322.046	281.199	309.593	12301.9	11960.2	10502.7	10963.6	11432.1	0.176633	0.0433018	4.07912	4.52e-05	0.000510013	YWHAE	NOT	7531	protein_coding	tyrosine 3-monooxygenase/tryptophan 5-monooxygenase activation protein epsilon [Source:HGNC Symbol;Acc:HGNC:12851]	17	1344275	1400222			0.300375	NO
11291	ENSG00000165646	8.67474	8.28253	12.8181	11.3688	559.648	549.468	865.304	782.204	689.156	-0.57049	0.14005	-4.07348	4.63e-05	0.000522144	SLC18A2	DOWN	6571	protein_coding	solute carrier family 18 member A2 [Source:HGNC Symbol;Acc:HGNC:10935]	10	117241093	117279430	0.362399	YES	0.598421	YES
7252	ENSG00000180611	11.5937	12.4288	5.79827	7.9236	645.242	712.656	342.602	473.826	543.581	0.732662	0.179898	4.07264	4.65e-05	0.000523654	MB21D2	UP	151963	protein_coding	Mab-21 domain containing 2 [Source:HGNC Symbol;Acc:HGNC:30438]	3	192796815	192917856
7337	ENSG00000180182	30.4933	26.9518	32.7647	33.3443	3633.48	3344.32	4119.51	4326.11	3855.85	-0.275182	0.067579	-4.072	4.66e-05	0.000524722	MED14	NOT	9282	protein_coding	mediator complex subunit 14 [Source:HGNC Symbol;Acc:HGNC:2370]	X	40648305	40735858			0.37473	YES
3379	ENSG00000146592	15.1333	12.9937	9.20498	10.7084	1611.22	1484.18	1155.12	1168.9	1354.86	0.413829	0.101762	4.06664	4.77e-05	0.000536369	CREB5	NOT	9586	protein_coding	cAMP responsive element binding protein 5 [Source:HGNC Symbol;Acc:HGNC:16844]	7	28299321	28825894			0.287596	NO
10103	ENSG00000132341	377.017	387.416	411.874	394.563	15872.4	16104	17708.7	17682.3	16841.8	-0.146424	0.036007	-4.06655	4.77e-05	0.000536369	RAN	NOT	5901	protein_coding	RAN, member RAS oncogene family [Source:HGNC Symbol;Acc:HGNC:9846]	12	130872037	130877678
6639	ENSG00000157578	3.92698	3.95393	1.18113	1.02156	134.504	133.236	47.6124	43.0751	89.6067	1.56246	0.384263	4.06613	4.78e-05	0.000536961	LCA5L	UP	150082	protein_coding	lebercilin LCA5 like [Source:HGNC Symbol;Acc:HGNC:1255]	21	39405844	39445805			0.365605	NO
8352	ENSG00000101361	131.146	131.255	152.954	153.724	3482.05	3827.69	4342.05	4480.79	4033.14	-0.271888	0.066889	-4.06476	4.81e-05	0.000539678	NOP56	NOT	10528	protein_coding	NOP56 ribonucleoprotein [Source:HGNC Symbol;Acc:HGNC:15911]	20	2652593	2658393			0.405068	YES
10746	ENSG00000136444	32.1274	31.2656	39.86	40.4741	1108.95	1096.87	1447	1489.03	1285.46	-0.412567	0.101502	-4.06462	4.81e-05	0.000539678	RSAD1	NOT	55316	protein_coding	radical S-adenosyl methionine domain containing 1 [Source:HGNC Symbol;Acc:HGNC:25634]	17	50478860	50485974			0.254069	YES
11994	ENSG00000170581	16.2328	16.9728	22.752	20.5554	730.835	739.51	1073.35	1003.45	886.787	-0.498096	0.122555	-4.06427	4.82e-05	0.000540081	STAT2	NOT	6773	protein_coding	signal transducer and activator of transcription 2 [Source:HGNC Symbol;Acc:HGNC:11363]	12	56341597	56360167			0.366681	YES
13316	ENSG00000186591	69.696	68.3731	75.0483	75.7623	5818.46	5906.78	6716.46	6796.07	6309.44	-0.204778	0.0504012	-4.06297	4.85e-05	0.000542727	UBE2H	NOT	7328	protein_coding	ubiquitin conjugating enzyme E2 H [Source:HGNC Symbol;Acc:HGNC:12484]	7	129830732	129952960	0.354568	YES	0.495623	YES
9319	ENSG00000083444	157.999	158.562	170.996	173.058	7521.86	7768.98	8636.48	8802	8182.33	-0.189781	0.0467808	-4.05681	4.97e-05	0.00055682	PLOD1	NOT	5351	protein_coding	procollagen-lysine,2-oxoglutarate 5-dioxygenase 1 [Source:HGNC Symbol;Acc:HGNC:9081]	1	11934205	11975538
11296	ENSG00000079215	2.98288	2.15312	4.40767	3.85271	148.612	131.17	302.235	265.303	211.83	-1.01916	0.251279	-4.05591	4.99e-05	0.000558592	SLC1A3	DOWN	6507	protein_coding	solute carrier family 1 member 3 [Source:HGNC Symbol;Acc:HGNC:10941]	5	36606355	36688334			0.296509	YES
3456	ENSG00000175029	94.9648	73.6641	92.1311	99.3782	8233.88	7702.88	8997.71	9360.01	8573.62	-0.203873	0.0502832	-4.05449	5.02e-05	0.000561197	CTBP2	NOT	1488	protein_coding	C-terminal binding protein 2 [Source:HGNC Symbol;Acc:HGNC:2495]	10	124984317	125161170			0.37115	YES
3756	ENSG00000121690	28.6768	29.5352	39.5674	37.9881	815.488	852.089	1175.82	1131.7	993.774	-0.468749	0.115613	-4.05448	5.02e-05	0.000561197	DEPDC7	NOT	91614	protein_coding	DEP domain containing 7 [Source:HGNC Symbol;Acc:HGNC:29899]	11	33015876	33033582			0.362795	YES
12926	ENSG00000143549	267.628	205.801	291.539	242.361	10537.4	10056.7	11450.8	11916.1	10990.3	-0.182154	0.0449535	-4.05205	5.08e-05	0.000566253	TPM3	NOT	7170	protein_coding	tropomyosin 3 [Source:HGNC Symbol;Acc:HGNC:12012]	1	154155304	154194648			0.290596	YES
10320	ENSG00000143344	15.5185	13.2289	19.0685	17.8245	1213.36	1064.85	1583.63	1496.86	1339.67	-0.434449	0.107304	-4.04878	5.15e-05	0.00057382	RGL1	NOT	23179	protein_coding	ral guanine nucleotide dissociation stimulator like 1 [Source:HGNC Symbol;Acc:HGNC:30281]	1	183636085	183928532
9450	ENSG00000148606	46.5016	44.235	37.0044	36.4421	5040.6	4939.02	4259.24	4243.87	4620.68	0.231091	0.0571554	4.0432	5.27e-05	0.000587223	POLR3A	NOT	11128	protein_coding	RNA polymerase III subunit A [Source:HGNC Symbol;Acc:HGNC:30074]	10	77969251	78029515			0.598151	NO
1293	ENSG00000166025	83.7853	81.6277	87.1592	88.5092	12200.3	12264.9	13452.6	13932.8	12962.7	-0.162759	0.0402575	-4.04294	5.28e-05	0.000587478	AMOTL1	NOT	154810	protein_coding	angiomotin like 1 [Source:HGNC Symbol;Acc:HGNC:17811]	11	94706431	94876748
3006	ENSG00000187446	72.0949	61.8146	77.8968	76.8384	3931.65	3456.9	4495.23	4505.26	4097.26	-0.284236	0.0703707	-4.03913	5.37e-05	0.000596674	CHP1	NOT	11261	protein_coding	calcineurin like EF-hand protein 1 [Source:HGNC Symbol;Acc:HGNC:17433]	15	41230839	41281887			0.289968	YES
12244	ENSG00000115183	27.0303	23.5798	19.628	19.2909	3277	2924.99	2492.41	2490.52	2796.23	0.316158	0.07831	4.03726	5.41e-05	0.000601008	TANC1	NOT	85461	protein_coding	tetratricopeptide repeat, ankyrin repeat and coiled-coil containing 1 [Source:HGNC Symbol;Acc:HGNC:29364]	2	158968640	159232659	-0.366053	YES
10046	ENSG00000011454	37.0234	37.089	28.1429	29.994	3007.05	3122.26	2395.11	2575.69	2775.03	0.301875	0.0748303	4.03413	5.48e-05	0.000608657	RABGAP1	NOT	23637	protein_coding	RAB GTPase activating protein 1 [Source:HGNC Symbol;Acc:HGNC:17155]	9	122940833	123104866			0.497535	NO
4076	ENSG00000164086	13.7467	10.9656	16.8658	17.5106	756.231	621.766	982.265	1034.78	848.761	-0.548759	0.136134	-4.03101	5.55e-05	0.000615914	DUSP7	DOWN	1849	protein_coding	dual specificity phosphatase 7 [Source:HGNC Symbol;Acc:HGNC:3073]	3	52048919	52056571	0.333189	YES	0.4033	YES
4269	ENSG00000141543	143.523	137.641	107.595	114.521	4106.6	4063.17	3262.49	3525.3	3739.39	0.267179	0.0662798	4.03108	5.55e-05	0.000615914	EIF4A3	NOT	9775	protein_coding	eukaryotic translation initiation factor 4A3 [Source:HGNC Symbol;Acc:HGNC:18683]	17	80134369	80147151	0.329654	NO	0.517894	NO
12094	ENSG00000172340	23.682	19.3709	28.4034	29.0537	907.665	773.593	1169.61	1198.27	1012.28	-0.493256	0.122372	-4.03077	5.56e-05	0.000616096	SUCLG2	NOT	8801	protein_coding	succinate-CoA ligase GDP-forming subunit beta [Source:HGNC Symbol;Acc:HGNC:11450]	3	67360460	67654612			0.243961	YES
1724	ENSG00000198363	61.5906	60.2609	65.0309	65.1871	4328.57	4351.33	5037.6	5128.87	4711.59	-0.22814	0.0566249	-4.02897	5.6e-05	0.0006204	ASPH	NOT	444	protein_coding	aspartate beta-hydroxylase [Source:HGNC Symbol;Acc:HGNC:757]	8	61500556	61714640			0.317752	YES
9199	ENSG00000129195	51.6876	53.805	62.9432	69.6541	1540.68	1554.42	1928.3	2034.32	1764.43	-0.356668	0.0886245	-4.02449	5.71e-05	0.000631889	PIMREG	NOT	54478	protein_coding	PICALM interacting mitotic regulator [Source:HGNC Symbol;Acc:HGNC:25483]	17	6444441	6451469
8329	ENSG00000106100	4.80044	4.09699	6.78294	7.26846	340.492	301.588	516.491	536.48	423.763	-0.712942	0.177223	-4.02286	5.75e-05	0.000635371	NOD1	DOWN	10392	protein_coding	nucleotide binding oligomerization domain containing 1 [Source:HGNC Symbol;Acc:HGNC:16390]	7	30424527	30478784
11699	ENSG00000143376	28.6398	27.2687	21.7128	22.1204	3221.51	3151.18	2577.28	2659.88	2902.46	0.283112	0.070373	4.02303	5.75e-05	0.000635371	SNX27	NOT	81609	protein_coding	sorting nexin 27 [Source:HGNC Symbol;Acc:HGNC:20073]	1	151612006	151699091			0.429052	NO
6884	ENSG00000176619	98.7626	90.2672	103.108	103.455	7611.22	7169.94	8410.84	8564.11	7939.02	-0.199458	0.0495867	-4.02241	5.76e-05	0.000636135	LMNB2	NOT	84823	protein_coding	lamin B2 [Source:HGNC Symbol;Acc:HGNC:6638]	19	2427638	2456959
10096	ENSG00000125970	154.765	139.222	172.543	164.914	5042.48	4763.43	5837.7	5659.48	5325.77	-0.22924	0.0570004	-4.02172	5.78e-05	0.000637552	RALY	NOT	22913	protein_coding	RALY heterogeneous nuclear ribonucleoprotein [Source:HGNC Symbol;Acc:HGNC:15921]	20	33993646	34108308			0.354291	YES
6603	ENSG00000185896	79.5251	75.6034	89.417	85.1626	3671.1	3605.63	4354.47	4272.26	3975.87	-0.245382	0.0610307	-4.02063	5.8e-05	0.000640073	LAMP1	NOT	3916	protein_coding	lysosomal associated membrane protein 1 [Source:HGNC Symbol;Acc:HGNC:6499]	13	113297239	113323672			0.365363	YES
2537	ENSG00000158941	89.2601	84.8004	71.0829	70.4438	6116.63	6058.61	5274.63	5249.28	5674.79	0.210333	0.0523185	4.02024	5.81e-05	0.000640687	CCAR2	NOT	57805	protein_coding	cell cycle and apoptosis regulator 2 [Source:HGNC Symbol;Acc:HGNC:23360]	8	22604632	22621514
3188	ENSG00000277615	0.444323	0.359946	2.00096	1.31808	23.5146	21.6895	104.54	77.3393	56.771	-2.00694	0.499638	-4.01679	5.9e-05	0.000649669	CNOT3	DOWN	4849	protein_coding	CCR4-NOT transcription complex subunit 3 [Source:HGNC Symbol;Acc:HGNC:7879]	CHR_HSCHR19LRC_PGF2_CTG3_1	54138182	54156191			0.301595	YES
11922	ENSG00000084112	14.1468	12.2165	10.3486	11.3962	2654.33	2481.9	2074.25	2041.17	2312.91	0.320014	0.0796821	4.01613	5.92e-05	0.000651033	SSH1	NOT	54434	protein_coding	slingshot protein phosphatase 1 [Source:HGNC Symbol;Acc:HGNC:30579]	12	108778191	108857590			0.504385	NO
12832	ENSG00000154310	18.9698	14.73	11.4657	11.2633	1770.18	1580.24	1275.19	1256.03	1470.41	0.40503	0.100912	4.01368	5.98e-05	0.000657353	TNIK	NOT	23043	protein_coding	TRAF2 and NCK interacting kinase [Source:HGNC Symbol;Acc:HGNC:30765]	3	171058414	171460408
8299	ENSG00000160703	6.54082	7.59684	9.70127	10.1189	382.818	429.659	602.401	677.453	523.083	-0.656588	0.163604	-4.01328	5.99e-05	0.000658006	NLRX1	DOWN	79671	protein_coding	NLR family member X1 [Source:HGNC Symbol;Acc:HGNC:29890]	11	119166568	119184016
11710	ENSG00000130340	29.9619	27.193	35.3311	32.9021	2076.81	1941.73	2595.91	2451.36	2266.45	-0.328347	0.0818854	-4.00984	6.08e-05	0.000667212	SNX9	NOT	51429	protein_coding	sorting nexin 9 [Source:HGNC Symbol;Acc:HGNC:14973]	6	157700387	157945077			0.254238	YES
5264	ENSG00000115419	74.8912	71.5298	79.5576	81.9805	5427.18	5204.45	6065.41	6317.35	5753.6	-0.219882	0.0548594	-4.00811	6.12e-05	0.00067164	GLS	NOT	2744	protein_coding	glutaminase [Source:HGNC Symbol;Acc:HGNC:4331]	2	190880821	190965552			0.382114	YES
8698	ENSG00000172939	60.6139	57.0137	47.5251	47.1077	4496	4391.61	3750	3770.05	4101.91	0.241141	0.0601755	4.00729	6.14e-05	0.000673491	OXSR1	NOT	9943	protein_coding	oxidative stress responsive kinase 1 [Source:HGNC Symbol;Acc:HGNC:8508]	3	38165089	38255484			0.225918	NO
1962	ENSG00000125124	32.6897	33.155	23.8817	23.2749	1901.86	2008.86	1463.56	1568.32	1735.65	0.36676	0.0915473	4.00624	6.17e-05	0.000675993	BBS2	NOT	583	protein_coding	Bardet-Biedl syndrome 2 [Source:HGNC Symbol;Acc:HGNC:967]	16	56466836	56520087			0.367016	NO
4812	ENSG00000037637	19.9467	19.4581	14.4057	14.6769	1969.59	1984.08	1523.6	1575.18	1763.11	0.351342	0.0877021	4.00609	6.17e-05	0.000675993	FBXO42	NOT	54455	protein_coding	F-box protein 42 [Source:HGNC Symbol;Acc:HGNC:29249]	1	16246840	16352480	0.374538	NO	0.607631	NO
12664	ENSG00000178233	6.00608	6.50928	3.81399	3.44327	485.342	537.074	326.042	290.757	409.804	0.729132	0.18202	4.00577	6.18e-05	0.000676424	TMEM151B	UP	441151	protein_coding	transmembrane protein 151B [Source:HGNC Symbol;Acc:HGNC:21315]	6	44270450	44307506	0.348346	NO	0.379671	NO
4511	ENSG00000142459	7.05367	7.30288	4.74414	3.67257	438.313	451.349	280.499	233.976	351.034	0.79076	0.197422	4.00544	6.19e-05	0.000676908	EVI5L	UP	115704	protein_coding	ecotropic viral integration site 5 like [Source:HGNC Symbol;Acc:HGNC:30464]	19	7830233	7864976			0.485802	NO
6937	ENSG00000139263	10.1334	8.85745	13.1461	13.2994	642.42	588.716	872.549	912.408	754.023	-0.535487	0.133744	-4.00383	6.23e-05	0.000681056	LRIG3	DOWN	121227	protein_coding	leucine rich repeats and immunoglobulin like domains 3 [Source:HGNC Symbol;Acc:HGNC:30991]	12	58872149	58920504	-0.311268	NO
9325	ENSG00000162407	13.6622	14.3261	19.9476	17.5837	739.3	799.414	1145.8	1027.93	928.111	-0.498613	0.124608	-4.00146	6.3e-05	0.000687425	PLPP3	NOT	8613	protein_coding	phospholipid phosphatase 3 [Source:HGNC Symbol;Acc:HGNC:9229]	1	56494761	56645301
2113	ENSG00000171634	59.2119	45.9206	37.8239	39.6176	7378.89	6464.51	5827.35	5799.47	6367.56	0.252087	0.0630098	4.00076	6.31e-05	0.000688991	BPTF	NOT	2186	protein_coding	bromodomain PHD finger transcription factor [Source:HGNC Symbol;Acc:HGNC:3581]	17	67825503	67984378	0.376266	NO	0.425341	NO
503	ENSG00000274292	2.93788	2.13417	5.45235	5.0679	126.979	95.0208	249.448	234.955	176.601	-1.12337	0.281208	-3.99481	6.47e-05	0.000706018	AC084018.2	DOWN	NA	lncRNA	novel transcript	12	121800797	121803403
2450	ENSG00000162909	53.4375	49.019	60.0525	57.3828	3104.87	2954.94	3716.87	3591.87	3342.14	-0.27002	0.0676594	-3.99087	6.58e-05	0.000717366	CAPN2	NOT	824	protein_coding	calpain 2 [Source:HGNC Symbol;Acc:HGNC:1479]	1	223701593	223776018			0.3282	YES
1542	ENSG00000124198	23.7115	21.8393	17.9906	17.7788	3455.71	3288.55	2774.98	2793.03	3078.06	0.276694	0.0693387	3.99048	6.59e-05	0.000718056	ARFGEF2	NOT	10564	protein_coding	ADP ribosylation factor guanine nucleotide exchange factor 2 [Source:HGNC Symbol;Acc:HGNC:15853]	20	48921711	49036693			0.467316	NO
10975	ENSG00000129657	56.6224	52.9885	43.3976	43.2916	4282.49	4231.52	3557.48	3630.05	3925.38	0.244333	0.0612584	3.98856	6.65e-05	0.00072286	SEC14L1	NOT	6397	protein_coding	SEC14 like lipid binding 1 [Source:HGNC Symbol;Acc:HGNC:10698]	17	77088749	77217101
11034	ENSG00000079387	18.0885	17.6857	21.9014	22.486	1356.32	1392.26	1743.03	1809.15	1575.19	-0.37027	0.0928329	-3.98857	6.65e-05	0.00072286	SENP1	NOT	29843	protein_coding	SUMO specific peptidase 1 [Source:HGNC Symbol;Acc:HGNC:17927]	12	48042897	48106079			0.542001	YES
9104	ENSG00000135365	52.4348	44.617	52.6994	53.1763	3502.74	3293.71	4108.12	4029.48	3733.51	-0.259481	0.0650619	-3.98822	6.66e-05	0.000723324	PHF21A	NOT	51317	protein_coding	PHD finger protein 21A [Source:HGNC Symbol;Acc:HGNC:24156]	11	45929319	46121454			0.278272	YES
12006	ENSG00000115107	7.20064	7.97726	12.3771	10.8324	481.58	492.662	748.343	710.738	608.331	-0.582712	0.146113	-3.98808	6.66e-05	0.000723324	STEAP3	DOWN	55240	protein_coding	STEAP3 metalloreductase [Source:HGNC Symbol;Acc:HGNC:24592]	2	119223831	119265652			0.34346	YES
12455	ENSG00000119699	4.92807	3.25797	6.54406	9.40211	131.682	98.1193	220.466	287.82	184.522	-1.1438	0.286823	-3.98783	6.67e-05	0.000723593	TGFB3	DOWN	7043	protein_coding	transforming growth factor beta 3 [Source:HGNC Symbol;Acc:HGNC:11769]	14	75958097	75983011
11508	ENSG00000184347	47.9688	44.0703	38.0864	33.6894	5414.95	5419.28	4731.23	4547.36	5028.2	0.22373	0.0561324	3.98576	6.73e-05	0.000729409	SLIT3	NOT	6586	protein_coding	slit guidance ligand 3 [Source:HGNC Symbol;Acc:HGNC:11087]	5	168661733	169301139
14044	ENSG00000139800	15.8437	15.2949	20.4443	18.594	1213.36	1207.38	1660.22	1531.12	1403.02	-0.398473	0.100012	-3.98426	6.77e-05	0.000733528	ZIC5	NOT	85416	protein_coding	Zic family member 5 [Source:HGNC Symbol;Acc:HGNC:20322]	13	99962964	99971909			0.400664	YES
4962	ENSG00000052795	12.5119	10.5825	13.4783	14.3356	1268.85	1224.94	1575.35	1700.49	1442.41	-0.39353	0.0989788	-3.97591	7.01e-05	0.000759245	FNIP2	NOT	57600	protein_coding	folliculin interacting protein 2 [Source:HGNC Symbol;Acc:HGNC:29280]	4	158769026	158908050			0.595157	YES
10253	ENSG00000121039	10.8959	10.4971	7.11265	6.67178	684.746	685.802	469.914	431.73	568.048	0.604448	0.15207	3.97479	7.04e-05	0.000762277	RDH10	UP	157506	protein_coding	retinol dehydrogenase 10 [Source:HGNC Symbol;Acc:HGNC:19975]	8	73294602	73325281
1378	ENSG00000011426	83.508	79.6676	88.2082	93.9828	6519.2	6404.61	7190.51	7839.66	6988.49	-0.217929	0.0549171	-3.96833	7.24e-05	0.000782693	ANLN	NOT	54443	protein_coding	anillin actin binding protein [Source:HGNC Symbol;Acc:HGNC:14082]	7	36389821	36453791			0.223116	YES
1159	ENSG00000260390	4.83875	3.95131	1.34284	1.70384	166.484	140.466	49.6825	63.6336	105.066	1.43701	0.362186	3.9676	7.26e-05	0.000784559	AL360014.1	UP	NA	lncRNA	novel transcript	9	27829276	27844481
1896	ENSG00000162885	29.1221	25.6205	15.9713	19.2377	965.041	867.581	548.578	677.453	764.663	0.579643	0.146134	3.96653	7.29e-05	0.000787553	B3GALNT2	UP	148789	protein_coding	beta-1,3-N-acetylgalactosaminyltransferase 2 [Source:HGNC Symbol;Acc:HGNC:28596]	1	235447190	235504452
1288	ENSG00000101935	29.7012	27.2422	22.2467	20.86	2634.58	2457.11	2075.28	2004.95	2292.98	0.319899	0.0806576	3.96614	7.3e-05	0.000788294	AMMECR1	NOT	9949	protein_coding	AMMECR nuclear protein 1 [Source:HGNC Symbol;Acc:HGNC:467]	X	110194186	110440233			0.217917	NO
12313	ENSG00000154114	23.1812	23.8176	28.0788	27.7696	1852.95	1984.08	2389.94	2414.16	2160.28	-0.324666	0.0818682	-3.96571	7.32e-05	0.000789173	TBCEL	NOT	219899	protein_coding	tubulin folding cofactor E like [Source:HGNC Symbol;Acc:HGNC:28115]	11	121024072	121090775			0.324354	YES
5435	ENSG00000160360	58.3508	58.9463	70.593	61.41	3143.44	3198.69	3943.55	3687.81	3493.37	-0.266892	0.0673187	-3.96461	7.35e-05	0.000792277	GPSM1	NOT	26086	protein_coding	G protein signaling modulator 1 [Source:HGNC Symbol;Acc:HGNC:17858]	9	136327476	136359605			0.217557	YES
12778	ENSG00000167904	34.483	37.8279	24.1792	23.7709	1318.7	1431.51	1025.74	1021.07	1199.26	0.425812	0.107436	3.96342	7.39e-05	0.000795695	TMEM68	NOT	137695	protein_coding	transmembrane protein 68 [Source:HGNC Symbol;Acc:HGNC:26510]	8	55696424	55773407			0.259993	NO
1953	ENSG00000009954	110.548	106.912	89.6838	93.5296	10910.8	10903.6	9386.89	9898.45	10274.9	0.177665	0.0448317	3.96294	7.4e-05	0.000796538	BAZ1B	NOT	9031	protein_coding	bromodomain adjacent to zinc finger domain 1B [Source:HGNC Symbol;Acc:HGNC:961]	7	73440406	73522293	0.526718	NO	0.52913	NO
3630	ENSG00000163257	57.8547	54.2381	63.728	58.8653	3824.42	3829.75	4610.13	4428.9	4173.3	-0.239825	0.0605367	-3.96164	7.44e-05	0.000799991	DCAF16	NOT	54876	protein_coding	DDB1 and CUL4 associated factor 16 [Source:HGNC Symbol;Acc:HGNC:25987]	4	17800655	17810758			0.249946	YES
5758	ENSG00000123485	52.0664	50.3309	58.7264	63.0337	2663.74	2679.17	3142.42	3363.77	2962.28	-0.284389	0.0718201	-3.95974	7.5e-05	0.000805842	HJURP	NOT	55355	protein_coding	Holliday junction recognition protein [Source:HGNC Symbol;Acc:HGNC:25444]	2	233833416	233854566
5234	ENSG00000139436	17.6883	16.5396	19.8834	20.5271	1322.46	1221.84	1621.93	1718.11	1471.09	-0.392311	0.0990944	-3.95896	7.53e-05	0.000807903	GIT2	NOT	9815	protein_coding	GIT ArfGAP 2 [Source:HGNC Symbol;Acc:HGNC:4273]	12	109929802	109996389			0.476601	YES
10145	ENSG00000075391	1.34998	0.968027	1.34211	1.52392	97.8209	73.3313	178.029	232.018	145.3	-1.25894	0.318023	-3.95866	7.54e-05	0.000808369	RASAL2	DOWN	9462	protein_coding	RAS protein activator like 2 [Source:HGNC Symbol;Acc:HGNC:9874]	1	178094104	178484147	-0.388378	NO	0.406936	YES
4740	ENSG00000183161	22.6468	21.0506	16.1895	15.4422	1596.17	1528.6	1209.98	1170.86	1376.4	0.392596	0.0992155	3.95701	7.59e-05	0.00081342	FANCF	NOT	2188	protein_coding	FA complementation group F [Source:HGNC Symbol;Acc:HGNC:3587]	11	22622533	22625823
5749	ENSG00000130787	22.6829	25.3058	17.9785	17.9072	1537.86	1763.05	1228.61	1251.13	1445.16	0.412077	0.104158	3.95626	7.61e-05	0.000814308	HIP1R	NOT	9026	protein_coding	huntingtin interacting protein 1 related [Source:HGNC Symbol;Acc:HGNC:18415]	12	122834453	122862961
6478	ENSG00000237649	28.4608	30.3524	36.311	37.84	1135.29	1273.49	1545.33	1663.28	1404.35	-0.414424	0.104744	-3.95654	7.6e-05	0.000814308	KIFC1	NOT	3833	protein_coding	kinesin family member C1 [Source:HGNC Symbol;Acc:HGNC:6389]	6	33391823	33409896	0.306952	YES
7834	ENSG00000066855	34.9182	35.0954	41.7566	42.4169	1339.39	1303.44	1685.07	1737.69	1516.4	-0.373002	0.0942786	-3.95638	7.61e-05	0.000814308	MTFR1	NOT	9650	protein_coding	mitochondrial fission regulator 1 [Source:HGNC Symbol;Acc:HGNC:29510]	8	65644734	65771261	-0.310581	NO	0.254197	YES
8954	ENSG00000205268	27.8508	26.0077	32.6492	31.1996	1513.4	1477.99	1956.25	1869.85	1704.37	-0.3548	0.0898214	-3.95006	7.81e-05	0.000835115	PDE7A	NOT	5150	protein_coding	phosphodiesterase 7A [Source:HGNC Symbol;Acc:HGNC:8791]	8	65714334	65842322			0.252104	YES
5919	ENSG00000044574	190.375	182.547	158.612	158.616	12282.2	12133.7	10849.4	11000.8	11566.5	0.160184	0.0405599	3.94933	7.84e-05	0.000837086	HSPA5	NOT	3309	protein_coding	heat shock protein family A (Hsp70) member 5 [Source:HGNC Symbol;Acc:HGNC:5238]	9	125234853	125241343			0.442785	NO
4481	ENSG00000135476	28.6148	27.0972	31.5548	33.2092	2837.75	2875.41	3357.71	3540.97	3152.96	-0.272236	0.068942	-3.94877	7.86e-05	0.000838489	ESPL1	NOT	9700	protein_coding	extra spindle pole bodies like 1, separase [Source:HGNC Symbol;Acc:HGNC:16856]	12	53268299	53293638	0.323144	YES
3696	ENSG00000157349	52.3415	44.7852	55.1699	54.8912	2096.56	2105.95	2607.3	2572.76	2345.64	-0.301701	0.076501	-3.94375	8.02e-05	0.000855635	DDX19B	NOT	11269	protein_coding	DEAD-box helicase 19B [Source:HGNC Symbol;Acc:HGNC:2742]	16	70289663	70335305	0.301893	YES	0.37522	YES
3142	ENSG00000103351	21.1613	19.0381	14.5238	15.4911	1329.05	1303.44	1024.7	914.366	1142.89	0.44153	0.111985	3.94275	8.06e-05	0.000857483	CLUAP1	NOT	23059	protein_coding	clusterin associated protein 1 [Source:HGNC Symbol;Acc:HGNC:19009]	16	3500976	3539048			0.452547	NO
5918	ENSG00000164070	12.1124	11.1944	8.93156	8.68501	2157.7	2053.28	1687.14	1640.77	1884.72	0.339858	0.0861964	3.94284	8.05e-05	0.000857483	HSPA4L	NOT	22824	protein_coding	heat shock protein family A (Hsp70) member 4 like [Source:HGNC Symbol;Acc:HGNC:17041]	4	127781821	127840733
13831	ENSG00000137207	139.144	136.936	110.684	107.807	3372.94	3346.38	2790.5	2794.01	3075.96	0.266918	0.0676967	3.94285	8.05e-05	0.000857483	YIPF3	NOT	25844	protein_coding	Yip1 domain family member 3 [Source:HGNC Symbol;Acc:HGNC:21023]	6	43511832	43516985			0.387878	NO
11476	ENSG00000151012	2.45398	2.28298	3.46938	3.54796	391.284	374.919	585.84	607.946	489.997	-0.639565	0.16226	-3.9416	8.09e-05	0.000861013	SLC7A11	DOWN	23657	protein_coding	solute carrier family 7 member 11 [Source:HGNC Symbol;Acc:HGNC:11059]	4	138164097	138242349	-0.320267	NO
11843	ENSG00000115306	144.007	126.549	144.086	143.632	19792.7	18716	21103.7	21753.9	20341.6	-0.154273	0.0391585	-3.93969	8.16e-05	0.000867183	SPTBN1	NOT	6711	protein_coding	spectrin beta, non-erythrocytic 1 [Source:HGNC Symbol;Acc:HGNC:11275]	2	54456317	54671446			0.329038	YES
12351	ENSG00000206455	1.51011	1.00973	3.13501	3.01195	77.128	54.7402	171.819	166.426	117.528	-1.35612	0.344231	-3.93956	8.16e-05	0.000867183	TCF19	DOWN	6941	protein_coding	transcription factor 19 [Source:HGNC Symbol;Acc:HGNC:11629]	CHR_HSCHR6_MHC_QBL_CTG1	31150981	31156655	0.420008	YES	0.420651	YES
3847	ENSG00000162946	3.65759	3.92542	5.3633	5.76822	397.868	428.626	614.821	659.832	525.287	-0.625698	0.158872	-3.93838	8.2e-05	0.000870288	DISC1	DOWN	27185	protein_coding	DISC1 scaffold protein [Source:HGNC Symbol;Acc:HGNC:2888]	1	231626790	232041272			0.266371	YES
13346	ENSG00000120942	13.7599	11.9006	18.2405	16.1792	695.093	604.208	1040.23	876.186	803.929	-0.559571	0.14208	-3.93843	8.2e-05	0.000870288	UBIAD1	DOWN	29914	protein_coding	UbiA prenyltransferase domain containing 1 [Source:HGNC Symbol;Acc:HGNC:30791]	1	11273198	11296049			0.410707	YES
9103	ENSG00000129292	37.5768	30.3216	38.0934	43.8185	2489.73	2374.49	2875.38	3127.84	2716.86	-0.303504	0.0770674	-3.93817	8.21e-05	0.000870467	PHF20L1	NOT	51105	protein_coding	PHD finger protein 20 like 1 [Source:HGNC Symbol;Acc:HGNC:24280]	8	132775358	132848807			0.473746	YES
5104	ENSG00000158089	16.3796	16.2819	22.2002	21.5784	677.222	697.163	965.704	968.21	827.075	-0.492927	0.125192	-3.93737	8.24e-05	0.000872767	GALNT14	NOT	79623	protein_coding	polypeptide N-acetylgalactosaminyltransferase 14 [Source:HGNC Symbol;Acc:HGNC:22946]	2	30910467	31155202	-0.447029	NO	-0.404333	NO
10591	ENSG00000166441	526.59	576.933	455.626	500.264	30862.5	31644	27511.7	29095.2	29778.4	0.142922	0.036307	3.93647	8.27e-05	0.000875435	RPL27A	NOT	6157	protein_coding	ribosomal protein L27a [Source:HGNC Symbol;Acc:HGNC:10329]	11	8682788	8714759
6427	ENSG00000122203	135.652	129.219	101.347	107.773	6103.46	5971.85	5127.65	5300.19	5625.79	0.211616	0.0537639	3.93602	8.28e-05	0.000876513	KIAA1191	NOT	57179	protein_coding	KIAA1191 [Source:HGNC Symbol;Acc:HGNC:29209]	5	176346062	176361807			0.407991	NO
12595	ENSG00000139644	251.219	239.794	207.374	208.155	11532.5	11383.9	10155.9	10308.6	10845.3	0.163263	0.0414894	3.93505	8.32e-05	0.000879435	TMBIM6	NOT	7009	protein_coding	transmembrane BAX inhibitor motif containing 6 [Source:HGNC Symbol;Acc:HGNC:11723]	12	49707725	49764934			0.525871	NO
13202	ENSG00000227739	340.084	306.021	349.925	340.883	14990.1	13900.9	16358	16162	15352.7	-0.170494	0.0433566	-3.93237	8.41e-05	0.000888107	TUBB	NOT	203068	protein_coding	tubulin beta class I [Source:HGNC Symbol;Acc:HGNC:20778]	CHR_HSCHR6_MHC_COX_CTG1	30710059	30715284			0.402283	YES
12022	ENSG00000115694	90.3131	86.0938	95.6566	98.1614	3288.29	3361.88	3963.22	3936.47	3637.46	-0.248502	0.0632465	-3.9291	8.53e-05	0.000899064	STK25	NOT	10494	protein_coding	serine/threonine kinase 25 [Source:HGNC Symbol;Acc:HGNC:11404]	2	241492670	241509730	0.300947	YES	0.462822	YES
5289	ENSG00000088256	45.9276	41.24	33.8831	33.2625	3071.01	2807.24	2415.81	2344.65	2659.68	0.304728	0.0775626	3.92881	8.54e-05	0.000899555	GNA11	NOT	2767	protein_coding	G protein subunit alpha 11 [Source:HGNC Symbol;Acc:HGNC:4379]	19	3094362	3123999			0.369125	NO
12937	ENSG00000158109	22.4788	19.7595	14.0487	13.5786	896.378	811.808	594.12	582.492	721.2	0.53834	0.137043	3.92826	8.56e-05	0.000901001	TPRG1L	UP	127262	protein_coding	tumor protein p63 regulated 1 like [Source:HGNC Symbol;Acc:HGNC:27007]	1	3625015	3630127			0.436678	NO
1628	ENSG00000188042	27.7856	26.9733	20.6087	19.107	1800.28	1815.72	1448.04	1360.78	1606.21	0.364606	0.09283	3.92767	8.58e-05	0.000902609	ARL4C	NOT	10123	protein_coding	ADP ribosylation factor like GTPase 4C [Source:HGNC Symbol;Acc:HGNC:698]	2	234493041	234497081			0.314779	NO
7249	ENSG00000088888	18.641	17.7829	20.4916	20.4746	3603.38	3538.49	4186.79	4256.6	3896.32	-0.241471	0.0614852	-3.9273	8.59e-05	0.000903386	MAVS	NOT	57506	protein_coding	mitochondrial antiviral signaling protein [Source:HGNC Symbol;Acc:HGNC:29233]	20	3846799	3876123	0.506758	YES	0.358459	YES
6860	ENSG00000107798	68.338	60.9213	73.5023	77.2626	3061.61	2795.88	3474.67	3672.15	3251.08	-0.286745	0.0730186	-3.92701	8.6e-05	0.000903871	LIPA	NOT	3988	protein_coding	lipase A, lysosomal acid type [Source:HGNC Symbol;Acc:HGNC:6617]	10	89213569	89414557			0.237446	YES
[truncated: 13,171 more rows]
