# Supplementary material for: Super-enhancer-associated INSM2 regulates lipid metabolism by modulating mTOR signaling pathway in neuroblastoma
Source: Cell Biosci. 2022 Sep 16;12:158. doi: 10.1186/s13578-022-00895-3 (PMC9482322; doi:10.1186/s13578-022-00895-3)
Supplement: Supplementary file 3 — Additional file 3: KEGG pathway analysis for DEGs in INSM２-knockdown SK-N-BE(2) cells with abs(log2(foldchange))>1 and adjusted p value<0.05. [file 13578_2022_895_MOESM3_ESM.xls]

## Sheet: Table S2 KEGG_ALL_FDR0.05
Additional File 3: KEGG pathway analysis for DEGs in TTC8-knockdown SK-N-BE(2) cells with abs(log2(foldchange))>1 and adjusted p value<0.05
ID	Description	GeneRatio	BgRatio	pvalue	p.adjust	qvalue	geneID	Count
hsa04010	MAPK signaling pathway	35/377	294/8102	2.37e-07	7.03e-05	6.03e-05	RPS6KA2/DUSP4/AKT3/PDGFRB/FGFR1/MAP3K3/ARAF/SOS2/NGFR/JUN/JUND/KIT/MAPK9/TGFA/DUSP8/RASGRP1/KITLG/VEGFD/ANGPT2/MYD88/DUSP1/DUSP7/TGFB3/MAPK10/MAPK7/CSF1/MRAS/PDGFD/RPS6KA4/RRAS/TGFB1/EFNA3/FOS/TGFBR2/NTRK2	35
hsa04151	PI3K-Akt signaling pathway	37/377	354/8102	2.69e-06	0.000399618	0.000342752	CREB3L2/AKT3/ITGB1/YWHAB/PDGFRB/FGFR1/RELN/MDM2/DDIT4/SOS2/NGFR/KIT/TGFA/FN1/KITLG/VEGFD/PPP2R5B/ANGPT2/CCNE2/PPP2R2B/LAMC3/IRS1/CSF1/LPAR2/PDGFD/IL2RB/CDKN1A/TNR/IFNAR2/THBS4/THBS1/CHRM1/ITGA2B/EFNA3/ITGB5/NTRK2/GNG3	37
hsa04722	Neurotrophin signaling pathway	16/377	119/8102	0.000116507	0.0115342	0.00989289	ARHGDIA/RPS6KA2/AKT3/MAP3K3/BEX3/SOS2/NGFR/JUN/MAPK9/TP73/MAPK10/IRS1/MAPK7/ZNF274/RIPK2/NTRK2	16
hsa05231	Choline metabolism in cancer	14/377	98/8102	0.000161134	0.0119642	0.0102617	AKT3/PDGFRB/WASF2/LYPLA1/SLC44A2/SOS2/JUN/MAPK9/MAPK10/DGKA/SLC44A3/PDGFD/PLPP1/FOS	14
hsa05131	Shigellosis	24/377	246/8102	0.000455884	0.0173477	0.0148791	SEPTIN9/SEPTIN7/DIAPH1/CD44/AKT3/ITGB1/SEPTIN3/WASF2/RRAGD/ACTR3B/ARHGEF2/RRAGA/MDM2/TRAF5/TNIP1/ILK/JUN/ATG14/MAPK9/MYD88/NOD1/MAPK10/WIPI1/RIPK2	24
hsa04014	Ras signaling pathway	23/377	232/8102	0.000475947	0.0173477	0.0148791	AKT3/PDGFRB/FGFR1/SOS2/NGFR/KIT/MAPK9/RAPGEF5/TGFA/RASGRP1/KITLG/VEGFD/ANGPT2/RASAL2/MAPK10/CSF1/MRAS/PDGFD/GRIN1/RRAS/EFNA3/NTRK2/GNG3	23
hsa04072	Phospholipase D signaling pathway	17/377	148/8102	0.000492966	0.0173477	0.0148791	AKT3/PDGFRB/GRM8/SOS2/KIT/PTGFR/KITLG/AGPAT1/LPAR2/DGKA/AGTR1/SPHK1/MRAS/PDGFD/SPHK2/PLPP1/RRAS	17
hsa04810	Regulation of actin cytoskeleton	22/377	218/8102	0.000493125	0.0173477	0.0148791	DIAPH1/MYLK/RDX/ITGB1/PDGFRB/FGFR1/WASF2/ACTR3B/ARAF/SOS2/FN1/LPAR2/MRAS/BDKRB2/PDGFD/CHRM3/IQGAP2/CHRM1/ITGA2B/RRAS/ITGB5/ARHGEF6	22
hsa05205	Proteoglycans in cancer	21/377	205/8102	0.000540512	0.0173477	0.0148791	CD44/AKT3/RDX/ITGB1/FGFR1/TIMP3/MDM2/ARAF/SOS2/SDC1/GPC3/ANK1/FN1/WNT6/MRAS/CDKN1A/THBS1/RRAS/TGFB1/ITGB5/NUDT16L1	21
hsa05210	Colorectal cancer	12/377	86/8102	0.000584097	0.0173477	0.0148791	AKT3/ARAF/SOS2/JUN/MAPK9/TGFA/TGFB3/MAPK10/CDKN1A/TGFB1/FOS/TGFBR2	12
hsa04510	Focal adhesion	20/377	201/8102	0.00105079	0.0283714	0.0243342	DIAPH1/MYLK/AKT3/ITGB1/PDGFRB/RELN/SOS2/ILK/JUN/MAPK9/FN1/VEGFD/MAPK10/LAMC3/PDGFD/TNR/THBS4/THBS1/ITGA2B/ITGB5	20
hsa00600	Sphingolipid metabolism	8/377	49/8102	0.00172053	0.0398688	0.0341955	CERK/SGPP2/CERS5/SPHK1/SPHK2/PLPP1/CERS1/ACER2	8
hsa04015	Rap1 signaling pathway	20/377	210/8102	0.00179452	0.0398688	0.0341955	AKT3/ITGB1/PDGFRB/FGFR1/NGFR/KIT/RAPGEF5/DRD2/KITLG/VEGFD/ANGPT2/CSF1/LPAR2/MRAS/PDGFD/GRIN1/THBS1/ITGA2B/RRAS/EFNA3	20
hsa01522	Endocrine resistance	12/377	98/8102	0.00187934	0.0398688	0.0341955	AKT3/CARM1/MDM2/ARAF/SOS2/CDKN2C/JUN/MAPK9/MAPK10/CDKN1A/JAG1/FOS	12
hsa04668	TNF signaling pathway	13/377	112/8102	0.00201575	0.0399119	0.0342324	CREB3L2/AKT3/TRAF5/JUN/MAPK9/CEBPB/VEGFD/MAPK10/CSF1/JAG1/IL15/RPS6KA4/FOS	13
hsa04933	AGE-RAGE signaling pathway in diabetic complications	12/377	100/8102	0.00223574	0.0415009	0.0355953	DIAPH1/AKT3/JUN/MAPK9/EGR1/FN1/VEGFD/TGFB3/MAPK10/AGTR1/TGFB1/TGFBR2	12
hsa04512	ECM-receptor interaction	11/377	88/8102	0.00243545	0.0425488	0.0364941	CD44/ITGB1/RELN/SDC1/FN1/LAMC3/TNR/THBS4/THBS1/ITGA2B/ITGB5	11
hsa05212	Pancreatic cancer	10/377	76/8102	0.00258605	0.0426698	0.0365979	AKT3/ARAF/MAPK9/TGFA/TGFB3/MAPK10/CDKN1A/TGFB1/ARHGEF6/TGFBR2	10
hsa05132	Salmonella infection	22/377	249/8102	0.00280664	0.0430808	0.0369504	ANXA2/DCTN4/DYNLRB1/AKT3/TUBB6/ACTR3B/PLEKHM2/KLC2/SNX18/DYNC2H1/JUN/FHOD1/MAPK9/STX10/AHNAK2/DYNC2LI1/MYD88/NOD1/MAPK10/RIPK2/RRAS/FOS	22
hsa00220	Arginine biosynthesis	5/377	22/8102	0.00290106	0.0430808	0.0369504	GLUD1/GLUL/ACY1/ASL/ARG2	5
