# Supplementary material for: Super-enhancer-associated INSM2 regulates lipid metabolism by modulating mTOR signaling pathway in neuroblastoma
Source: Cell Biosci. 2022 Sep 16;12:158. doi: 10.1186/s13578-022-00895-3 (PMC9482322; doi:10.1186/s13578-022-00895-3)
Supplement: Supplementary file 4 — Additional file 4: INSM２, FASN and ACC levels in NB patients. [file 13578_2022_895_MOESM4_ESM.xlsx]

## Sheet: Sheet1
Additional File 4: TTC8 and PHOX2B levels in NB patients
samplenames	Log2 of INSM2	Log2 of ACC		samplenames	Log2 of INSM2	Log2 of FASN
ITCC0001	9.02459	7.90809		ITCC0001	9.02459	6.99661
ITCC0002	9.26959	7.69279		ITCC0002	9.26959	6.51728
ITCC0003	8.99294	7.79961		ITCC0003	8.99294	6.6837
ITCC0008	10.3634	8.01346		ITCC0008	10.3634	8.01792
ITCC0009	8.49225	7.94193		ITCC0009	8.49225	5.90689
ITCC0010	10.3808	7.79896		ITCC0010	10.3808	7.926
ITCC0013	10.0697	8.38672		ITCC0013	10.0697	8.1205
ITCC0015	6.78529	6.90929		ITCC0015	6.78529	7.18289
ITCC0017	10.8667	9.40045		ITCC0017	10.8667	8.45574
ITCC0018	11.4295	8.1809		ITCC0018	11.4295	8.53877
ITCC0020	10.5826	8.27146		ITCC0020	10.5826	9.01318
ITCC0021	8.3443	8.90358		ITCC0021	8.3443	8.44045
ITCC0022	10.2713	8.77116		ITCC0022	10.2713	8.66285
ITCC0024	12.1758	8.74685		ITCC0024	12.1758	7.15279
ITCC0025	8.34563	8.68405		ITCC0025	8.34563	7.90569
ITCC0026	9.97054	8.27286		ITCC0026	9.97054	8.25314
ITCC0027	4.89724	7.93192		ITCC0027	4.89724	6.09381
ITCC0030	5.07468	7.18785		ITCC0030	5.07468	6.23458
ITCC0031	6.72792	7.38716		ITCC0031	6.72792	7.7039
ITCC0032	10.2855	7.79896		ITCC0032	10.2855	6.44128
ITCC0034	9.62114	8.63626		ITCC0034	9.62114	8.09803
ITCC0035	10.0417	8.09381		ITCC0035	10.0417	6.67243
ITCC0036	9.87759	8.68405		ITCC0036	9.87759	8.82432
ITCC0038	9.39874	8.52474		ITCC0038	9.39874	8.12102
ITCC0041	9.92941	8.47371		ITCC0041	9.92941	6.83668
ITCC0042	10.8607	8.11582		ITCC0042	10.8607	7.26397
ITCC0044	10.1673	7.44294		ITCC0044	10.1673	7.32912
ITCC0045	9.02181	7.58496		ITCC0045	9.02181	6.16189
ITCC0049	9.02791	7.16591		ITCC0049	9.02791	4.98185
ITCC0050	9.08242	8.43212		ITCC0050	9.08242	7.07575
ITCC0054	8.79636	7.82718		ITCC0054	8.79636	6.05528
ITCC0056	8.96636	7.10224		ITCC0056	8.96636	6.2724
ITCC0057	9.49905	7.57213		ITCC0057	9.49905	5.97728
ITCC0059	9.83052	7.45697		ITCC0059	9.83052	6.25361
ITCC0061	9.62881	8.17542		ITCC0061	9.62881	7.37938
ITCC0063	9.11972	8.14568		ITCC0063	9.11972	6.11061
ITCC0101	11.3908	8.1639		ITCC0101	11.3908	8.47735
ITCC0102	9.83747	7.25361		ITCC0102	9.83747	6.2891
ITCC0103	7.86666	7.57818		ITCC0103	7.86666	5.61176
ITCC0105	8.66498	8.12567		ITCC0105	8.66498	8.36151
ITCC0107	9.56739	8.4149		ITCC0107	9.56739	7.45533
ITCC0109	10.584	8.30332		ITCC0109	10.584	6.51728
ITCC0111	10.3164	8.22641		ITCC0111	10.3164	7.04658
ITCC0114	8.52356	8.02956		ITCC0114	8.52356	6.13134
ITCC0118	10.8639	7.8189		ITCC0118	10.8639	8.03947
ITCC0119	9.77495	8.89148		ITCC0119	9.77495	8.11374
ITCC0130	10.7484	8.25125		ITCC0130	10.7484	7.8936
ITCC0132	7.67172	7.15178		ITCC0132	7.67172	6.60733
ITCC0134	9.31673	8.12257		ITCC0134	9.31673	7.96578
ITCC0143	10.2912	7.72042		ITCC0143	10.2912	5.44294
ITCC0144	9.745	8.57137		ITCC0144	9.745	6.30012
ITCC0145	10.0623	8.44336		ITCC0145	10.0623	7.24031
ITCC0147	9.71459	8.91349		ITCC0147	9.71459	7.80155
ITCC0148	11.4872	8.38068		ITCC0148	11.4872	8.29278
ITCC0150	9.9359	8.43838		ITCC0150	9.9359	7.75956
ITCC0151	8.92214	8.21578		ITCC0151	8.92214	6.14364
ITCC0155	9.15861	6.98982		ITCC0155	9.15861	4.83289
ITCC0169	9.47066	8.33718		ITCC0169	9.47066	7.95245
ITCC0170	9.803	7.91289		ITCC0170	9.803	7.70252
ITCC0172	10.557	9.38995		ITCC0172	10.557	8.1127
ITCC0174	7.41701	9.00871		ITCC0174	7.41701	8.83668
ITCC0175	10.2063	8.54959		ITCC0175	10.2063	7.42375
ITCC0181	9.80558	8.72076		ITCC0181	9.80558	7.78921
ITCC0183	10.1315	8.64386		ITCC0183	10.1315	6.66676
ITCC0184	10.8618	8.62205		ITCC0184	10.8618	6.61029
ITCC0189	10.044	8.42794		ITCC0189	10.044	7.732
ITCC0191	8.47046	7.78529		ITCC0191	8.47046	6.90689
ITCC0193	10.4766	8.40003		ITCC0193	10.4766	7.35667
ITCC0194	9.93782	8.21432		ITCC0194	9.93782	7.89845
ITCC0195	9.96362	7.88874		ITCC0195	9.96362	7.54226
ITCC0198	10.8587	8.85456		ITCC0198	10.8587	8.22448
ITCC0217	10.1988	9.21237		ITCC0217	10.1988	8.44997
ITCC0219	9.59077	8.49105		ITCC0219	9.59077	8.07307
ITCC0221	9.43942	7.64386		ITCC0221	9.43942	5.99774
ITCC0284	10.7192	8.48422		ITCC0284	10.7192	8.74786
ITCC0285	9.38457	8.51649		ITCC0285	9.38457	7.73877
ITCC0288	4.57894	7.77676		ITCC0288	4.57894	6.6865
ITCC0302	9.43962	8.43171		ITCC0302	9.43962	7.63081
ITCC0380	7.71493	7.94075		ITCC0380	7.71493	7.43379
ITCC0382	10.6482	8.92303		ITCC0382	10.6482	8.63735
ITCC0383	8.90238	8.58233		ITCC0383	8.90238	8.85175
ITCC0385	11.0682	9.43463		ITCC0385	11.0682	8.94691
ITCC0386	10.6519	8.50502		ITCC0386	10.6519	7.03232
ITCC0387	8.22786	8.06932		ITCC0387	8.22786	8.42417
ITCC0390	8.35491	8.56186		ITCC0390	8.35491	8.49705
ITCC0391	8.79766	7.59619		ITCC0391	8.79766	6.46271
ITCC0392	7.96751	10.0991		ITCC0392	7.96751	9.62315
ITCC0398	10.1649	8.34784		ITCC0398	10.1649	7
