# Supplementary material for: Super-enhancer-associated INSM2 regulates lipid metabolism by modulating mTOR signaling pathway in neuroblastoma
Source: Cell Biosci. 2022 Sep 16;12:158. doi: 10.1186/s13578-022-00895-3 (PMC9482322; doi:10.1186/s13578-022-00895-3)
Supplement: Supplementary file 5 — Additional file 5: Full quantitative lipomics detection of SK-N-BE(2) cells. [file 13578_2022_895_MOESM5_ESM.xlsx]

## Sheet: sh_Insm2 VS NC
Additional File 5: Full quantitative lipomics detection of SK-N-BE(2) cells
id	MS2 name	Lipid species	P-VALUE	Relative difference(%)
1	CE(18:1)	CE	0.00893404	-39.7184
2	CE(20:3)	CE	0.0018173	-49.5257
3	CE(24:1)	CE	0.961431	-1.38574
4	CE(22:1)	CE	0.522897	-17.1212
5	CE(22:2)	CE	0.0009964	-49.4266
6	CE(20:1)	CE	0.00387626	-52.5
7	CE(22:4)	CE	0.000125757	-67.3924
8	Cer(18:1/24:0)	Cer	0.199908	-27.4461
9	Cer(18:1/20:0)	Cer	0.920345	2.72719
10	Cer(18:1/18:0)	Cer	0.0114244	-45.5828
11	Cer(18:1/26:0)	Cer	0.0720369	101.383
12	Cer(18:1/16:0)	Cer	0.570811	-13.4342
13	Cer(18:1/24:1)	Cer	0.653667	-13.1759
14	Cer(18:1/22:0)	Cer	0.430162	-14.0718
15	Cer(18:1/26:1)	Cer	0.251208	-24.9051
16	Cer(18:1/14:0)	Cer	0.332618	-21.2332
17	DAG(16:0/18:0)	DAG	0.914899	7.21248
18	DAG(18:1/20:1)	DAG	0.00985504	-35.2972
19	DAG(18:1/18:1)	DAG	0.0196476	-44.3268
20	DAG(16:0/18:1)	DAG	0.206507	-19.8449
21	DAG(18:0/18:2)	DAG	0.567088	55.8419
22	DAG(16:0/16:0)	DAG	0.102639	-38.2501
23	DAG(18:1/20:2)	DAG	0.0213616	-31.7925
24	DAG(16:1/18:0)	DAG	0.338213	-16.1559
25	DAG(18:1/22:4)	DAG	0.0440554	-37.4208
26	DAG(18:1/20:3)	DAG	0.116618	-37.9671
28	DAG(16:1/18:1)	DAG	0.636635	13.5148
29	DAG(18:0/18:1)	DAG	0.0789007	-25.6935
30	DAG(18:1/20:4)	DAG	0.374292	16.6952
31	DAG(16:0/16:1)	DAG	0.260126	38.8191
32	DAG(16:0/20:4)	DAG	0.657485	-6.76606
33	DAG(14:0/18:1)	DAG	0.330578	-16.5191
34	DAG(16:0/22:5)	DAG	0.794011	7.8499
35	DAG(16:1/20:2)	DAG	0.62092	-17.1637
36	DAG(16:1/16:1)	DAG	0.671143	19.2298
37	DAG(16:0/20:3)	DAG	0.359591	-15.2603
38	DAG(14:0/16:1)	DAG	0.280437	64.1186
39	Cer(18:0/16:0)	Cer	0.104419	-32.1201
40	Cer(18:0/24:1)	Cer	0.00544734	-46.9603
41	Cer(18:0/22:0)	Cer	0.0791968	-38.292
42	Cer(18:0/18:0)	Cer	0.00742821	-53.6386
43	Cer(18:0/22:1)	Cer	0.309016	-31.4836
44	Cer(18:0/24:0)	Cer	0.380211	-19.3741
45	FFA(14:0)	FFA	0.294163	58.4499
46	FFA(20:2)	FFA	0.827046	-10.9941
47	FFA(18:0)	FFA	0.437948	-23.8551
48	FFA(16:1)	FFA	0.878636	-9.88802
49	FFA(20:1)	FFA	0.777031	-11.567
50	FFA(20:4)	FFA	0.652946	-12.3821
51	FFA(20:0)	FFA	0.549664	-18.4042
52	FFA(16:0)	FFA	0.570752	-17.6965
53	FFA(18:1)	FFA	0.801424	9.51533
54	FFA(18:2)	FFA	0.269443	58.0207
55	FFA(22:3)	FFA	0.482959	-23.2861
56	FFA(24:6)	FFA	0.967158	-1.63845
57	FFA(20:3)	FFA	0.455232	-28.4107
58	FFA(22:1)	FFA	0.644996	30.8828
59	FFA(22:2)	FFA	0.830594	-10.7752
60	FFA(14:1)	FFA	0.611426	-26.1517
61	FFA(24:2)	FFA	0.562261	-28.0386
62	FFA(24:1)	FFA	0.859957	-13.4442
63	HexCer(18:1/24:1)	HexCer	0.00421217	-43.5621
64	HexCer(18:1/16:0)	HexCer	0.143357	-18.9057
65	HexCer(18:1/14:0)	HexCer	0.120295	-22.1749
66	HexCer(18:1/20:0)	HexCer	0.277849	-27.1345
67	HexCer(18:1/22:0)	HexCer	0.0020904	-48.2941
68	HexCer(18:0/22:0)	HexCer	0.00417232	-36.4762
69	HexCer(18:1/18:0)	HexCer	2.90887e-05	-61.0868
70	HexCer(18:0/24:1)	HexCer	0.0279873	-38.5045
71	HexCer(18:0/24:0)	HexCer	0.341632	-21.26
72	HexCer(18:1/24:0)	HexCer	0.0214071	-31.865
73	HexCer(18:1/16:1)	HexCer	0.472604	-11.6466
74	HexCer(18:0/16:0)	HexCer	0.407989	-11.9291
75	HexCer(18:1/18:1)	HexCer	0.00887239	-58.377
76	Hex2Cer(18:1/16:0)	Hex2Cer	0.0665858	-33.5447
77	Hex2Cer(18:1/22:0)	Hex2Cer	0.930061	-2.60566
78	Hex2Cer(18:1/24:0)	Hex2Cer	0.100984	-23.8415
79	Hex2Cer(18:1/18:0)	Hex2Cer	0.909143	-4.53283
80	Hex2Cer(18:1/24:1)	Hex2Cer	0.820739	-5.58941
81	LPC(18:1)	LPC	0.206948	-28.8285
82	LPC(16:0)	LPC	0.279799	-24.5856
83	LPC(16:1)	LPC	0.334285	-22.2747
84	LPC(20:1)	LPC	0.217837	-25.7991
85	LPC(18:0)	LPC	0.754272	-8.64048
86	LPE(18:0)	LPE	0.208629	-19.9164
87	LPE(20:1)	LPE	0.626654	-9.52378
88	LPE(16:0)	LPE	0.532951	-11.9446
89	LPE(20:2)	LPE	0.571849	14.6437
90	LPE(22:4)	LPE	0.760586	-7.43401
91	LPE(18:1)	LPE	0.826801	-5.51937
92	PC(18:1/20:1)	PC	0.0268837	-31.9708
93	PC(18:1/18:2)	PC	0.0567541	-25.3313
94	PC(16:0/16:0)	PC	0.606804	-14.4934
95	PC(18:0/22:4)	PC	0.0202129	-34.3029
96	PC(16:0/16:1)	PC	0.045043	-28.0975
97	PC(16:0/20:1)	PC	0.123832	-24.9658
98	PC(18:0/18:1)	PC	0.0445484	-28.4324
99	PC(16:0/22:4)	PC	0.0132686	-35.4303
100	PC(14:0/14:0)	PC	0.0233337	-33.0363
101	PC(18:1/18:1)	PC	0.0647494	-27.506
102	PC(14:0/18:1)	PC	0.0287619	-30.5729
103	PC(18:0/16:1)	PC	0.214749	-19.0248
104	PC(16:0/18:1)	PC	0.0863515	-26.5128
105	PC(18:0/20:3)	PC	0.038658	-36.7987
106	PC(18:2/16:1)	PC	0.0233465	-28.4334
107	PC(18:1/16:1)	PC	0.071475	-25.5789
108	PC(16:0/20:3)	PC	0.0212284	-39.534
109	PC(16:0/14:0)	PC	0.121283	-23.0159
110	PC(18:1/20:2)	PC	0.0860292	-24.3453
111	PC(18:1/20:4)	PC	0.0777494	-27.0272
112	PC(14:0/18:2)	PC	0.0621885	-24.989
113	PC(16:0/20:4)	PC	0.0933887	-24.0585
114	PC(18:1/22:4)	PC	0.00548368	-40.5343
115	PC(16:1/18:1)	PC	0.028729	-29.5256
116	PC(16:0/18:2)	PC	0.232569	-17.9334
117	PC(18:0/18:2)	PC	0.0242441	-38.1869
118	PC(18:1/18:3)	PC	0.033001	-27.4496
119	PC(16:0/20:2)	PC	0.0786731	-27.1177
120	PC(16:1/18:2)	PC	0.0450913	-27.2094
121	PC(18:2/18:2)	PC	0.201709	-18.5063
122	PC(18:1/20:3)	PC	0.453176	-11.0777
123	PC(18:0/20:2)	PC	0.0107236	-34.6317
124	PC(16:0/18:0)	PC	0.0190362	-40.2059
125	PC(18:0/14:0)	PC	0.0699721	-25.5807
126	PC(14:0/20:4)	PC	0.0474468	-29.0174
127	PC(18:0/20:1)	PC	0.0134494	-36.1625
128	PC(18:0/20:4)	PC	0.190027	-20.4045
129	PC(14:0/18:3)	PC	0.0645754	-30.5679
130	PC(14:0/20:3)	PC	0.00737819	-44.6403
131	PC(14:0/20:2)	PC	0.0801316	-24.1826
132	PC(16:0/18:3)	PC	0.133791	-22.4376
133	PC(14:0/20:1)	PC	0.0752187	-29.5508
134	PC(14:0/22:4)	PC	0.0100917	-41.0857
135	PE(P-18:1/16:0)	PE	0.00582413	-40.5725
136	PE(14:0/18:1)	PE	0.0280068	-28.922
137	PE(P-18:0/20:2)	PE	0.188049	-21.7288
138	PE(16:0/20:2)	PE	0.0160694	-37.0925
139	PE(18:1/18:3)	PE	0.0336262	-29.0159
140	PE(P-16:0/20:2)	PE	0.336605	-15.0432
141	PE(P-18:1/20:1)	PE	0.167486	-21.0931
142	PE(P-18:0/18:1)	PE	0.00795547	-36.0976
143	PE(P-18:0/20:1)	PE	0.218491	-18.841
144	PE(P-18:0/16:0)	PE	0.0102441	-38.4192
145	PE(P-18:0/22:4)	PE	0.00301435	-42.2504
146	PE(P-18:0/22:5)	PE	0.061233	-28.4871
147	PE(P-18:1/22:4)	PE	0.00355407	-43.5392
148	PE(18:1/16:1)	PE	0.121803	-23.514
149	PE(18:1/20:2)	PE	0.0192052	-35.5834
150	PE(P-16:0/20:1)	PE	0.566209	-9.29733
151	PE(18:1/18:2)	PE	0.0709648	-26.8164
152	PE(P-16:0/20:3)	PE	0.20851	-20.5025
153	PE(O-18:0/22:4)	PE	0.00647349	-42.3637
154	PE(18:0/20:3)	PE	0.134265	-22.8915
155	PE(P-16:0/18:1)	PE	0.0642749	-27.1094
156	PE(18:1/18:1)	PE	0.0214207	-33.0553
157	PE(P-18:1/20:3)	PE	0.00628425	-36.0317
158	PE(O-16:0/20:1)	PE	0.152899	-28.1189
159	PE(O-16:0/18:1)	PE	0.953275	-1.47774
160	PE(18:0/20:1)	PE	0.0196022	-39.0927
161	PE(18:0/20:4)	PE	0.02498	-31.7949
162	PE(P-18:0/18:2)	PE	0.00475959	-37.3914
163	PE(18:0/20:2)	PE	0.0134631	-36.5233
164	PE(16:0/18:1)	PE	0.0400489	-29.5408
165	PE(P-16:0/16:1)	PE	0.229177	-15.3645
166	PE(P-18:0/20:4)	PE	0.00935108	-36.7752
167	PE(18:0/22:4)	PE	0.00350517	-44.4635
168	PE(16:0/16:0)	PE	0.0194595	-42.3267
169	PE(18:0/18:1)	PE	0.0518439	-28.3928
170	PE(18:0/18:2)	PE	0.116313	-24.4495
171	PE(P-16:0/22:5)	PE	0.164168	-24.2211
172	PE(18:1/20:1)	PE	0.0237694	-33.65
173	PE(18:1/20:3)	PE	0.0406293	-27.4538
174	PE(18:0/16:0)	PE	0.0151648	-36.0376
175	PE(16:0/18:2)	PE	0.0368135	-27.7643
176	PE(P-18:1/20:2)	PE	0.116525	-25.2424
177	PE(18:2/18:2)	PE	0.0332046	-40.6823
178	PE(18:2/20:4)	PE	0.00466662	-34.9455
179	PE(P-18:1/18:1)	PE	0.0123152	-35.1204
180	PE(18:0/16:1)	PE	0.0274306	-31.7958
181	PE(P-16:0/20:4)	PE	0.0309594	-31.6904
182	PE(18:1/22:5)	PE	0.00213107	-42.5176
183	PE(16:0/20:1)	PE	0.0367707	-32.6067
184	PE(O-16:0/22:4)	PE	0.006345	-36.1527
185	PE(16:0/22:4)	PE	0.00308807	-38.86
186	PE(18:0/22:5)	PE	0.0176946	-35.7345
187	PE(16:0/20:4)	PE	0.00527445	-34.173
188	PE(O-18:0/20:1)	PE	0.354721	-14.4182
189	PE(16:0/16:1)	PE	0.0487721	-29.0122
190	PE(18:1/22:4)	PE	0.00115386	-46.0505
191	PE(16:0/22:5)	PE	0.0352147	-38.4364
192	PE(18:1/20:4)	PE	0.0175051	-31.5491
193	PE(P-18:1/22:5)	PE	0.0054509	-40.5338
194	PE(P-18:0/16:1)	PE	0.0162261	-34.0381
195	PE(18:2/16:1)	PE	0.0131871	-43.2011
196	PE(P-18:0/20:3)	PE	0.0585226	-30.622
197	PE(P-16:0/22:4)	PE	0.00179726	-40.5878
198	PE(P-16:0/16:0)	PE	0.0859752	-27.7108
199	PE(P-18:1/16:1)	PE	0.00785492	-37.3115
200	PE(18:0/14:0)	PE	0.00115988	-38.6026
201	PE(16:0/14:0)	PE	0.127926	-29.0712
202	PE(16:0/20:3)	PE	0.0376511	-37.0456
203	SM(14:0)	SM	0.0768411	-24.1774
204	SM(16:0)	SM	0.091867	-31.4303
205	SM(24:1)	SM	0.0314451	-40.5842
206	SM(18:0)	SM	0.114489	-25.2
207	TAG(53:1)_FA18:1	TAG	0.0935555	-26.5102
208	TAG(50:2)_FA16:0	TAG	0.219588	-19.6635
209	TAG(51:0)_FA17:0	TAG	0.905711	-3.13038
210	TAG(56:4)_FA20:1	TAG	0.0940563	-26.9353
212	TAG(49:1)_FA16:0	TAG	0.613736	14.5512
213	TAG(50:1)_FA18:1	TAG	0.928184	2.60345
214	TAG(53:1)_FA18:0	TAG	0.0460311	-29.4929
215	TAG(51:1)_FA16:0	TAG	0.934023	2.21523
216	TAG(51:1)_FA18:1	TAG	0.863847	-4.5215
217	TAG(48:2)_FA18:1	TAG	0.854529	4.82233
218	TAG(52:1)_FA18:0	TAG	0.246005	-20.6552
219	TAG(51:4)_FA18:2	TAG	0.663515	15.5083
220	TAG(54:3)_FA16:1	TAG	0.0675808	-29.5338
221	TAG(54:2)_FA20:2	TAG	0.0267262	-35.0808
222	TAG(52:3)_FA20:3	TAG	0.0507769	-29.6819
223	TAG(56:4)_FA20:4	TAG	0.155549	-23.8102
224	TAG(52:2)_FA18:0	TAG	0.972054	-0.956571
225	TAG(52:0)_FA18:0	TAG	0.0813031	-27.5277
226	TAG(52:1)_FA16:1	TAG	0.985134	-0.505887
227	TAG(51:1)_FA18:0	TAG	0.895698	-3.30366
228	TAG(52:5)_FA18:3	TAG	0.438104	-22.2256
229	TAG(50:0)_FA18:0	TAG	0.21017	-21.0501
230	TAG(54:2)_FA20:1	TAG	0.821763	-5.93233
231	TAG(56:3)_FA20:2	TAG	0.0101965	-36.0144
232	TAG(51:1)_FA17:0	TAG	0.967516	-1.05219
233	TAG(55:3)_FA18:1	TAG	0.100349	-25.7197
234	TAG(50:3)_FA16:1	TAG	0.587889	15.3673
235	TAG(52:2)_FA18:1	TAG	0.33197	-19.5237
236	TAG(54:4)_FA20:3	TAG	0.0446232	-31.3294
237	TAG(54:3)_FA18:2	TAG	0.129237	-23.217
238	TAG(52:1)_FA20:1	TAG	0.796221	-6.67671
239	TAG(53:2)_FA16:0	TAG	0.0594493	-29.1067
240	TAG(53:1)_FA16:0	TAG	0.645831	-11.7839
241	TAG(49:2)_FA14:0	TAG	0.784136	7.4028
242	TAG(49:2)_FA16:0	TAG	0.453545	25.1732
243	TAG(42:1)_FA18:1	TAG	0.948405	3.14667
244	TAG(54:4)_FA16:1	TAG	0.0934004	-26.9988
245	TAG(52:2)_FA14:0	TAG	0.735379	-8.5502
246	TAG(52:1)_FA16:0	TAG	0.179509	-23.6555
247	TAG(56:5)_FA18:0	TAG	0.0823221	-26.4378
248	TAG(50:1)_FA18:0	TAG	0.174083	-24.2432
249	TAG(49:1)_FA18:1	TAG	0.7507	8.40399
250	TAG(50:2)_FA16:1	TAG	0.799495	6.92064
251	TAG(50:3)_FA16:0	TAG	0.113209	-26.0298
252	TAG(56:3)_FA20:1	TAG	0.11427	-26.184
253	TAG(53:3)_FA16:0	TAG	0.791391	-6.63236
254	TAG(56:2)_FA16:0	TAG	0.0502356	-28.2966
255	TAG(44:0)_FA18:0	TAG	0.285161	-28.9156
256	TAG(52:1)_FA18:1	TAG	0.19652	-22.5252
257	TAG(56:1)_FA18:1	TAG	0.576764	15.4893
258	TAG(47:1)_FA16:1	TAG	0.614525	22.2471
259	TAG(56:6)_FA18:3	TAG	0.153379	-22.7872
260	TAG(54:1)_FA18:0	TAG	0.0938769	-26.3005
261	TAG(54:3)_FA18:1	TAG	0.786265	7.9655
262	TAG(47:1)_FA18:1	TAG	0.416267	27.6151
263	TAG(54:5)_FA22:4	TAG	0.0205253	-38.3055
264	TAG(54:3)_FA20:3	TAG	0.0125473	-35.7607
265	TAG(50:4)_FA14:0	TAG	0.0350772	-37.5327
266	TAG(50:0)_FA14:0	TAG	0.835797	5.86453
267	TAG(50:2)_FA18:2	TAG	0.948107	1.76292
268	TAG(50:1)_FA16:1	TAG	0.393395	-25.0259
269	TAG(52:0)_FA16:0	TAG	0.102513	-26.0223
270	TAG(56:3)_FA18:2	TAG	0.161731	-22.7102
271	TAG(50:3)_FA20:3	TAG	0.43994	-19.3517
272	TAG(53:2)_FA18:1	TAG	0.0894945	-26.7091
273	TAG(56:3)_FA20:0	TAG	0.239193	-18.7185
274	TAG(49:0)_FA16:0	TAG	0.568082	15.9099
275	TAG(58:2)_FA18:1	TAG	0.450885	-12.6915
276	TAG(54:2)_FA18:1	TAG	0.246419	-20.6807
277	TAG(42:2)_FA18:2	TAG	0.417271	68.1504
278	TAG(46:2)_FA16:1	TAG	0.830035	8.63249
279	TAG(54:2)_FA16:0	TAG	0.101841	-26.9523
280	TAG(56:5)_FA20:3	TAG	0.0750368	-28.5258
281	TAG(54:0)_FA18:0	TAG	0.246447	-20.343
282	TAG(49:0)_FA17:0	TAG	0.721556	9.9792
283	TAG(49:2)_FA16:1	TAG	0.913134	3.99395
284	TAG(56:3)_FA16:0	TAG	0.0240922	-34.901
285	TAG(56:5)_FA20:2	TAG	0.620481	-12.7114
286	TAG(56:4)_FA20:2	TAG	0.0610584	-29.3748
287	TAG(56:2)_FA20:0	TAG	0.264132	-18.6767
288	TAG(56:1)_FA16:0	TAG	0.633319	13.0046
289	TAG(46:1)_FA16:0	TAG	0.510794	19.2376
290	TAG(54:1)_FA16:0	TAG	0.0725538	-28.0178
291	TAG(52:3)_FA14:0	TAG	0.0623621	-29.5554
292	TAG(50:1)_FA16:0	TAG	0.323589	-18.9225
293	TAG(44:2)_FA18:2	TAG	0.359469	26.6702
294	TAG(52:4)_FA16:0	TAG	0.187557	-46.1678
295	TAG(56:4)_FA16:0	TAG	0.00601999	-40.163
296	TAG(52:4)_FA16:1	TAG	0.840264	5.44438
297	TAG(56:2)_FA20:1	TAG	0.028929	-32.381
298	TAG(58:3)_FA18:1	TAG	0.153585	-23.136
299	TAG(54:1)_FA18:1	TAG	0.166002	-21.876
300	TAG(42:1)_FA16:1	TAG	0.590121	26.344
301	TAG(57:2)_FA18:1	TAG	0.883562	3.8765
302	TAG(53:5)_FA20:4	TAG	0.171352	-23.3232
303	TAG(49:1)_FA17:0	TAG	0.594744	15.0291
304	TAG(48:0)_FA18:0	TAG	0.92042	-2.62595
305	TAG(56:3)_FA18:0	TAG	0.0530736	-29.7863
306	TAG(44:0)_FA14:0	TAG	0.382828	31.0581
307	TAG(48:3)_FA18:1	TAG	0.650053	12.8306
308	TAG(52:4)_FA18:1	TAG	0.120587	-25.5467
309	TAG(44:2)_FA16:1	TAG	0.56521	27.9393
310	TAG(48:2)_FA14:0	TAG	0.991235	0.291251
311	TAG(56:7)_FA20:5	TAG	0.107231	-30.3151
312	TAG(47:2)_FA16:1	TAG	0.23264	101.824
313	TAG(47:1)_FA16:0	TAG	0.820704	9.00694
314	TAG(53:3)_FA17:0	TAG	0.959586	1.33535
315	TAG(48:1)_FA16:0	TAG	0.841102	5.22983
316	TAG(52:3)_FA18:2	TAG	0.972014	0.941767
317	TAG(46:3)_FA16:1	TAG	0.635852	21.5915
318	TAG(54:5)_FA18:1	TAG	0.197211	-21.8586
319	TAG(46:0)_FA14:0	TAG	0.786166	7.4444
320	TAG(54:2)_FA20:0	TAG	0.850439	4.98004
321	TAG(52:2)_FA18:2	TAG	0.0848601	-28.4785
322	TAG(48:3)_FA16:1	TAG	0.774041	11.2742
323	TAG(58:6)_FA20:4	TAG	0.0807395	-27.6681
324	TAG(52:5)_FA16:1	TAG	0.923149	2.54889
325	TAG(54:4)_FA16:0	TAG	0.123418	-24.3278
326	TAG(53:2)_FA17:0	TAG	0.186132	-21.2466
328	TAG(48:4)_FA16:1	TAG	0.961845	1.69426
329	TAG(56:2)_FA18:0	TAG	0.0695253	-27.8215
330	TAG(54:4)_FA22:4	TAG	0.454602	-18.6486
331	TAG(52:3)_FA20:2	TAG	0.0578163	-32.1857
332	TAG(52:2)_FA20:2	TAG	0.537705	-15.6293
333	TAG(54:4)_FA18:1	TAG	0.240168	-19.8032
334	TAG(48:1)_FA18:1	TAG	0.941491	-1.88023
335	TAG(48:1)_FA16:1	TAG	0.451367	21.5388
336	TAG(55:1)_FA18:1	TAG	0.820484	6.2339
337	TAG(58:5)_FA18:1	TAG	0.0115423	-35.3276
338	TAG(52:2)_FA16:1	TAG	0.98835	0.385026
339	TAG(51:0)_FA16:0	TAG	0.947607	1.72521
340	TAG(50:4)_FA20:3	TAG	0.56961	-14.4522
341	TAG(54:5)_FA18:2	TAG	0.813756	-10.7833
342	TAG(52:4)_FA18:2	TAG	0.436385	-22.9781
343	TAG(49:0)_FA18:0	TAG	0.761195	8.16861
344	TAG(44:1)_FA16:1	TAG	0.751142	13.5381
345	TAG(52:3)_FA18:1	TAG	0.20802	-21.3115
346	TAG(54:0)_FA16:0	TAG	0.468805	20.3628
347	TAG(50:4)_FA18:2	TAG	0.52004	20.8928
349	TAG(56:6)_FA18:2	TAG	0.398438	-27.6587
350	TAG(54:6)_FA16:0	TAG	0.325931	-19.5115
351	TAG(46:0)_FA16:0	TAG	0.603829	-15.6772
352	TAG(56:4)_FA18:2	TAG	0.121661	-25.2781
353	TAG(56:4)_FA18:0	TAG	0.0986947	-25.7132
354	TAG(48:3)_FA18:3	TAG	0.745762	-9.56333
355	TAG(54:3)_FA18:0	TAG	0.276935	-18.6568
356	TAG(52:3)_FA18:3	TAG	0.145322	-24.121
357	TAG(46:2)_FA18:1	TAG	0.553527	16.9113
358	TAG(56:7)_FA20:4	TAG	0.0582992	-30.2105
359	TAG(46:3)_FA18:1	TAG	0.210307	44.4997
360	TAG(46:1)_FA18:1	TAG	0.665368	-13.2645
361	TAG(55:1)_FA16:0	TAG	0.620068	13.21
362	TAG(54:2)_FA18:2	TAG	0.965955	1.12324
363	TAG(58:6)_FA18:1	TAG	0.0338072	-33.9076
364	TAG(56:5)_FA22:4	TAG	0.0217034	-42.3898
365	TAG(50:3)_FA18:2	TAG	0.816499	-7.22468
366	TAG(50:2)_FA18:1	TAG	0.966834	1.10759
367	TAG(46:2)_FA18:2	TAG	0.885496	3.7602
368	TAG(52:3)_FA16:1	TAG	0.875376	4.20678
369	TAG(55:5)_FA18:1	TAG	0.0997421	-26.0768
370	TAG(51:2)_FA17:0	TAG	0.846315	-6.02253
371	TAG(56:3)_FA18:1	TAG	0.0944336	-25.9184
372	TAG(51:3)_FA16:1	TAG	0.480502	20.289
373	TAG(54:3)_FA20:2	TAG	0.0498656	-29.8883
374	TAG(54:4)_FA18:0	TAG	0.903254	-3.5805
375	TAG(51:2)_FA18:2	TAG	0.673933	-14.8936
376	TAG(54:2)_FA18:0	TAG	0.256739	-19.8608
377	TAG(54:1)_FA20:1	TAG	0.536472	-15.7143
378	TAG(48:0)_FA14:0	TAG	0.96876	-1.12923
379	TAG(52:2)_FA20:1	TAG	0.103706	-27.0218
380	TAG(52:3)_FA16:0	TAG	0.984998	-0.506184
381	TAG(54:4)_FA20:2	TAG	0.0321504	-32.738
382	TAG(44:2)_FA16:0	TAG	0.150369	50.3181
383	TAG(53:1)_FA17:0	TAG	0.772855	-7.4289
384	TAG(50:3)_FA18:1	TAG	0.95857	1.36315
385	TAG(48:3)_FA14:0	TAG	0.880024	-4.01053
386	TAG(54:5)_FA18:3	TAG	0.406258	-15.5928
387	TAG(54:5)_FA16:0	TAG	0.0890086	-27.3453
388	TAG(56:5)_FA16:0	TAG	0.281744	-34.3079
389	TAG(54:4)_FA18:2	TAG	0.194226	-21.4819
390	TAG(52:3)_FA18:0	TAG	0.102877	-27.5984
391	TAG(50:2)_FA14:0	TAG	0.106903	-25.7821
392	TAG(56:5)_FA18:1	TAG	0.117932	-24.7965
393	TAG(56:4)_FA22:4	TAG	0.00382037	-42.9726
394	TAG(51:0)_FA18:0	TAG	0.0759934	-28.619
395	TAG(56:5)_FA18:2	TAG	0.0982728	-25.3981
396	TAG(56:4)_FA18:1	TAG	0.112782	-25.3811
397	TAG(48:3)_FA18:2	TAG	0.602663	15.1337
398	TAG(52:4)_FA18:3	TAG	0.189713	-22.0129
399	TAG(42:1)_FA14:0	TAG	0.768232	12.7777
400	TAG(54:5)_FA20:3	TAG	0.415116	-23.7027
401	TAG(52:2)_FA16:0	TAG	0.807498	6.68618
402	TAG(44:1)_FA14:0	TAG	0.906051	4.5493
403	TAG(55:2)_FA18:1	TAG	0.114605	-23.6355
404	TAG(50:1)_FA20:1	TAG	0.739851	-8.77869
405	TAG(54:5)_FA20:4	TAG	0.0674172	-30.3103
406	TAG(44:2)_FA14:0	TAG	0.757784	12.2463
407	TAG(49:1)_FA14:0	TAG	0.994513	-0.184755
408	TAG(48:2)_FA18:2	TAG	0.920999	2.55633
409	TAG(53:0)_FA16:0	TAG	0.61311	-15.1159
410	TAG(49:2)_FA17:0	TAG	0.834989	7.87666
411	TAG(46:1)_FA16:1	TAG	0.235894	47.8077
412	TAG(49:2)_FA18:1	TAG	0.511044	19.4982
413	TAG(56:4)_FA20:3	TAG	0.0374035	-32.3988
414	TAG(48:2)_FA16:1	TAG	0.293167	35.6393
415	TAG(44:0)_FA16:0	TAG	0.568269	17.0741
416	TAG(47:0)_FA16:0	TAG	0.172131	56.6902
417	TAG(50:4)_FA16:1	TAG	0.678274	11.2989
418	TAG(52:5)_FA20:4	TAG	0.0392476	-31.5607
419	TAG(52:0)_FA20:0	TAG	0.656319	12.8492
420	TAG(50:1)_FA14:0	TAG	0.120318	-25.6433
421	TAG(54:5)_FA16:1	TAG	0.0933273	-26.9717
422	TAG(50:3)_FA18:3	TAG	0.930964	-2.22121
423	TAG(46:2)_FA16:0	TAG	0.42073	26.9122
424	TAG(56:5)_FA20:4	TAG	0.651933	-11.608
425	TAG(42:0)_FA14:0	TAG	0.475682	82.0142
426	TAG(42:0)_FA16:0	TAG	0.942567	2.46642
427	TAG(54:6)_FA16:1	TAG	0.887055	-3.60696
428	TAG(44:1)_FA16:0	TAG	0.204509	44.8881
429	TAG(48:4)_FA18:2	TAG	0.819647	-7.55487
430	TAG(56:7)_FA18:1	TAG	0.103377	-25.3473
431	TAG(52:4)_FA20:4	TAG	0.734809	-8.97954
432	TAG(54:3)_FA20:1	TAG	0.813618	-6.23846
433	TAG(48:2)_FA16:0	TAG	0.527756	18.4204
434	TAG(56:6)_FA22:5	TAG	0.160769	-22.3583
435	TAG(54:4)_FA18:3	TAG	0.0827115	-29.3759
436	TAG(50:3)_FA14:0	TAG	0.183538	-22.2308
437	TAG(46:1)_FA14:0	TAG	0.675499	12.1026
438	TAG(49:1)_FA16:1	TAG	0.949212	2.28976
439	TAG(54:6)_FA20:5	TAG	0.123337	-27.0893
440	TAG(47:0)_FA17:0	TAG	0.352757	33.2218
441	TAG(46:1)_FA18:0	TAG	0.859493	-5.50528
443	TAG(50:4)_FA18:3	TAG	0.878226	-4.14424
444	TAG(56:6)_FA20:4	TAG	0.0787623	-25.8557
445	TAG(58:7)_FA22:5	TAG	0.474251	-17.8004
446	TAG(49:2)_FA18:2	TAG	0.901278	-4.23899
447	TAG(50:5)_FA20:4	TAG	0.0528489	-33.8194
448	TAG(51:2)_FA16:0	TAG	0.883998	4.21675
449	TAG(51:3)_FA18:2	TAG	0.624457	13.2358
450	TAG(55:5)_FA18:2	TAG	0.864984	4.5034
451	TAG(54:5)_FA18:0	TAG	0.148905	-29.5775
452	TAG(54:3)_FA16:0	TAG	0.0686138	-28.0912
453	TAG(45:1)_FA18:1	TAG	0.740936	-10.8758
454	TAG(47:0)_FA14:0	TAG	0.378251	29.4231
455	TAG(47:1)_FA14:0	TAG	0.889559	-4.64998
456	TAG(58:6)_FA16:0	TAG	0.00907872	-40.4382
457	TAG(56:6)_FA22:4	TAG	0.0192571	-36.0572
458	TAG(52:1)_FA20:0	TAG	0.728427	9.39318
459	TAG(52:6)_FA20:4	TAG	0.0778788	-32.7678
460	TAG(58:8)_FA20:4	TAG	0.226623	-37.8584
461	TAG(48:1)_FA14:0	TAG	0.967255	1.10332
462	TAG(52:4)_FA20:3	TAG	0.0554811	-30.5003
463	TAG(49:3)_FA18:2	TAG	0.758794	13.5051
464	TAG(47:2)_FA14:0	TAG	0.987174	0.655956
465	TAG(58:7)_FA18:0	TAG	0.0568508	-32.3454
466	TAG(53:2)_FA18:2	TAG	0.967194	1.16577
467	TAG(47:1)_FA17:0	TAG	0.70956	15.7783
468	TAG(58:7)_FA20:4	TAG	0.00938556	-39.8915
469	TAG(56:6)_FA20:3	TAG	0.0124378	-36.5759
470	TAG(56:6)_FA18:1	TAG	0.0832245	-27.1003
471	TAG(58:6)_FA22:5	TAG	0.0744395	-28.2049
472	TAG(52:4)_FA22:4	TAG	0.00399822	-43.1227
473	TAG(46:3)_FA18:2	TAG	0.245174	46.4078
474	TAG(51:2)_FA16:1	TAG	0.701828	10.2229
475	TAG(46:0)_FA18:0	TAG	0.884079	-3.78459
476	TAG(48:4)_FA18:3	TAG	0.508539	21.5001
477	TAG(50:2)_FA18:0	TAG	0.111177	-27.5154
478	TAG(52:4)_FA20:2	TAG	0.813846	-6.28808
479	TAG(53:4)_FA16:0	TAG	0.233097	-19.594
480	TAG(53:3)_FA18:2	TAG	0.945742	-1.74324
481	TAG(55:4)_FA18:2	TAG	0.716755	-8.87701
482	TAG(56:5)_FA20:1	TAG	0.616942	-13.3699
483	TAG(50:2)_FA20:2	TAG	0.0747018	-30.2597
484	TAG(52:5)_FA18:2	TAG	0.931932	2.38729
485	TAG(58:6)_FA18:0	TAG	0.08076	-30.258
486	TAG(46:2)_FA14:0	TAG	0.882423	5.73162
487	TAG(42:1)_FA16:0	TAG	0.176498	49.1965
488	TAG(49:3)_FA16:1	TAG	0.723753	14.7846
489	TAG(56:6)_FA18:0	TAG	0.237141	-21.1807
490	TAG(55:4)_FA18:1	TAG	0.0633493	-27.0848
491	TAG(53:4)_FA18:2	TAG	0.329667	-19.7834
492	TAG(58:7)_FA18:1	TAG	0.0364845	-31.0279
493	TAG(44:1)_FA18:1	TAG	0.669719	11.5638
494	TAG(53:4)_FA17:0	TAG	0.254059	-20.7059
495	TAG(58:6)_FA22:4	TAG	0.0111752	-38.5582
496	TAG(54:6)_FA20:4	TAG	0.0598375	-35.1764
497	TAG(58:7)_FA22:4	TAG	0.00816705	-43.6351
498	TAG(54:4)_FA20:4	TAG	0.097265	-32.4473
499	TAG(53:4)_FA20:4	TAG	0.0370056	-31.133
500	TAG(51:2)_FA18:1	TAG	0.882172	3.91916
501	TAG(54:5)_FA20:2	TAG	0.37164	-23.2584
502	TAG(48:1)_FA18:0	TAG	0.978237	0.744365
503	TAG(47:2)_FA18:1	TAG	0.962047	1.65747
504	TAG(44:2)_FA18:1	TAG	0.718331	18.9317
505	TAG(56:6)_FA20:2	TAG	0.0198197	-33.3471
506	TAG(45:1)_FA16:0	TAG	0.450872	38.8284
507	TAG(54:1)_FA20:0	TAG	0.234266	-19.8305
508	TAG(54:6)_FA18:3	TAG	0.727035	-15.6061
509	TAG(55:5)_FA20:4	TAG	0.139404	-24.4651
510	TAG(52:5)_FA20:3	TAG	0.231119	-21.4017
511	TAG(50:4)_FA18:1	TAG	0.0881541	-28.3732
512	TAG(56:7)_FA18:2	TAG	0.0814886	-25.7053
513	TAG(52:5)_FA14:0	TAG	0.67308	-11.2604
514	TAG(54:6)_FA20:3	TAG	0.0357086	-36.1791
515	TAG(48:4)_FA18:1	TAG	0.517483	-15.6038
516	TAG(50:0)_FA16:0	TAG	0.0847319	-25.4174
517	TAG(48:3)_FA16:0	TAG	0.864411	4.54493
518	TAG(54:6)_FA18:1	TAG	0.292807	-49.7468
519	TAG(58:7)_FA18:2	TAG	0.60591	-13.1631
520	TAG(52:3)_FA20:1	TAG	0.0644932	-30.9214
521	TAG(50:3)_FA18:0	TAG	0.62936	-12.3604
522	TAG(52:4)_FA14:0	TAG	0.0431854	-32.1906
523	TAG(58:7)_FA16:0	TAG	0.357664	-30.1159
524	TAG(48:0)_FA16:0	TAG	0.288342	-19.1171
525	TAG(54:4)_FA20:1	TAG	0.0391505	-31.3417
526	TAG(55:3)_FA18:2	TAG	0.152167	-23.8285
527	TAG(56:6)_FA16:0	TAG	0.0319627	-32.5791
528	TAG(51:3)_FA18:3	TAG	0.469008	-18.9745
529	TAG(51:3)_FA17:0	TAG	0.703249	12.1159
530	TAG(53:4)_FA18:3	TAG	0.442794	-16.7882
531	TAG(47:2)_FA18:2	TAG	0.743326	13.6172
532	TAG(55:2)_FA18:2	TAG	0.666072	12.6281
533	TAG(48:2)_FA18:0	TAG	0.891238	-4.11912
534	TAG(51:4)_FA20:4	TAG	0.315698	-17.2862
535	TAG(51:4)_FA18:3	TAG	0.756752	8.78015
536	TAG(56:6)_FA20:5	TAG	0.0786545	-32.0579
537	TAG(52:5)_FA18:1	TAG	0.040034	-33.563
538	TAG(51:4)_FA16:1	TAG	0.28033	40.2977
539	TAG(58:8)_FA20:3	TAG	0.338759	-24.4504
540	TAG(46:3)_FA18:3	TAG	0.132469	-25.5505
541	TAG(58:9)_FA20:4	TAG	0.188915	-23.2908
542	TAG(50:5)_FA18:3	TAG	0.811726	7.20649
543	TAG(50:4)_FA16:0	TAG	0.869519	-5.11274
